# Supplementary material for: SWATH-MS based quantitative proteomics analysis reveals that curcumin alters the metabolic enzyme profile of CML cells by affecting the activity of miR-22/IPO7/HIF-1α axis
Source: J Exp Clin Cancer Res. 2018 Jul 25;37:170. doi: 10.1186/s13046-018-0843-y (PMC6060558; doi:10.1186/s13046-018-0843-y)
Supplement: Supplementary file 2 — Table S1. MS Data of Protein ID. (XLSX 2197 kb) [file 13046_2018_843_MOESM2_ESM.xlsx]

## Sheet: Spectral reference library-pept
Uniprot Accession Number	Sequence	Modifications	Cleavages	% Confidance	Score	Theor MW	Theor m/z	Theor z	dMass	Time	Prec MW	Prec m/z
A1L0T0	AAMAAAQSGTPGPVFVELPVDVLYPYFMVQK			99	11	3295.67	1099.56	3	0.0127922	67.6086	3295.68	1099.57
A1L0T0	EQVPSLGSNVACGLAYTDYHK	Carbamidomethyl(C)@12		99	12	2308.08	770.367	3	0.00326326	35.9241	2308.08	770.368
A1L0T0	NAQMAQSPILLLGGAASTLLQNR			99	16	2366.27	789.765	3	0.00434266	61.7062	2366.28	789.767
A2IDA3	IVETEAYLGPEDEAAHSR			99	13	1985.93	662.985	3	0.00786017	26.2532	1985.94	662.988
A2RRP1	ETILGLAETLEESVYSIAISLAQR			99	18	2605.39	869.469	3	-0.00783974	77.2298	2605.38	869.466
A2RRP1	GTDLEALLAIGK			99	11	1199.68	600.845	2	-0.00203659	47.0421	1199.67	600.844
A2RRP1	KIESEEYEEALSLAHTYGLDTDLVYQR		missed K-I@1	96.16	11	3171.52	793.888	4	0.0483466	49.6139	3171.57	793.901
A2RRP1	LHPGDLITVVDAVTFSPK			99	17	1908.04	637.019	3	-0.00709253	52.4593	1908.03	637.017
A2RRP1	LLDFTQAQILQGLR			99	14	1614.91	808.462	2	-0.000246139	49.6794	1614.91	808.462
A2RRP1	MVVEPNLQDESEFLYAAQPELLR			99	11	2690.33	897.783	3	-0.0134715	53.7937	2690.31	897.778
A2RRP1	TYAQESNVQALEILFTYHGSDLLPHR			99	12	3001.49	751.381	4	0.00261524	53.398	3001.5	751.381
A4D1E9	PAIADYAFTTLKPELGK		cleaved K-P@N-term	99	12	1833.99	612.336	3	2.34723e-05	41.9594	1833.99	612.337
A4D1E9	TVEFQHIIPISAVTGEGIEELK			99	14	2409.28	804.1	3	-0.00286036	48.125	2409.28	804.099
A4D212	FDPSASLDFLWACIHVPR	Carbamidomethyl(C)@13		99	9	2130.04	711.019	3	0.003874	60.5618	2130.04	711.02
A4D212	LSPSAASDAVLSALLSIFSR			99	11	2004.09	669.037	3	0.00346948	73.9428	2004.09	669.038
A4D212	VQGPELISLVELILAEAETR			98.7	7	2179.21	727.411	3	-0.000602793	73.8838	2179.21	727.41
A6NEM2	GAPGQPGTILR			99	10	1065.59	533.804	2	0.00214929	21.9629	1065.6	533.805
A6NEM2	GPFSEISAFK			98.91	10	1081.54	541.779	2	0.0123171	37.8623	1081.56	541.786
A6NEM2	MYVFGGWVPLVMDDVK			99	15	1854.9	928.46	2	-0.00182591	61.4116	1854.9	928.459
A6NEM2	SPISVPGGSALISNLGK			99	10	1595.89	798.951	2	-0.000139625	41.8635	1595.89	798.951
A6NEM2	VYCGPSPSCLVQSSSLSNAHIDYTTKPAIIFR	Carbamidomethyl(C)@3; Carbamidomethyl(C)@9		99	14	3567.75	892.945	4	-0.00541163	42.6755	3567.74	892.943
A6NG51	ALINADELASDVAGAEALLDR			99	9	2126.09	709.702	3	-0.000873575	60.8773	2126.08	709.702
A6NG51	IAALQAFADQLIAAGHYAK			99	11	1971.06	658.027	3	0.00612285	54.8811	1971.06	658.029
A6NHR9	AAADGGGPGGASVGTEEDGGGVGHR	Protein Terminal Acetyl@N-term	cleaved M-A@N-term	99	14	2178.95	727.325	3	0.00182252	20.7547	2178.95	727.325
A6NHR9	FSFGLLDLPFR			99	12	1310.7	656.358	2	-0.00179716	61.0578	1310.7	656.357
A6NHR9	LLLIDWPELK			97.39	8	1238.73	620.371	2	-1.90107e-05	53.9493	1238.73	620.371
A6NHR9	LSTSGNRPPANAETFSCNK	Carbamidomethyl(C)@17		98.98	12	2049.95	684.325	3	0.00878204	19.0851	2049.96	684.328
A6NHR9	SLNSDISYFGVGGK			98.32	10	1442.7	722.359	2	-0.0068094	36.9621	1442.7	722.356
A6NHR9	TTFQENTQSISVR			97.35	10	1509.74	755.878	2	0.000187279	24.5933	1509.74	755.879
A6NLH6	YIMVPSGNMGVFDPTEIHNR	Oxidation(M)@9		97.97	11	2292.07	765.03	3	0.00859	37.6468	2292.08	765.032
A6NLH6	YIMVPSGNMGVFDPTEIHNR			99	12	2276.07	759.698	3	-0.000818	42.2257	2276.07	759.698
A6NN80	DAFVAIVQSVK			99	11	1175.66	588.835	2	-0.00552713	41.5211	1175.65	588.832
A6NN80	GLGTDEDTIIDIITHR			99	14	1767.9	590.307	3	-0.00569913	51.143	1767.89	590.306
A6NN80	GSIHDFPGFDPNQDAEALYTAMK			98.78	10	2523.14	842.053	3	0.00701271	47.5128	2523.14	842.056
A6NN80	SEIDLLNIR	Deamidated(N)@7		99	10	1072.58	537.295	2	-0.00335296	41.5157	1072.57	537.294
A8K0M9	YDDGRGPPGNPPR		missed R-G@5	99	12	1396.65	466.557	3	0.000606431	14.0363	1396.65	466.557
A8MTP9	NSAVETVEQELLFVGSETGK			98.86	10	2136.06	713.027	3	-0.0136408	56.0092	2136.04	713.022
A8MU27	VAGQDGSVVQFK			99	16	1233.64	617.825	2	-0.00213594	23.8344	1233.63	617.824
A8MXP9	CQLLLEIYPEWNPDNDTGHTMGDPFMLQQSTNPAPGILGPPPPSFHLGGPAVGPR	Carbamidomethyl(C)@1; Deamidated(N)@32		99	12	5933.83	1187.77	5	0.0270196	59.1723	5933.85	1187.78
A8MXP9	CQLLLEIYPEWNPDNDTGHTMGDPFMLQQSTNPAPGILGPPPPSFHLGGPAVGPR	Carbamidomethyl(C)@1; Deamidated(Q)@2; Dehydrated(E)@6		99	16	5915.82	1184.17	5	0.00107296	64.9221	5915.82	1184.17
A8MXP9	CRDDSFFGETSHNYHK	Carbamidomethyl(C)@1	missed R-D@2	99	16	1998.83	667.283	3	0.00665603	19.3889	1998.83	667.285
A8MXP9	DLDELSR			95.7	8	846.408	424.211	2	-0.000612863	21.0835	846.408	424.211
A8MXP9	DLDELSRYPEDK		missed R-Y@7	99	18	1478.69	740.352	2	-0.00299214	26.4473	1478.69	740.35
A8MXP9	DLSAAGIGLLAAATQSLSMPASLGR	Oxidation(M)@19		99	22	2386.25	796.425	3	-0.00437805	63.5129	2386.25	796.423
A8MXP9	DLSAAGIGLLAAATQSLSMPASLGR			99	27	2370.26	791.093	3	-0.00100074	66.583	2370.26	791.093
A8MXP9	DSFDDRGPSLNPVLDYDHGSR		missed R-G@6	99	16	2361.06	591.273	4	0.00149476	33.846	2361.06	591.273
A8MXP9	EDAMAMVDHCLK	Carbamidomethyl(C)@10		99	13	1418.6	710.307	2	0.00118193	31.0224	1418.6	710.308
A8MXP9	EDAMAMVDHCLKK	Carbamidomethyl(C)@10	missed K-K@12	99	14	1546.69	774.354	2	0.0126868	27.6274	1546.71	774.361
A8MXP9	EWSQHINGASHSR	Deamidated(N)@7		99	16	1508.68	755.345	2	-0.00540622	15.3174	1508.67	755.342
A8MXP9	GDADQASNILASFGLSAR			99	19	1791.88	896.945	2	-0.00168229	50.687	1791.87	896.944
A8MXP9	GNLGAGNGNLQGPR	Deamidated(N)@7		99	19	1324.65	663.331	2	-0.000630413	19.0819	1324.65	663.331
A8MXP9	GNLGAGNGNLQGPR	Deamidated(N)@9		99	13	1324.65	663.331	2	-0.000630413	19.2654	1324.65	663.331
A8MXP9	GNLGAGNGNLQGPR			99	17	1323.66	662.839	2	0.00144684	18.0332	1323.67	662.84
A8MXP9	GPGPLQER			98.95	10	852.445	427.23	2	-0.00100369	15.95	852.444	427.229
A8MXP9	GPSLNPVLDYDHGSR			99	15	1625.78	542.934	3	0.00418723	29.5116	1625.78	542.935
A8MXP9	GYPHLCSICDLPVHSNK	Carbamidomethyl(C)@6; Carbamidomethyl(C)@9		99	21	1995.93	666.317	3	0.000245767	29.717	1995.93	666.317
A8MXP9	IGPYQPNVPVGIDYVIPK	Deamidated(N)@7		97.73	10	1969.06	657.359	3	0.0166735	46.7365	1969.07	657.365
A8MXP9	IGPYQPNVPVGIDYVIPK			99	20	1968.07	985.043	2	0.00118848	46.8375	1968.07	985.044
A8MXP9	IKNYILMR		missed K-N@2	95.2	9	1049.61	525.81	2	0.00140758	25.7347	1049.61	525.811
A8MXP9	INEAFIEMATTEDAQAAVDYYTTTPALVFGKPVR			99	15	3731.84	933.967	4	-0.000737964	59.849	3731.84	933.967
A8MXP9	ITPENLPQILLQLK			99	18	1618.97	810.49	2	-0.00248762	56.6439	1618.96	810.489
A8MXP9	LASLMNLGMSSSLNQQGAHSALSSASTSSHNLQSIFNIGSR			99	19	4203.04	1051.77	4	-0.00350141	48.7021	4203.04	1051.77
A8MXP9	LCSLFYTNEEVAK	Carbamidomethyl(C)@2		99	13	1572.75	787.382	2	-0.00144354	34.6812	1572.75	787.381
A8MXP9	NTHCSSLPHYQK	Carbamidomethyl(C)@4		96.75	12	1470.67	491.23	3	0.985501	14.1068	1471.65	491.558
A8MXP9	RTEEGPTLSYGR		missed R-T@1	99	17	1364.67	683.341	2	0.0019572	18.4008	1364.67	683.342
A8MXP9	SFQQSSLSR			99	11	1038.51	520.262	2	-0.00243945	16.892	1038.51	520.261
A8MXP9	SQAFIEMETR			98.81	10	1210.57	606.29	2	0.000577676	28.4047	1210.57	606.29
A8MXP9	TEEGPTLSYGR			99	12	1208.57	605.291	2	0.00175179	21.6643	1208.57	605.292
A8MXP9	VIHLSNLPHSGYSDSAVLK			99	22	2036.07	510.025	4	-0.00153458	29.8191	2036.07	510.024
A8MXP9	VVHIMDFQR			99	11	1143.59	572.8	2	-0.000278582	28.0391	1143.59	572.8
A8MXP9	YQLLQLVEPFGVISNHLILNK	Deamidated(N)@15		99	14	2438.36	813.793	3	0.000252085	57.523	2438.36	813.793
A8MXP9	YQLLQLVEPFGVISNHLILNK	Deamidated(Q)@2; Deamidated(Q)@5; Cation:Na(E)@8		99	13	2461.32	616.338	4	0.0039654	60.3705	2461.33	616.339
A8MXP9	YQLLQLVEPFGVISNHLILNK			99	25	2437.37	813.465	3	-0.00380322	60.5146	2437.37	813.464
A8MYK1	NYLEGIYNVPVAAVR			99	14	1676.89	839.452	2	-0.00117332	42.926	1676.89	839.451
A8MYK1	TNFFIQLVRPGVAQPEDTVQFR			99	16	2561.34	854.787	3	-0.00341733	48.3774	2561.34	854.786
A9Z1X7	AVAAAAAAAVTPAAIAAATTTLAQEEPVAAPEPK			99	20	3113.66	1038.89	3	-0.0031306	53.4927	3113.66	1038.89
A9Z1X7	EFMGELWPLLLSAQENIAGIPSAFLELK			99	18	3115.63	1039.55	3	-0.00323942	73.6091	3115.63	1039.55
A9Z1X7	KETESEAEDNLDDLEK		missed K-E@1	99	16	1863.82	622.281	3	0.0250289	23.2829	1863.85	622.29
A9Z1X7	MAAADSVQQR			99	12	1075.51	538.761	2	-0.000520232	13.7973	1075.51	538.761
A9Z1X7	MMQINLTGFLNGK	Deamidated(N)@11		99	15	1466.73	734.37	2	-0.00169339	51.3455	1466.72	734.37
A9Z1X7	RMPPPPR		missed R-M@1	96.9	8	849.464	425.739	2	-0.000569276	13.1028	849.464	425.739
A9Z1X7	VKEPSVQEATSTSDILK		missed K-E@2	99	24	1830.96	916.486	2	-0.00296304	27.2617	1830.95	916.485
A9Z1X7	VNLEVIKPWITK			99	12	1438.85	480.626	3	0.000612574	40.5247	1438.86	480.626
A9Z1X7	VPKPEPIPEPK			98.16	10	1229.7	615.858	2	-0.000851742	19.8805	1229.7	615.858
B0QY89	IWNVHSVLNVLHSLVDK			99	10	1972.09	658.37	3	0.000797618	58.1227	1972.09	658.371
B0QYK0	AAVEWFDGK			97.37	9	1021.49	511.751	2	0.00312984	32.2283	1021.49	511.752
B0QYK0	AAVEWFDGKDFQGSK		missed K-D@9	99	14	1683.79	562.27	3	0.00308144	33.5931	1683.79	562.271
B0QYK0	AGDWQCPNPGCGNQNFAWR	Carbamidomethyl(C)@6; Carbamidomethyl(C)@11		99	12	2233.92	1117.97	2	0.00435858	34.8768	2233.92	1117.97
B0QYK0	GDATVSYEDPPTAK			99	13	1449.66	725.838	2	0.00101248	19.8881	1449.66	725.839
B0QYK0	GGPGGPGGPGGPMGR			99	17	1206.56	604.285	2	0.000457655	17.0959	1206.56	604.286
B0QYK0	QDHPSSMGVYGQESGGFSGPGENR			99	19	2479.05	827.356	3	2.54638e-05	25.2801	2479.05	827.356
B0QYK0	RGGPGGPPGPLMEQMGGR	Formyl@N-term	missed R-G@1	99	16	1777.84	889.925	2	0.0342065	27.6915	1777.87	889.942
B0QYK0	TGQPMIHIYLDK			99	11	1414.73	708.371	2	0.00192693	32.1934	1414.73	708.372
B0QYK0	TGQPMIHIYLDKETGKPK		missed K-E@12	98.72	11	2055.08	686.035	3	0.00465263	25.7042	2055.09	686.036
B0YIW2	DALSSVQESQVAQQAR			99	15	1715.84	858.929	2	0.000717042	26.0231	1715.84	858.93
B0YIW6	ENVNLAQIR			96.23	9	1055.57	528.793	2	-0.00598887	25.3692	1055.57	528.79
B0YIW6	QHTFVETESVR	Gln->pyro-Glu@N-term		99	12	1314.62	658.318	2	0.0328629	23.969	1314.65	658.334
B1AHD1	ACGVSRPVIACSVTIK	Carbamidomethyl(C)@2; Carbamidomethyl(C)@11		98.89	11	1716.9	859.458	2	0.00605785	26.7655	1716.91	859.461
B1AHD1	GISEFIVMAADAEPLEIILHLPLLCEDK	Carbamidomethyl(C)@25		99	25	3135.62	1046.22	3	-0.00344251	73.4865	3135.62	1046.21
B1AHD1	GISEFIVMAADAEPLEIILHLPLLCEDK	Oxidation(M)@8; Carbamidomethyl(C)@25		99	16	3151.62	1051.55	3	-0.00586394	72.295	3151.61	1051.55
B1AHD1	LLDLVQQSCNYK	Carbamidomethyl(C)@9		99	13	1479.74	740.877	2	0.000613032	32.6989	1479.74	740.877
B1AHD1	QQIQSIQQSIER			99	11	1456.76	729.389	2	-0.000741866	25.5857	1456.76	729.389
B1AJQ6	ELGSLPLPLSTSEQR			99	14	1625.86	813.938	2	-0.00265852	41.3077	1625.86	813.937
B1AK88	NLSDLIDLVPSLCEDLLSSVDQPLK	Carbamidomethyl(C)@13		99	18	2782.43	928.484	3	-0.000179813	71.7833	2782.43	928.484
B1AKV3	IIEAMGFTGPLK			99	11	1275.69	638.852	2	-0.00320968	39.4901	1275.69	638.851
B1ALM5	SMAAAAASLGGPR			99	13	1158.58	580.298	2	0.0104031	24.4446	1158.59	580.303
B1AMU7	SFRPGDIVLAK			96.61	9	1201.68	601.848	2	0.000899179	29.5822	1201.68	601.849
B1AMU7	SSENGALPVVSVVR	Deamidated(N)@4		99	12	1413.75	707.88	2	0.00516359	34.6747	1413.75	707.883
B1ANH3	ICVLDVDLQGVR	Carbamidomethyl(C)@2		99	11	1385.73	693.874	2	-0.0025263	42.4642	1385.73	693.873
B1ANR0	ALDTMNFDVIK			99	13	1265.63	633.824	2	-0.000952363	39.85	1265.63	633.823
B1ANR0	ALYDTFSAFGNILSCK	Carbamidomethyl(C)@15		99	13	1805.87	903.94	2	-0.979022	53.6129	1804.89	903.451
B1ANR0	FSPAGPVLSIR			99	11	1142.64	572.33	2	-0.00133635	35.5132	1142.64	572.329
B1ANR0	GFGFVCFSSPEEATK	Carbamidomethyl(C)@6		99	15	1661.74	831.877	2	0.000605604	41.7384	1661.74	831.877
B1ANR0	ITGMLLEIDNSELLHMLESPESLR	Oxidation(M)@4		99	13	2755.38	919.466	3	-0.00294042	57.6631	2755.37	919.465
B1ANR0	ITGMLLEIDNSELLHMLESPESLR			99	22	2739.38	914.135	3	-0.000286819	61.219	2739.38	914.135
B1ANR0	SLGYAYVNFQQPADAER			99	18	1927.91	964.961	2	0.000247064	36.2404	1927.91	964.961
B1AVU8	EIVDSYLPVILDIIK			99	20	1728.99	865.503	2	-0.00325139	66.902	1728.99	865.501
B1AVU8	GCSFLPDPYQK	Carbamidomethyl(C)@2		99	12	1310.6	656.306	2	-0.000924618	33.2442	1310.6	656.305
B1AVU8	GEMSRPGEVCSALNLCES	Carbamidomethyl(C)@10; Carbamidomethyl(C)@16	cleaved S-L@C-term	99	15	1994.85	998.432	2	0.0022745	32.4	1994.85	998.433
B1AVU8	IGACPSAHKPLLGTEK	Carbamidomethyl(C)@4		98.85	11	1677.89	560.303	3	0.000154321	17.6463	1677.89	560.303
B1AVU8	LGPGMADICK	Carbamidomethyl(C)@9		99	11	1060.5	531.26	2	0.000950324	25.5521	1060.51	531.26
B1AVU8	NYISQYSEIAIQMMMHMQPK			99	14	2442.12	815.047	3	-0.000406727	60.7621	2442.12	815.047
B1AVU8	QCDQFVAEYEPVLIEILVEVMDPSFVCLK	Carbamidomethyl(C)@2; Carbamidomethyl(C)@27		99	11	3469.69	1157.57	3	-0.0167837	75.6158	3469.67	1157.56
B1AVU8	QEILAALEK			95.05	9	1013.58	507.795	2	-0.000518865	32.9096	1013.58	507.795
B3KPX4	GYFVQTPEELQK			98.06	10	1437.71	719.864	2	0.00115077	31.7075	1437.72	719.865
B3KPX4	TQDVEYIFGIVGIPVTEIAIAAQQLGIK			99	13	2985.64	996.221	3	-0.00167915	74.2964	2985.64	996.221
B3KQV7	LVFVPLLLLCNIKPR	Carbamidomethyl(C)@10		99	13	1794.1	599.039	3	0.00203153	62.8707	1794.1	599.04
B3KR41	IQELQASQEAR			96.81	10	1271.65	636.831	2	0.00307515	17.3433	1271.65	636.832
B3KR41	LDQTMGLSIR			97.1	9	1132.59	567.303	2	-0.00525357	30.7457	1132.59	567.3
B3KR41	MLEAQLER			98.79	9	988.501	495.258	2	0.00105042	22.9488	988.502	495.258
B3KR41	RQDSIPAFLSSLTLELFSR		missed R-Q@1	99	10	2179.16	727.395	3	-0.0165774	69.1338	2179.15	727.39
B3KSH1	AYVSTLMGVPGR			98.88	10	1249.65	625.832	2	-0.000381192	33.6029	1249.65	625.832
B3KSH1	IQDALSTVLQYAEDVLSGK			99	13	2049.06	1025.54	2	-0.00519369	73.2365	2049.06	1025.54
B3KSH1	LHPVILASIVDSYER			99	13	1710.93	571.317	3	-0.00145281	44.3095	1710.93	571.317
B3KV94	VPVLDTLIELVTR			99	8	1466.87	734.443	2	-0.00371593	69.3822	1466.87	734.441
B3KVK7	ITQDIFQQLLK			98.02	9	1345.76	673.888	2	-0.001455	48.2307	1345.76	673.887
B3KXE0	YNLTSDIIESIFR			99	11	1569.8	785.909	2	-0.00568237	60.9462	1569.8	785.906
B3KXE0	YYHGPTPIQSLQYATSQDIINSFQSIR			98.26	10	3126.54	1043.19	3	-0.00184597	55.1749	3126.54	1043.19
B4DDY8	ILDLVISCFK	Carbamidomethyl(C)@8		98.83	9	1206.67	604.341	2	-0.00300123	47.1664	1206.67	604.34
B4DDY8	TTETQVFVATPQK			98.81	10	1448.75	725.383	2	-0.00083025	24.8398	1448.75	725.382
B4DGM3	IAAEIAQAEEQAR			99	13	1398.71	700.362	2	0.0030066	25.2649	1398.71	700.364
B4DGP8	AEEDEILNR			99	12	1087.51	544.765	2	0.000250568	21.1062	1087.51	544.765
B4DGP8	AEEDEILNRSPR	Phospho(S)@10	missed R-S@9	99	13	1507.67	754.841	2	-0.000342536	21.5003	1507.67	754.841
B4DGP8	APVPTGEVYFADSFDR			99	23	1769.83	885.92	2	0.000649427	41.1882	1769.83	885.921
B4DGP8	CESAPGCGVWQR	Carbamidomethyl(C)@1; Carbamidomethyl(C)@7	cleaved R-P@C-term	99	12	1405.59	703.801	2	-0.00115006	22.9835	1405.59	703.8
B4DGP8	CESAPGCGVWQRPVIDNPNYK	Carbamidomethyl(C)@1; Carbamidomethyl(C)@7		99	17	2446.12	816.379	3	0.00163929	30.9063	2446.12	816.38
B4DGP8	EIEDPEDRKPEDWDERPK		missed R-K@8	99	18	2282.05	761.689	3	0.00408908	20.6959	2282.05	761.69
B4DGP8	GTLSGWILSK			99	14	1060.59	531.303	2	-0.00107305	39.7217	1060.59	531.303
B4DGP8	HDGHDDDVIDIEDDLDDVIEEVEDSKPDTTAPPSSPK	Dehydrated(D)@2	cleaved A-H@N-term	99	17	4040.78	1011.2	4	0.0085541	60.4784	4040.79	1011.2
B4DGP8	HDGHDDDVIDIEDDLDDVIEEVEDSKPDTTAPPSSPK	HexNAc(S)@25	cleaved A-H@N-term	99	24	4261.87	853.381	5	-0.000738434	59.0827	4261.87	853.381
B4DGP8	HDGHDDDVIDIEDDLDDVIEEVEDSKPDTTAPPSSPK		cleaved A-H@N-term	99	36	4058.79	812.765	5	0.00275865	59.7046	4058.79	812.765
B4DGP8	IPDEEATKPEGWLDDEPEYVPDPDAEKPEDWDEDMDGEWEAPQIANPR			99	22	5564.4	1113.89	5	0.00194781	46.8429	5564.4	1113.89
B4DGP8	IPDPEAVKPDDWDEDAPAK			99	25	2106.97	703.332	3	0.00175371	31.205	2106.98	703.333
B4DGP8	IPDPEAVKPDDWDEDAPAKIPDEEATKPEGWLDDEPEYVPDPDAEKPEDWDEDMDGEWEAPQIANPR		missed K-I@19	99	19	7653.36	1094.34	7	0.00659984	47.0276	7653.36	1094.35
B4DGP8	IPNPDFFEDLEPFR			99	17	1734.83	868.42	2	-0.00208567	54.787	1734.82	868.419
B4DGP8	IVDDWANDGWGLK			99	16	1487.7	744.859	2	-0.000937189	41.299	1487.7	744.859
B4DGP8	IVDDWANDGWGLKK		missed K-K@13	99	18	1615.8	539.607	3	0.00148452	34.7684	1615.8	539.608
B4DGP8	KIPNPDFFEDLEPFR	Deamidated(N)@4; Deamidated(R)@15	missed K-I@1	97.62	11	1864.89	622.637	3	0.036585	49.219	1864.92	622.649
B4DGP8	KIPNPDFFEDLEPFR		missed K-I@1	99	20	1862.92	621.981	3	0.00119972	49.776	1862.92	621.981
B4DGP8	KPEDWDERPK			99	15	1298.63	650.32	2	-0.000722177	14.5096	1298.62	650.32
B4DGP8	KTDAPQPDVKEEEEEKEEEK		missed K-T@1; missed K-E@10; missed K-E@16	99	17	2386.1	796.375	3	-0.000985677	14.3902	2386.1	796.374
B4DGP8	KTDAPQPDVKEEEEEKEEEKDKGDEEEEGEEK		missed K-T@1; missed K-E@10; missed K-E@16; missed K-D@20; missed K-G@22	99	16	3760.64	753.136	5	-0.0030303	15.0696	3760.64	753.136
B4DGP8	KTDAPQPDVKEEEEEKEEEKDKGDEEEEGEEKLEEK	Delta:H(2)C(2)(K)@22; Oxidation(D)@24; Dehydrated(E)@25	missed K-T@1; missed K-E@10; missed K-E@16; missed K-D@20; missed K-G@22; missed K-L@32	99	17	4283.91	1071.98	4	-0.0224842	18.968	4283.89	1071.98
B4DGP8	KTDAPQPDVKEEEEEKEEEKDKGDEEEEGEEKLEEK		missed K-T@1; missed K-E@10; missed K-E@16; missed K-D@20; missed K-G@22; missed K-L@32	99	31	4259.91	852.989	5	0.00951422	18.9041	4259.92	852.991
B4DGP8	KTHLYTLILNPDNSFEILVDQSVVNSGNLLNDMTPPVNPSR		missed K-T@1	99	18	4564.33	1142.09	4	-0.000106747	62.2301	4564.33	1142.09
B4DGP8	LHFIFR			96.9	8	831.476	416.745	2	0.000749293	31.3559	831.476	416.745
B4DGP8	LNKPFLFDTK		cleaved K-P@C-term	99	11	1221.68	408.233	3	0.00138881	30.9856	1221.68	408.233
B4DGP8	LNKPFLFDTKPLIVQYEVNFQNGIECGGAYVK	Carbamidomethyl(C)@26		99	27	3700.9	926.231	4	0.00128886	51.925	3700.9	926.232
B4DGP8	LNKPFLFDTKPLIVQYEVNFQNGIECGGAYVK	Deamidated(N)@22; Carbamidomethyl(C)@26		99	25	3701.88	926.477	4	0.00189512	50.126	3701.88	926.478
B4DGP8	QKSDAEEDGGTVSQEEEDRKPK	Gln->pyro-Glu@N-term	missed K-S@2; missed R-K@19	99	18	2444.09	815.705	3	0.00200299	14.7625	2444.1	815.706
B4DGP8	QKSDAEEDGGTVSQEEEDRKPK	Phospho(S)@3	missed K-S@2; missed R-K@19	99	18	2541.09	636.279	4	-0.00423188	13.6395	2541.08	636.278
B4DGP8	QKSDAEEDGGTVSQEEEDRKPK		missed K-S@2; missed R-K@19	99	19	2461.12	616.287	4	-0.00117479	13.1976	2461.12	616.287
B4DGP8	SAIGLELWSMTSDIFFDNFIICADR	Carbamidomethyl(C)@22	cleaved F-S@N-term	99	11	2920.38	974.466	3	0.00238591	73.4209	2920.38	974.467
B4DGP8	TDAPQPDVKEEEEEKEEEKDKGDEEEEGEEKLEEK		missed K-E@9; missed K-E@15; missed K-D@19; missed K-G@21; missed K-L@31	99	19	4131.81	827.37	5	0.0139365	20.2018	4131.83	827.373
B4DGP8	THLYTLILNPDNSFEILVDQSVVNSGNLLNDMTPPVNPSR	Acetyl(S)@25		99	14	4478.24	896.656	5	-0.0427058	65.7843	4478.2	896.647
B4DGP8	THLYTLILNPDNSFEILVDQSVVNSGNLLNDMTPPVNPSR	Carbamidomethyl(E)@15		99	15	4493.25	1124.32	4	-0.00283257	59.2337	4493.25	1124.32
B4DGP8	THLYTLILNPDNSFEILVDQSVVNSGNLLNDMTPPVNPSR	Carbamidomethyl(T)@33		99	12	4493.25	1124.32	4	-0.00185601	59.548	4493.25	1124.32
B4DGP8	THLYTLILNPDNSFEILVDQSVVNSGNLLNDMTPPVNPSR	Cation:Cu[I](D)@19		99	15	4498.15	900.638	5	-0.0039437	65.8479	4498.15	900.637
B4DGP8	THLYTLILNPDNSFEILVDQSVVNSGNLLNDMTPPVNPSR	Cation:K(E)@15		99	12	4474.19	895.845	5	-0.00810802	65.7164	4474.18	895.843
B4DGP8	THLYTLILNPDNSFEILVDQSVVNSGNLLNDMTPPVNPSR	Cation:Na(E)@15; Deamidated(N)@24; Deamidated(N)@27		99	19	4460.18	893.044	5	0.0118815	65.9039	4460.19	893.046
B4DGP8	THLYTLILNPDNSFEILVDQSVVNSGNLLNDMTPPVNPSR	Deamidated(N)@12		99	16	4437.22	888.451	5	0.0218832	65.9622	4437.24	888.455
B4DGP8	THLYTLILNPDNSFEILVDQSVVNSGNLLNDMTPPVNPSR	Deamidated(N)@12; Cation:Na(D)@19; Deamidated(N)@27		99	18	4460.18	1116.05	4	0.0100362	65.8609	4460.19	1116.06
B4DGP8	THLYTLILNPDNSFEILVDQSVVNSGNLLNDMTPPVNPSR	Deamidated(N)@27		98.77	10	4437.22	1110.31	4	0.016506	64.4169	4437.23	1110.32
B4DGP8	THLYTLILNPDNSFEILVDQSVVNSGNLLNDMTPPVNPSR	Deamidated(N)@30		99	12	4437.22	1110.31	4	0.000392734	62.9821	4437.21	1110.31
B4DGP8	THLYTLILNPDNSFEILVDQSVVNSGNLLNDMTPPVNPSR	Deamidated(N)@9; Cation:Na(E)@15; Deamidated(N)@27		99	15	4460.18	744.371	6	0.00951994	65.8241	4460.19	744.373
B4DGP8	THLYTLILNPDNSFEILVDQSVVNSGNLLNDMTPPVNPSR	Oxidation(M)@32		99	18	4452.23	1114.06	4	0.00268895	61.6069	4452.23	1114.07
B4DGP8	THLYTLILNPDNSFEILVDQSVVNSGNLLNDMTPPVNPSR	Oxidation(P)@10		99	11	4452.23	1114.06	4	0.0124546	65.9838	4452.24	1114.07
B4DGP8	THLYTLILNPDNSFEILVDQSVVNSGNLLNDMTPPVNPSR			99	23	4436.23	1110.07	4	0.00345052	65.8598	4436.23	1110.07
B4DGP8	TPELNLDQFHDK			99	19	1455.7	728.857	2	-0.000404351	30.2861	1455.7	728.857
B4DGP8	TPELNLDQFHDKTPY		cleaved Y-T@C-term; missed K-T@12	99	21	1816.86	909.439	2	-0.00114987	35.1248	1816.86	909.438
B4DGP8	TPELNLDQFHDKTPYTIMFGPDK		missed K-T@12	99	18	2706.3	677.582	4	0.00344722	44.8185	2706.3	677.583
B4DGP8	TPYTIMFGPDK	Oxidation(M)@6		99	11	1284.61	643.31	2	0.00946077	32.3751	1284.62	643.315
B4DGP8	TPYTIMFGPDK			99	15	1268.61	635.313	2	-0.00229761	37.2607	1268.61	635.312
B4DGP8	VDDWANDGWGLKK		cleaved I-V@N-term; missed K-K@12	98.72	11	1502.72	752.365	2	0.0090011	34.8638	1502.72	752.369
B4DGP8	VLGTAIVEAHDGHDDDVIDIEDDLDDVIEEVEDSKPDTTAPPSSPK		cleaved L-V@N-term	99	16	4912.28	819.72	6	-12.9829	59.6435	4899.3	817.557
B4DGP8	WEVEEMK			95.64	9	949.422	475.718	2	-0.000788172	26.1587	949.421	475.718
B4DGP8	WEVEEMKESK		missed K-E@7	97.6	10	1293.59	432.204	3	0.00228157	22.0106	1293.59	432.205
B4DGP8	WKPPMIDNPSYQGIWKPR			99	20	2212.13	554.039	4	-0.00511806	38.1717	2212.12	554.037
B4DGP8	YDGKWEVEEMK		missed K-W@4	99	18	1412.63	707.321	2	-0.000623173	26.0751	1412.63	707.321
B4DGP8	YDGKWEVEEMKESK		missed K-W@4; missed K-E@11	99	19	1756.8	586.607	3	-0.00137321	23.0215	1756.8	586.606
B4DJA5	FEIWDTAGQER			99	12	1350.62	676.318	2	0.00540238	35.5915	1350.63	676.32
B4DJA5	GVDLTEPTQPTR			99	12	1312.66	657.338	2	0.00184884	22.4197	1312.66	657.339
B4DJA5	LVLLGESAVGK			98.97	10	1084.65	543.332	2	-0.00164676	33.2247	1084.65	543.331
B4DJA5	QASPNIVIALSGNK			99	12	1410.78	706.399	2	-0.00447196	35.8501	1410.78	706.397
B4DJA5	TSMNVNEIFMAIAK			97.29	9	1567.77	784.894	2	-0.00506262	47.1281	1567.77	784.892
B4DJA5	YHSLAPMYYR			97.97	10	1299.61	650.811	2	0.000996442	25.638	1299.61	650.811
B4DJP7	FLILPDMLK	Carbamyl@N-term		96.6	6	1131.64	566.825	2	0.00538901	67.7464	1131.64	566.828
B4DJP7	FLILPDMLK			99	10	1088.63	545.322	2	0.0010002	50.8929	1088.63	545.323
B4DJP7	LIEAEDNMNCQMSNITVTYR	Carbamidomethyl(C)@10		99	16	2401.07	801.364	3	-0.00143837	36.5984	2401.07	801.364
B4DJP7	VAQLEQVYIR			99	15	1217.68	609.846	2	-0.00125021	30.4456	1217.68	609.845
B4DJP7	VLHEAEGHIVTCETNTGEVYR	Carbamidomethyl(C)@12		99	26	2413.13	805.385	3	0.00430484	22.5556	2413.14	805.386
B4DJV2	AALPSHVVTMLDNFPTNLHPMSQLSAAVTALNSESNFAR	Carbamyl@N-term		99	14	4194.06	1049.52	4	0.00485051	63.9198	4194.07	1049.52
B4DJV2	AALPSHVVTMLDNFPTNLHPMSQLSAAVTALNSESNFAR	Deamidated(N)@17		99	16	4152.04	1039.02	4	0.0105829	58.7932	4152.05	1039.02
B4DJV2	AALPSHVVTMLDNFPTNLHPMSQLSAAVTALNSESNFAR	Deamidated(N)@17; Deamidated(N)@32		99	14	4153.02	1039.26	4	0.0182692	54.9897	4153.04	1039.27
B4DJV2	AALPSHVVTMLDNFPTNLHPMSQLSAAVTALNSESNFAR	Deamidated(N)@32		99	20	4152.04	1039.02	4	0.00130556	55.0518	4152.04	1039.02
B4DJV2	AALPSHVVTMLDNFPTNLHPMSQLSAAVTALNSESNFAR	Dehydrated(T)@16; Delta:H(2)C(2)(H)@19; Oxidation(M)@21		99	15	4175.06	836.019	5	-0.0417015	57.719	4175.02	836.01
B4DJV2	AALPSHVVTMLDNFPTNLHPMSQLSAAVTALNSESNFAR	Oxidation(M)@10		99	21	4167.05	1042.77	4	-0.000276361	53.4938	4167.05	1042.77
B4DJV2	AALPSHVVTMLDNFPTNLHPMSQLSAAVTALNSESNFAR			99	22	4151.06	1038.77	4	0.00240838	57.9823	4151.06	1038.77
B4DJV2	AKGGEEPLPEGLFWLLVTGHIPTEEQVSWLSK		missed K-G@2	99	16	3546.84	887.717	4	0.00213005	65.9611	3546.84	887.718
B4DJV2	ALGFPLERPK			95.52	9	1126.65	564.332	2	-0.000161477	29.6345	1126.65	564.332
B4DJV2	ALGVLAQLIWSR	Carbamyl@N-term		99	12	1368.79	685.401	2	0.00104957	74.64	1368.79	685.402
B4DJV2	ALGVLAQLIWSR	Deamidated(Q)@7		99	13	1326.77	664.39	2	0.0166701	55.7553	1326.78	664.399
B4DJV2	ALGVLAQLIWSR			99	18	1325.78	663.898	2	7.23272e-05	55.8832	1325.78	663.898
B4DJV2	ASASSTNLKDILADLIPK		cleaved H-A@N-term; missed K-D@9	99	20	1856.03	619.682	3	-0.000865448	54.8223	1856.02	619.682
B4DJV2	AYAQGISR			97.04	9	864.445	433.23	2	-0.00217023	14.9654	864.443	433.229
B4DJV2	DILADLIPK			99	11	996.586	499.3	2	-0.000704508	49.3357	996.585	499.3
B4DJV2	DYIWNTLNSGR			99	10	1337.64	669.826	2	-0.00222318	39.8575	1337.63	669.824
B4DJV2	EGSGIGAIDSNLDWSHNFTNMLGYTDHQFTELTR			99	25	3825.73	957.44	4	0.000257968	55.1651	3825.73	957.441
B4DJV2	GFSIPECQK	Carbamidomethyl(C)@7		98.15	10	1064.5	533.255	2	-0.000821499	25.1813	1064.5	533.255
B4DJV2	GGEEPLPEGLFWLLVTGHIPTEEQVSWLSK			99	18	3347.71	1116.91	3	0.000938101	70.6108	3347.71	1116.91
B4DJV2	GLVYETSVLDPDEGIR			99	19	1761.88	881.947	2	-0.00210845	39.3932	1761.88	881.946
B4DJV2	HLPNDPMFK			99	12	1097.53	549.774	2	-0.000705194	23.8204	1097.53	549.773
B4DJV2	IVPNVLLEQGK			98.17	10	1208.71	605.364	2	-0.00133576	33.4763	1208.71	605.363
B4DJV2	LVAQLYK			96.71	9	833.501	417.758	2	-0.00203944	23.3101	833.499	417.757
B4DJV2	LYLTIHSDHEGGNVSAHTSHLVGSALSDPYLSFAAAMNGLAGPLHGLANQEVLVWLTQLQK			99	12	6448.27	1075.72	6	-0.0036162	66.3581	6448.26	1075.72
B4DJV2	PGYGHAVLR		cleaved V-P@N-term	99	13	968.519	485.267	2	4.08052e-05	21.5873	968.519	485.267
B4DJV2	SMSTEGLMK			95.68	9	982.446	492.23	2	0.00339541	22.0193	982.45	492.232
B4DJV2	SQLSAAVTALNSESNFAR		cleaved M-S@N-term	99	15	1864.93	933.471	2	-0.00125684	40.3894	1864.93	933.471
B4DJV2	TVVGQITVDMMYGGMR			99	13	1756.83	879.423	2	-0.00192101	47.9514	1756.83	879.422
B4DJV2	VVPGYGHAVLR			99	12	1166.66	584.335	2	-0.00104084	21.6047	1166.66	584.335
B4DK69	LNDGHFMPVLGFGTYAPAEVPK			99	15	2359.17	787.396	3	0.00275851	46.5107	2359.17	787.397
B4DK69	REDIFYTSK		missed R-E@1	95.71	9	1157.57	579.793	2	0.0202497	20.8024	1157.59	579.803
B4DLH2	GRPLAEESEQER			99	14	1399.67	700.842	2	-0.00104276	13.5185	1399.67	700.841
B4DLN1	GEYQGVFHCAVETAK	Carbamidomethyl(C)@9		99	13	1694.77	848.393	2	0.0227142	26.5808	1694.8	848.405
B4DLN1	GSQGPLPFHEK			99	12	1195.6	598.807	2	0.0015528	21.117	1195.6	598.807
B4DLN1	IQDVGLVPMGGVMSGAVPAAAAQEAVEEDIPIAK	Oxidation(M)@13		99	14	3348.69	1117.24	3	-0.00531456	51.6906	3348.69	1117.24
B4DLN1	IQDVGLVPMGGVMSGAVPAAAAQEAVEEDIPIAK			99	18	3332.7	1111.91	3	-0.00250697	55.989	3332.7	1111.91
B4DLN1	IQQLVQDIASLTLLEISDLNELLK			99	23	2708.52	903.848	3	0.00161515	74.9815	2708.52	903.848
B4DLN1	IQQLVQDIASLTLLEISDLNELLKK		missed K-K@24	99	25	2836.62	946.546	3	-0.000860339	73.3553	2836.62	946.546
B4DLN1	KIQQLVQDIASLTLLEISDLNELLK		cleaved P-K@N-term; missed K-I@1	99	16	2836.62	946.546	3	-0.000677235	74.4107	2836.62	946.546
B4DLN1	KLVESLPQEIK		missed K-L@1	99	18	1282.75	642.382	2	-0.00233784	25.7499	1282.75	642.381
B4DLN1	LFSGATMASSR			99	11	1126.54	564.279	2	-0.00118801	23.3979	1126.54	564.279
B4DLN1	LGPLAFYK			96.59	8	907.517	454.766	2	0.000320891	36.3112	907.517	454.766
B4DLN1	LIPHTVLTFVFLEQLR			99	17	1925.11	642.712	3	-0.000209203	58.0604	1925.11	642.712
B4DLN1	NYIQGINLVQAK			99	15	1359.75	680.883	2	-0.000903616	34.7282	1359.75	680.882
B4DLN1	VLLGSVSGLAGGFVGTPADLVNVR			99	18	2297.27	766.765	3	0.000451816	54.147	2297.28	766.766
B4DLU3	SGVVSSATFEQPSR			99	13	1450.71	726.36	2	0.0104029	24.4033	1450.72	726.365
B4DN60	LMTDTINEPILLCR	Carbamidomethyl(C)@13		99	12	1687.86	844.939	2	-0.007493	41.9908	1687.86	844.935
B4DN60	LTESVDVLMPNVGEIVGGSMR			99	12	2202.1	735.041	3	-0.00304336	52.7129	2202.1	735.04
B4DNL6	NCTIVSPDAGGAK	Carbamidomethyl(C)@2		97.27	10	1288.61	645.311	2	-0.0175855	18.0289	1288.59	645.303
B4DNL6	VTAVIPCFPYAR	Carbamidomethyl(C)@7		97.84	9	1392.72	697.368	2	-0.0131819	40.8557	1392.71	697.362
B4DP11	LNWLSVDFNNWK			99	10	1534.76	768.386	2	2.44628e-05	52.2868	1534.76	768.386
B4DP11	LTFSCLGGSDNFK	Carbamidomethyl(C)@5		99	12	1444.67	723.34	2	-0.00138632	35.7817	1444.66	723.339
B4DQ51	ATYLPQLTTEK			99	11	1263.67	632.843	2	-0.0128419	31.0671	1263.66	632.836
B4DQ51	LFDFQGLQHQVAHVATQLEAAR			99	12	2478.28	827.1	3	-0.0046644	51.4238	2478.27	827.098
B4DQ51	VDASVAVFCEIQNTLINTLIR	Carbamidomethyl(C)@9		99	11	2375.25	792.758	3	-0.00199693	72.9595	2375.25	792.757
B4DQJ8	AGQAVDDFIEK			99	12	1191.58	596.796	2	0.00535212	27.4201	1191.58	596.798
B4DQJ8	LVPLLDTGDIIIDGGNSEYR			95.86	9	2159.11	1080.56	2	0.0047652	51.0639	2159.12	1080.57
B4DQJ8	VGTGEPCCDWVGDEGAGHFVK	Carbamidomethyl(C)@7; Carbamidomethyl(C)@8		99	17	2275.96	759.661	3	-0.000703813	31.5176	2275.96	759.661
B4DQJ8	WTAISALEYGVPVTLIGEAVFAR			99	16	2462.32	821.781	3	0.00052174	69.6516	2462.32	821.781
B4DR61	AFSPTTVNTGR			99	12	1149.58	575.796	2	0.00135349	20.5491	1149.58	575.797
B4DR61	ETSMVHELNR			99	13	1214.57	608.293	2	-0.00093571	17.7669	1214.57	608.293
B4DR61	FLEVIKPF		cleaved F-C@C-term	99	10	991.574	496.794	2	-0.000598653	44.7415	991.574	496.794
B4DR61	FLEVIKPFCVILPEIQKPER	Carbamidomethyl(C)@9		99	19	2454.37	819.131	3	-0.00213567	50.362	2454.37	819.13
B4DR61	FSGNLLVSLLGTWSDTSSGGPAR			99	12	2321.17	774.729	3	0.000144608	64.2527	2321.17	774.729
B4DR61	GMEFEGAIIALFHLLATR	Oxidation(M)@2		99	16	2004.05	669.024	3	-0.0012219	71.6256	2004.05	669.024
B4DR61	GMEFEGAIIALFHLLATR			99	14	1988.06	663.692	3	0.0015586	72.8129	1988.06	663.693
B4DR61	GTLMELGISPIVTSGLIMQLLAGAK	Oxidation(M)@18		99	15	2528.4	843.806	3	-0.000605719	71.6495	2528.4	843.806
B4DR61	GTLMELGISPIVTSGLIMQLLAGAK	Oxidation(M)@4		99	18	2528.4	843.806	3	-0.00152125	72.2132	2528.39	843.805
B4DR61	GTLMELGISPIVTSGLIMQLLAGAK			99	22	2512.4	838.474	3	-0.00294832	73.4014	2512.4	838.473
B4DR61	IIEVGDTPK			95.43	8	970.534	486.274	2	0.000938723	21.0932	970.534	486.274
B4DR61	LFYTSNIPIILQSALVSNLYVISQMLSAR			99	13	3253.78	1085.6	3	0.00450297	75.9263	3253.78	1085.6
B4DR61	TWIEVSGSSAK			99	11	1163.58	582.798	2	-0.00492383	26.2987	1163.58	582.796
B4DR63	AVANQTSATFLR			99	12	1277.67	639.844	2	-0.00608518	25.7488	1277.67	639.841
B4DR63	TMLELLNQLDGFDSR			99	13	1750.86	876.435	2	-0.0029041	56.9696	1750.85	876.434
B4DR63	VAEEHAPSIVFIDEIDAIGTK			99	19	2253.15	752.058	3	-0.0016448	48.737	2253.15	752.058
B4DR63	VHAVIGVLMDDTDPLVTVMK			99	19	2152.13	718.383	3	-0.0106143	50.9124	2152.12	718.38
B4DR87	AQFDLAFVVR			99	11	1164.63	583.322	2	-0.000559234	45.2405	1164.63	583.322
B4DR87	AQVEEFLAQHGSEYQSVK			99	14	2048.98	1025.5	2	-0.00256255	31.2854	2048.98	1025.5
B4DR87	FLGSGGFIGYAPNLSK			99	14	1626.84	814.428	2	-0.00972821	42.8519	1626.83	814.423
B4DR87	FLLEYIAPMTEK			99	13	1453.75	727.884	2	-0.00188654	48.4221	1453.75	727.883
B4DR87	FWTFETGCTVCDEGLR	Carbamidomethyl(C)@8; Carbamidomethyl(C)@11		99	12	1976.84	989.427	2	-0.0054291	42.9922	1976.83	989.424
B4DR87	HADKEDLVILFADSYDVLFASGPR		missed K-E@4	99	12	2677.34	670.342	4	0.0069136	61.4333	2677.35	670.344
B4DR87	HTLGHLLSLDSYR			97.4	9	1510.79	504.604	3	0.00140224	31.4808	1510.79	504.604
B4DR87	IFQNLDGALDEVVLK			99	17	1672.9	837.459	2	-0.00554819	48.9344	1672.9	837.456
B4DR87	LFIHNHEQHHK			99	10	1438.72	720.368	2	0.00314319	12.2812	1438.73	720.37
B4DR87	QQDVFMFLTNR	Gln->pyro-Glu@N-term		99	10	1380.65	691.332	2	0.0106234	56.5697	1380.66	691.337
B4DR87	SEDYVDIVQGR			98.5	10	1279.6	640.81	2	0.00381311	30.577	1279.61	640.811
B4DR87	SQVVFSAEELIYPDR			99	12	1751.87	876.944	2	-0.0295164	45.0923	1751.84	876.929
B4DR87	VGVDYEGGGCR	Carbamidomethyl(C)@10		99	12	1167.5	584.756	2	0.00117286	17.5214	1167.5	584.757
B4DT77	DENQSINHQMAQEDAQR			99	19	2012.86	671.961	3	0.00149393	16.8562	2012.86	671.961
B4DT77	EFSGYVESGLK			99	11	1214.58	608.298	2	-0.00364029	28.7772	1214.58	608.296
B4DT77	GAGTDDSTLVR			99	12	1090.53	546.27	2	-0.00261524	16.5367	1090.52	546.269
B4DT77	GFGTDEQAIVDVVANR			99	24	1689.83	845.923	2	8.78079e-05	43.1663	1689.83	845.923
B4DT77	LGTDESCFNMILATR	Carbamidomethyl(C)@7		99	19	1726.8	864.408	2	-0.00103003	42.6101	1726.8	864.408
B4DT77	LLVSMCQGNRDENQSINHQMAQEDAQR	Carbamidomethyl(C)@6	missed R-D@10	99	13	3171.42	793.863	4	-0.000806207	25.6521	3171.42	793.863
B4DT77	PAANFDAIR		cleaved R-P@N-term	98.69	10	973.498	487.756	2	0.000756497	24.3687	973.499	487.757
B4DT77	TILQCALNRPAFFAER	Carbamidomethyl(C)@5		99	14	1905.99	636.337	3	-0.000411725	40.7275	1905.99	636.337
B4DT77	TLGTMIAGDTSGDYR			99	13	1556.71	779.364	2	1.00048	31.0311	1557.71	779.865
B4DT77	VLIEILCTR	Carbamidomethyl(C)@7		99	12	1115.64	558.826	2	-0.000551585	40.7155	1115.64	558.826
B4DT77	VLIEILCTR	Carbamidomethyl(C)@7		99	9	1115.64	558.826	2	-0.000551585	40.9613	1115.64	558.826
B4DUA9	ANGMELDGR	Deamidated(N)@2		99	11	962.413	482.214	2	0.00208889	18.4335	962.415	482.215
B4DUA9	ANPDPNTCLGVFGLSLYTTER	Carbamyl@N-term; Oxidation(P)@5; Deamidated(N)@6; Carbamidomethyl(C)@8		95.44	12	2384.1	795.706	3	0.00674088	49.8566	2384.1	795.708
B4DUA9	GFAFVYFER			99	9	1134.55	568.282	2	0.00211054	44.9915	1134.55	568.283
B4DUA9	YGPLSGVNVVYDQR			99	16	1565.78	783.899	2	0.0601781	35.6741	1565.84	783.929
B4DVB8	AINTLNGLR	Deamidated(N)@6		98.24	10	971.54	486.777	2	-0.00272967	23.9963	971.537	486.776
B4DVB8	DANLYISGLPR			99	13	1217.64	609.828	2	-0.000265271	36.2675	1217.64	609.827
B4DVB8	DKVAGHSLGYGFVNYVTAK		missed K-V@2	99	11	2025.03	1013.52	2	-0.00159853	34.8128	2025.03	1013.52
B4DVB8	FGGPVHHQAQR	Deamidated(Q)@10		96.49	8	1233.6	412.207	3	0.0186129	12.1724	1233.62	412.214
B4DVB8	FGGPVHHQAQR			99	12	1232.62	411.879	3	-0.000610907	12.0451	1232.62	411.879
B4DVB8	GFGFVTMTNYEEAAMAIASLNGYR			99	10	2612.2	871.742	3	0.0280263	63.6541	2612.23	871.751
B4DVB8	GGPVHHQAQR		cleaved F-G@N-term	99	13	1085.55	543.781	2	-0.00112003	12.0668	1085.55	543.781
B4DVB8	ILQVSFK			97.69	8	833.501	417.758	2	0.000786568	30.118	833.502	417.758
B4DVB8	NVALLSQLYHSPAR			99	19	1567.85	784.931	2	-0.000272797	36.2295	1567.85	784.931
B4DVB8	RFGGPVHHQAQR		missed R-F@1	99	16	1388.72	463.913	3	0.00161544	11.6228	1388.72	463.914
B4DVB8	SEAEEAITSFNGHKPPGSSEPITVK	Deamidated(N)@11		99	18	2612.26	871.761	3	0.00517606	29.7344	2612.27	871.763
B4DVB8	SEAEEAITSFNGHKPPGSSEPITVK			99	17	2611.28	871.433	3	-0.00343018	29.4886	2611.27	871.432
B4DVB8	SLFSSIGEVESAK			99	14	1352.68	677.348	2	-0.00109873	38.7548	1352.68	677.348
B4DVB8	SNGYEDHMAEDCR	Protein Terminal Acetyl@N-term; Deamidated(N)@2; Carbamidomethyl(C)@12	cleaved M-S@N-term	99	19	1625.57	813.793	2	0.00276232	19.7078	1625.58	813.795
B4DVB8	SNGYEDHMAEDCRGDIGR	Protein Terminal Acetyl@N-term; Deamidated(N)@2; Carbamidomethyl(C)@12	cleaved M-S@N-term; missed R-G@13	99	14	2123.83	708.95	3	0.00379211	22.6077	2123.83	708.951
B4DVB8	TNLIVNYLPQNMTQDELR			99	13	2161.08	1081.55	2	-0.00461347	45.9113	2161.08	1081.55
B4DVB8	VAGHSLGYGFVNYVTAK			99	21	1781.91	594.977	3	-0.00179448	36.072	1781.91	594.977
B4DVB8	VLVDQTTGLSR			99	15	1187.65	594.833	2	-0.00149107	23.4587	1187.65	594.832
B4DVT3	AALAFGFLDLLK			99	8	1277.74	639.876	2	0.00176845	62.5591	1277.74	639.877
B4DVY7	AQQVAVQEQEIAR			99	11	1468.76	735.389	2	-0.0176268	20.8836	1468.75	735.38
B4DVY7	SQLIMQAEAEAASVR			97.2	10	1602.8	802.409	2	-0.00918282	37.9665	1602.79	802.404
B4DWJ2	EAATQAQQTLGSTIDK			98.93	11	1660.83	831.421	2	-0.0013024	24.5966	1660.83	831.42
B4DWJ2	ECGVGVIVTPEQIEEAVEAAINR	Carbamidomethyl(C)@2		99	11	2482.24	828.42	3	-0.001816	66.3979	2482.24	828.419
B4DWW4	AGTVVLDDVELR	Protein Terminal Acetyl@N-term	cleaved M-A@N-term	99	11	1327.7	664.856	2	-0.00120085	46.6775	1327.7	664.856
B4DWW4	AILCLLLGGVER	Carbamidomethyl(C)@4		99	14	1312.75	657.384	2	-0.00112232	52.3317	1312.75	657.384
B4DWW4	AILCLLLGGVER	Carbamyl@N-term; Carbamidomethyl(C)@4		99	8	1355.76	678.887	2	0.00252421	73.3174	1355.76	678.888
B4DWW4	CSVLAAANPVYGR	Carbamidomethyl(C)@1		97.59	10	1376.69	689.351	2	-0.00344741	29.8451	1376.68	689.349
B4DWW4	EAHAQSIGMNR			99	12	1212.57	607.291	2	-0.000556918	14.1914	1212.57	607.29
B4DWW4	FDLLFIMLDQMDPEQDR			99	10	2124.99	709.336	3	0.00531633	68.4432	2124.99	709.338
B4DWW4	GDINILLIGDPSVAK			99	12	1523.86	762.935	2	-0.00501136	46.0709	1523.85	762.933
B4DWW4	IIKPVLTQESATYIAEEYSR			99	18	2310.21	771.078	3	0.000177471	39.008	2310.21	771.078
B4DWW4	LLNNAFEELVAFQR	Deamidated(N)@4		99	11	1663.86	832.936	2	0.0211346	52.362	1663.88	832.946
B4DWW4	LLNNAFEELVAFQR			99	14	1662.87	832.444	2	0.00172938	52.4178	1662.87	832.445
B4DWW4	SVDVILDDDLVDK			99	12	1444.73	723.372	2	-0.00353637	39.5628	1444.73	723.37
B4DWW4	TAIHEVMEQGR			99	14	1269.61	635.814	2	0.0019281	18.0278	1269.62	635.815
B4DWW4	TPMENIGLQDSLLSR			99	16	1672.85	837.43	2	-0.00109252	40.3178	1672.84	837.429
B4DWW4	TVDLQDAEEAVELVQYAYFK			99	10	2330.13	777.718	3	-0.00309841	62.9496	2330.13	777.717
B4DWW4	VALLDVFR			99	9	931.549	466.782	2	0.000537518	45.4857	931.55	466.782
B4DWW4	YVLCTAPR	Carbamidomethyl(C)@4		96.84	8	978.496	490.255	2	0.00304802	21.5286	978.499	490.257
B4DYB4	TLGTPTQPGSTPR			98.54	11	1311.68	656.846	2	0.000653951	17.6571	1311.68	656.847
B4DZC3	NLTVILSDASAPGEGEHK			99	13	1836.92	613.315	3	-0.0313932	32.4242	1836.89	613.304
B4DZC3	NSPGSQVASNPR			96.54	9	1212.58	607.3	2	0.00255867	13.0093	1212.59	607.301
B4DZI8	FELALQLGELK			99	12	1259.71	630.864	2	-0.0015921	47.848	1259.71	630.863
B4DZI8	HSEVQQANLK			99	15	1152.59	577.302	2	-0.00199312	13.0071	1152.59	577.301
B4DZI8	LPEAAFLAR			99	10	986.555	494.285	2	-0.0014623	33.7114	986.553	494.284
B4DZI8	NVMEEGKDFQPSR		missed K-D@7	97.25	10	1535.7	512.909	3	-0.00138638	21.0324	1535.7	512.908
B4DZI8	SFKPDFGAESIYGGFLLGVR			99	13	2159.11	720.709	3	0.00352908	52.1551	2159.11	720.71
B4DZI8	VFNYNTLER			98.95	10	1154.57	578.293	2	-0.00512903	28.4633	1154.57	578.291
B4DZI8	VLAAQETHEGVTEDGIEDAFEVLGEIQEIVK			97.85	8	3367.67	1123.56	3	-0.00163814	69.2353	3367.66	1123.56
B4DZM6	SVLVMMLEPDPK			99	10	1357.7	679.857	2	-0.00727819	44.0799	1357.69	679.853
B4E040	RQVPVEEAR		missed R-Q@1	99	12	1082.58	542.299	2	-0.00306911	13.4392	1082.58	542.297
B4E040	VFFDLMR			98.49	8	926.468	464.241	2	0.0027825	43.4385	926.471	464.243
B4E040	VIMVGSGGVGK			98.38	10	1002.55	502.284	2	-0.0024945	22.5763	1002.55	502.283
B4E1G1	LGLISPAYLFLWPEAFLYR			99	12	2268.23	757.086	3	-0.0102199	73.3863	2268.22	757.082
B4E1G1	NFLSTPQFLYR			99	10	1384.71	693.364	2	-0.000358766	43.8967	1384.71	693.364
B4E1G1	YWFAATVAVPLVGK			99	11	1520.84	761.427	2	-0.00245487	51.474	1520.84	761.426
B4E241	AFGYYGPLR			99	11	1042.52	522.269	2	8.25926e-05	33.0965	1042.52	522.269
B4E241	NPPGFAFVEFEDPR			99	22	1620.76	811.386	2	-0.000876195	45.8951	1620.76	811.385
B4E241	NPPGFAFVEFEDPRDAADAVR		missed R-D@14	99	16	2319.09	774.038	3	-5.86062e-05	45.2054	2319.09	774.038
B4E241	NRGPPPSWGR		missed R-G@2	98.55	10	1122.57	562.291	2	-0.00303654	15.7926	1122.57	562.29
B4E241	PGFAFVEFEDPR		cleaved P-P@N-term	99	12	1409.66	705.838	2	0.0109597	45.3808	1409.67	705.844
B4E241	VRVELSNGEK	Deamidated(N)@7	missed R-V@2	99	14	1130.59	566.304	2	-0.00333988	16.5399	1130.59	566.302
B4E241	VYVGNLGNNGNK	Deamidated(N)@11		99	13	1248.61	625.312	2	0.000623753	20.9271	1248.61	625.312
B4E241	VYVGNLGNNGNK	Deamidated(N)@9		99	16	1248.61	625.312	2	0.000623753	20.6808	1248.61	625.312
B4E241	VYVGNLGNNGNK			99	12	1247.63	624.82	2	-0.0025219	19.6927	1247.62	624.819
B4E241	VYVGNLGNNGNKTELER	Deamidated(N)@5; Deamidated(N)@11	missed K-T@12	99	15	1877.91	626.978	3	0.0236828	24.5782	1877.94	626.986
B4E241	VYVGNLGNNGNKTELER	Deamidated(N)@9	missed K-T@12	99	18	1876.93	626.65	3	-0.00195196	24.6413	1876.93	626.649
B4E283	DAYQVILDGVK			99	11	1219.64	610.83	2	-0.00325969	40.0415	1219.64	610.828
B4E283	GTLGGLFSQILQGEDIVR			99	9	1902.02	635.014	3	0.000711442	59.8111	1902.02	635.014
B4E283	TLPDEVLTK			96.74	9	1014.56	508.287	2	-0.00558578	26.7884	1014.55	508.284
B4E283	VADILTQLLQTDDSAEFNLVNNALLSIFK			99	19	3204.69	1069.24	3	-0.0106004	74.3612	3204.68	1069.23
B4E283	VLEDVTGEEFVLFMK			99	10	1754.88	878.447	2	-0.000371051	53.2942	1754.88	878.447
B4E2J1	LQPSIIFIDEIDSFLR			98.33	9	1905.02	953.52	2	0.000864238	70.4765	1905.03	953.52
B4E2V5	GPGLFFILPCTDSFIK	Carbamidomethyl(C)@10		99	10	1810.93	906.474	2	-0.0111259	60.4687	1810.92	906.468
B4E2V5	NSTIVFPLPIDMLQGIIGAK			97.92	9	2126.18	709.734	3	0.00234638	70.6278	2126.18	709.735
B4E363	ADGQVAELLLR	Protein Terminal Acetyl@N-term	cleaved M-A@N-term	99	14	1225.67	613.841	2	0.000325241	51.1452	1225.67	613.841
B4E363	FKPAYNPYTEPSMEVFSYHQGLK			99	12	2732.29	684.081	4	0.00544387	37.8272	2732.3	684.082
B4E363	LDAEPRPPPTQEAA			99	13	1490.74	746.376	2	-0.000966983	20.7568	1490.74	746.375
B4E363	SLQALGEVIEAELR			99	12	1526.83	764.422	2	-0.000803406	55.3937	1526.83	764.422
B4E363	VVDSMEDEVQR			96.84	10	1305.59	653.801	2	0.00112465	20.2549	1305.59	653.801
B5MC51	LNLEEWILEQLTR		cleaved H-L@N-term	99	10	1655.89	828.951	2	0.00317047	68.467	1655.89	828.953
B5MDU6	AFLLFPTIER			98.06	8	1205.68	603.848	2	0.000474149	50.7682	1205.68	603.848
B5MDU6	ILTTSEDSNAQEIK			99	14	1547.77	774.891	2	0.00444721	20.5751	1547.77	774.893
B5MDU6	LLIFIIPGNPGFSAFYVPFAK			99	10	2310.28	771.101	3	-0.00590916	69.3207	2310.28	771.099
B5MDU6	LTFYYGTIDPWCPK	Carbamidomethyl(C)@12		95.65	9	1759.83	880.921	2	0.00431633	48.4405	1759.83	880.923
B7WNQ9	ECVNCGATATPLWR	Carbamidomethyl(C)@2; Carbamidomethyl(C)@5		99	12	1633.73	817.874	2	0.0263814	31.1582	1633.76	817.888
B7WNQ9	TGLYPASTVCPTR	Carbamidomethyl(C)@10		99	12	1421.7	711.856	2	-0.00177238	26.1955	1421.7	711.855
B7WP74	VNISNISIIIQELLQENIVR			99	14	2307.32	770.113	3	-0.0023831	72.2013	2307.31	770.112
B7Z1R5	AKEILQEEEDLAEIVQLVGK		missed K-E@2	95.41	9	2253.21	752.077	3	-0.0108725	56.6342	2253.2	752.074
B7Z1R5	EILQEEEDLAEIVQLVGK			99	14	2054.08	685.7	3	0.0021964	61.4376	2054.08	685.701
B7Z1R5	GVNVSALSR			99	10	901.498	451.756	2	0.000730286	21.8296	901.499	451.757
B7Z1R5	LAEMPADSGYPAYLGAR			99	15	1780.85	891.43	2	0.00103689	35.8674	1780.85	891.431
B7Z1R5	SDYAQLLEDMQNAFR			99	12	1799.81	900.915	2	0.00821668	56.7224	1799.82	900.919
B7Z1R5	TALVANTSNMPVAAR			99	15	1514.79	758.401	2	-0.00125255	27.07	1514.79	758.4
B7Z1R5	TGKPLSVELGPGIMGAIFDGIQRPLSDISSQTQSIYIPR			99	24	4141.19	1036.3	4	0.00184479	62.0427	4141.19	1036.31
B7Z1R5	VGHSELVGEIIR			99	13	1307.72	654.867	2	-0.0029056	29.0999	1307.72	654.866
B7Z1R5	VGSHITGGDIYGIVSENSLIK			99	14	2158.13	720.383	3	0.00315648	41.7896	2158.13	720.384
B7Z233	RGLTPLAR		missed R-G@1	98.52	10	882.54	442.277	2	-0.0112247	25.2324	882.529	442.272
B7Z2R9	CNSLSTLEK	Carbamidomethyl(C)@1		95.2	9	1050.5	526.258	2	0.000474161	19.5528	1050.5	526.258
B7Z2R9	GILTVDELLAIR		cleaved L-G@N-term	99	15	1311.78	656.895	2	-0.000319405	53.4526	1311.78	656.895
B7Z2R9	IPLNDLFR			95.45	8	986.555	494.285	2	0.000289466	41.1438	986.555	494.285
B7Z2R9	YLDFVFAVK			99	11	1100.59	551.303	2	7.84696e-06	47.4771	1100.59	551.303
B7Z337	GSDVIIMLVGNK			99	15	1244.68	623.347	2	0.000396331	43.4493	1244.68	623.347
B7Z337	LQLWDTAGQER			99	16	1315.65	658.833	2	0.000444858	31.1974	1315.65	658.834
B7Z337	VASALPGMENVQEK			99	12	1471.73	736.874	2	0.00134421	27.5037	1471.74	736.875
B7Z358	AYTPPEDLQSR			99	12	1275.61	638.812	2	-1.00741	21.303	1274.6	638.308
B7Z358	FNLLAHLADDLGHVVPNSR			99	21	2087.09	696.704	3	-0.0016251	51.2183	2087.09	696.704
B7Z403	ILTPLVSLDTPGK			97.62	9	1352.79	677.403	2	0.00251568	41.346	1352.79	677.404
B7Z4B8	AEPYCSVLPGFTFIQHLPLSER	Carbamidomethyl(C)@5		99	11	2560.28	854.433	3	0.000640735	55.5953	2560.28	854.434
B7Z4B8	ANFTLPDVGDFLDEVLFIELQR			97.4	9	2550.3	851.107	3	0.00266568	73.1568	2550.3	851.108
B7Z4B8	EALGGQALYPHVLVK			99	12	1593.89	532.303	3	-0.00879777	33.8971	1593.88	532.3
B7Z4B8	HLPSTEPDPHVVR			99	13	1482.76	495.26	3	0.0010102	17.9421	1482.76	495.26
B7Z4B8	NCAVEFNFGQR	Carbamidomethyl(C)@2		99	11	1340.59	671.304	2	0.00526797	32.5057	1340.6	671.307
B7Z4B8	NCAVEFNFGQR	Carbamidomethyl(C)@2; Deamidated(N)@7		96.72	10	1341.58	671.796	2	0.0234548	32.4328	1341.6	671.808
B7Z4B8	NYILDQTNVYGSAQR			99	12	1740.84	871.429	2	-4.02968e-05	31.5914	1740.84	871.429
B7Z4B8	SKAECEILMMVGLPAAGK	Carbamidomethyl(C)@5	missed K-A@2	99	15	1903.96	635.66	3	-1.01501	45.6151	1902.94	635.321
B7Z4K6	ALINSPEGAVGR			99	11	1182.64	592.325	2	-0.00317644	24.8854	1182.63	592.323
B7Z4M1	AEPSAATQSHSISSSSFGAEPSAPGGGGSPGACPALGTK	Protein Terminal Acetyl@N-term; Carbamidomethyl(C)@33	cleaved M-A@N-term	95.13	11	3611.64	903.918	4	0.00458038	32.9518	3611.65	903.919
B7Z4M1	SCSSSCAVHDLIFWR	Carbamidomethyl(C)@2; Carbamidomethyl(C)@6		99	17	1823.81	912.911	2	-0.00107832	41.0709	1823.81	912.911
B7Z4M1	SVIQAVQK			99	11	871.513	436.764	2	-0.000275667	17.7409	871.512	436.764
B7Z6A8	ADIQLLVYTIDDLIDK			98.58	9	1846.99	924.504	2	1.11618e-05	70.2272	1846.99	924.504
B7Z6A8	EKADIQLLVYTIDDLIDK		missed K-A@2	99	12	2104.13	702.384	3	0.0125563	65.0592	2104.14	702.388
B7Z6B6	VCCALLISESQK	Carbamidomethyl(C)@2; Carbamidomethyl(C)@3		97.58	10	1406.69	704.352	2	-0.00582192	29.1683	1406.68	704.349
B7Z6B8	ATAEQISSQTGNK			99	17	1333.65	667.831	2	-0.000560481	13.8842	1333.65	667.831
B7Z6B8	DPDMVQNTVSELIK			99	15	1587.78	794.898	2	-0.000985096	46.27	1587.78	794.898
B7Z6B8	EQWDTIEELIR			99	11	1430.7	716.359	2	-0.000799168	48.1141	1430.7	716.359
B7Z6B8	FDGGEEVLISGEFNDLRK		missed R-K@17	99	18	2023.99	675.669	3	-0.00413628	40.7894	2023.98	675.668
B7Z6B8	FFSPLQK			95.45	8	865.47	433.742	2	-0.00136568	29.8115	865.468	433.741
B7Z6B8	FNVIQPGPIK			99	12	1111.64	556.827	2	-0.00178061	32.113	1111.64	556.826
B7Z6B8	GMTTLLSSLGAQCVIASR	Carbamidomethyl(C)@13		98.31	12	1863.95	932.985	2	-0.977963	47.8935	1862.98	932.496
B7Z6B8	LGTVEELANLAAFLCSDYASWINGAVIK	Carbamidomethyl(C)@15		99	20	3024.53	1009.18	3	0.00114581	73.0445	3024.53	1009.18
B7Z6B8	LGTVEELANLAAFLCSDYASWINGAVIK	Carbamidomethyl(C)@15; Deamidated(N)@23		99	18	3025.51	1009.51	3	0.00242459	71.9808	3025.51	1009.51
B7Z6B8	VAFITGGGTGLGK			99	16	1176.65	589.332	2	-0.00127448	30.7543	1176.65	589.332
B7Z6B8	VAGHPNIVINNAAGNFISPTER			99	23	2290.18	764.401	3	0.00126342	34.4344	2290.18	764.402
B7Z6B8	VHAIQCDVR	Carbamidomethyl(C)@6		99	11	1096.54	549.28	2	-0.00503697	14.6737	1096.54	549.277
B7Z6B8	VHAIQCDVRDPDMVQNTVSELIK	Carbamidomethyl(C)@6	missed R-D@9	99	19	2666.32	667.586	4	-0.00283658	40.4844	2666.31	667.585
B7Z6Q6	LAMQLEEQASR			99	12	1274.63	638.322	2	0.00362841	25.4464	1274.63	638.323
B7Z7E9	IANDNSLNHEYLPILGLAEFR			99	13	2398.23	800.417	3	0.00472731	53.3477	2398.23	800.418
B7Z7Q6	AMLVFAEHR			97.06	8	1072.55	537.282	2	-0.000250836	27.4082	1072.55	537.282
B7Z7Q6	DITDTLVAVTISEGAHHLDLR			99	17	2275.18	569.802	4	-0.000742255	53.9472	2275.18	569.802
B7Z7Q6	HLNFLTSEQALADFAELIK			99	16	2159.13	720.716	3	-0.000916741	61.0632	2159.13	720.716
B7Z7Q6	NALDPMSVLLAR			99	11	1298.7	650.358	2	-0.00400226	49.0327	1298.7	650.356
B7Z817	CLQQALHTFQNDIHVYPIWLCPF	Carbamidomethyl(C)@1; Carbamidomethyl(C)@21	cleaved F-I@C-term	99	11	2899.39	967.472	3	0.0016767	60.9163	2899.4	967.472
B7Z817	EEFWEMFDGSLYHK			99	12	1816.78	606.599	3	0.00192375	49.7728	1816.78	606.6
B7Z817	EGLEYIPLR			99	11	1088.59	545.301	2	-0.00128286	36.4425	1088.59	545.3
B7Z817	LGCQDAFPEVYDK	Carbamidomethyl(C)@3		99	15	1540.69	771.351	2	-0.00114411	32.0196	1540.69	771.35
B7Z817	LYEQHHVVQDMLVPMK			99	20	1965.98	656.334	3	0.000814315	30.3945	1965.98	656.334
B7Z817	NIMINLMDILEVDTKK		missed K-K@15	99	10	1889	630.674	3	-0.00236703	60.1205	1889	630.673
B7Z817	PGWLTVSLR		cleaved R-P@N-term	99	10	1027.58	514.798	2	0.000496291	41.2708	1027.58	514.798
B7Z817	SIFWELQDIIPFGNNPIFR			99	14	2305.19	769.404	3	-0.000124473	69.889	2305.19	769.404
B7Z817	YGLFQHICTAYELVLADGSFVR	Carbamidomethyl(C)@8		99	14	2558.26	853.762	3	0.0019419	58.2777	2558.26	853.762
B7Z817	YLFGWMVPPK			98.69	9	1236.64	619.326	2	-0.00114299	50.2094	1236.64	619.325
B7ZAC3	LWGTQDVSQDIQEMKDESAR		missed K-D@15	99	13	2335.07	779.366	3	-0.00103843	40.3732	2335.07	779.365
B8ZZ98	LMGFASFDSTK			99	12	1202.56	602.289	2	-0.00450903	37.4358	1202.56	602.287
B8ZZA8	HSFGPLDYESLQQELALK			99	21	2074.04	692.353	3	0.00119117	46.1188	2074.04	692.353
B8ZZA8	VSPESNEDISTTVVYR			99	13	1794.86	898.439	2	-0.00124017	28.003	1794.86	898.438
B8ZZT4	GENLEHLR			97.82	10	966.488	484.251	2	-1.52678e-05	15.9609	966.488	484.251
B8ZZT4	NIMTQNVER			97.4	10	1103.54	552.777	2	-0.0120356	19.6243	1103.53	552.771
C9J0D1	AGLQFPVGR			99	13	943.524	472.769	2	0.000852161	31.5426	943.525	472.77
C9J0D1	HLQLAIR			99	10	849.518	425.767	2	0.000452696	22.1354	849.519	425.767
C9J0D1	VGATAAVYSAAILEYLTAEVLELAGNASK			99	22	2894.53	965.85	3	0.0033158	75.4287	2894.53	965.851
C9J0I9	FGMLPLDEPAILVSEFLDR			99	16	2161.11	721.378	3	-0.000836397	72.507	2161.11	721.378
C9J0K6	CLTQSGIAGGYKPFNLETCR	Carbamidomethyl(C)@1; Dehydrated(T)@3; Deamidated(Q)@4; Carbamidomethyl(C)@19		99	13	2254.05	1128.03	2	0.00494277	44.1124	2254.06	1128.04
C9J0K6	ELWAVLNGWR	Deamidated(N)@7		99	11	1243.64	622.825	2	-0.00280173	47.7328	1243.63	622.823
C9J0K6	ITFDDYIACCVK	Carbamidomethyl(C)@9; Carbamidomethyl(C)@10		97.15	9	1503.67	752.844	2	-0.000327133	39.8694	1503.67	752.844
C9J0K6	LSPQAVNSIAK			97.44	10	1126.63	564.325	2	-0.00150701	23.0825	1126.63	564.324
C9J0K6	SGTVDPQELQK			99	13	1200.6	601.307	2	0.000667832	18.4508	1200.6	601.307
C9J2U4	ALQTLQSSWVTFR	Protein Terminal Acetyl@N-term	cleaved M-A@N-term	97.86	10	1577.82	789.917	2	-0.00360991	56.7051	1577.82	789.916
C9J2U4	DVEETLFQVAHDPDCGDVVR	Carbamidomethyl(C)@15		99	16	2300.04	767.687	3	-0.00219191	42.7866	2300.04	767.686
C9J2U4	ELYGSILQENPQVVYK			99	12	1878.97	940.494	2	-0.00429096	39.5801	1878.97	940.491
C9J2U4	ILSHFPEELSLAFVYGSGVYR			99	18	2383.22	795.414	3	0.00277168	54.3492	2383.22	795.415
C9J2U4	NAMLDFVFTVDDPVAWHSK	Oxidation(M)@3		97.19	10	2207.04	736.686	3	0.00296904	48.8559	2207.04	736.687
C9J2U4	NAMLDFVFTVDDPVAWHSK			99	12	2191.04	731.354	3	-0.00304624	55.2701	2191.04	731.353
C9J2Y9	IVEDAPPIDLQAEAQHASGEVEEPPR			99	13	2796.36	933.126	3	0.00516383	35.9925	2796.36	933.128
C9J6P4	ATDLGGTSQAGTSQR			99	12	1448.69	725.35	2	-0.00082507	14.0189	1448.68	725.35
C9J6P4	MALDALLQEIALSEPQLCEVLQVAGPDR	Carbamidomethyl(C)@18		99	14	3078.57	1027.2	3	-0.00282879	71.5442	3078.57	1027.2
C9J8H1	ARDDLITDLLNEAK		missed R-D@2	99	16	1585.83	793.923	2	0.000306229	47.5717	1585.83	793.923
C9J8H1	YQVLLDGLVLQGLYQLLEPR			99	17	2329.3	777.442	3	0.000485096	72.6398	2329.31	777.442
C9J8Q5	EVGEAICTDPLVSK	Carbamidomethyl(C)@7		99	14	1516.74	759.379	2	-0.00043382	31.0268	1516.74	759.379
C9J8Q5	LAGLSAALLR			99	10	983.613	492.814	2	-0.00451632	38.2326	983.608	492.811
C9J9K3	AIVAIENPADVSVISSR			99	17	1739.94	870.978	2	-0.00189471	39.1438	1739.94	870.977
C9J9K3	EHPWEVMPDLYFYRDPEEIEKEEQAAAEK		missed R-D@14; missed K-E@21	99	18	3577.63	716.534	5	0.00254334	45.2611	3577.64	716.535
C9J9K3	FAAATGATPIAGR			99	15	1202.64	602.328	2	-0.00263566	22.9705	1202.64	602.326
C9J9K3	FLAAGTHLGGTNLDFQMEQYIYK			99	22	2616.27	873.097	3	0.0006728	45.6487	2616.27	873.097
C9J9K3	FTPGTFTNQIQAAFR			99	17	1697.85	566.958	3	0.00268696	45.4901	1697.86	566.959
C9J9K3	LLVVTDPR			99	10	911.544	456.779	2	-0.00053886	26.2836	911.543	456.779
C9J9K3	SDGIYIINLK			99	11	1134.63	568.322	2	-0.00275776	39.5368	1134.63	568.32
C9J9K3	SGALDVLQMK	Protein Terminal Acetyl@N-term	cleaved M-S@N-term	99	14	1102.57	552.292	2	0.00260332	44.6199	1102.57	552.293
C9J9K3	SGALDVLQMKEEDVLK	Protein Terminal Acetyl@N-term	cleaved M-S@N-term; missed K-E@10	99	21	1815.93	908.972	2	0.000228787	46.2776	1815.93	908.972
C9J9K3	YVDIAIPCNNK	Carbamidomethyl(C)@8		99	14	1305.64	653.827	2	0.00095941	29.654	1305.64	653.827
C9J9K3	YVDIAIPCNNK	Carbamidomethyl(C)@8; Deamidated(N)@9		99	14	1306.62	654.319	2	6.20885e-05	31.017	1306.62	654.319
C9JA28	QQSEEDLLLQDFSR	Gln->pyro-Glu@N-term		99	18	1689.78	845.9	2	0.000567046	50.3674	1689.79	845.9
C9JA28	QQSEEDLLLQDFSR			99	16	1706.81	854.413	2	0.000219512	43.2928	1706.81	854.413
C9JAB2	AFSYYGPLR			96.88	9	1072.53	537.274	2	0.000896334	32.4776	1072.54	537.275
C9JAB2	GHYAYDCHR	Carbamidomethyl(C)@7		98.61	8	1177.47	589.743	2	-0.00192034	12.5798	1177.47	589.742
C9JAB2	NPPGFAFVEFEDPR			99	22	1620.76	811.386	2	-0.000876195	45.8951	1620.76	811.385
C9JAB2	NPPGFAFVEFEDPRDAEDAVR		missed R-D@14	99	16	2377.1	793.373	3	0.00100876	44.8391	2377.1	793.373
C9JAB2	PGFAFVEFEDPR		cleaved P-P@N-term	99	12	1409.66	705.838	2	0.0109597	45.3808	1409.67	705.844
C9JAB2	RPFDPNDR			97.72	10	1015.48	508.749	2	-0.000652938	14.6031	1015.48	508.749
C9JAB2	VELSTGMPR			98.44	10	988.501	495.258	2	-0.000780642	23.2612	988.5	495.257
C9JAB2	VRVELSTGMPR		missed R-V@2	99	13	1243.67	622.843	2	-0.00359492	24.4587	1243.67	622.841
C9JAB2	VYVGNLGTGAGK			99	15	1134.6	568.309	2	-0.000183783	22.1581	1134.6	568.309
C9JAB2	VYVGNLGTGAGKGELER		missed K-G@12	99	15	1718.9	573.972	3	-0.00491481	24.9974	1718.89	573.971
C9JAZ1	GEQILLSDNAASLAVQAFLQMCNLPIK	Carbamidomethyl(C)@22		99	10	2943.52	982.181	3	0.00494321	70.6689	2943.52	982.182
C9JAZ1	GHSLSDGLEEVQK			99	12	1397.68	699.847	2	-1.00077	22.359	1396.68	699.346
C9JAZ1	QPTELDALVFGHLYTILTTQLTNDELSEK	Gln->pyro-Glu@N-term		99	19	3271.65	1091.56	3	-0.00650302	73.2387	3271.64	1091.56
C9JAZ1	SLVAEAFVSQIAAAEPWPENATLYQQLK	Protein Terminal Acetyl@N-term	cleaved M-S@N-term	99	19	3115.59	1039.54	3	-0.00120855	72.2907	3115.59	1039.54
C9JAZ1	SLVAEAFVSQIAAAEPWPENATLYQQLK	Protein Terminal Acetyl@N-term; Deamidated(N)@20	cleaved M-S@N-term	99	12	3116.57	1039.86	3	0.00940861	72.2294	3116.58	1039.87
C9JAZ1	VPFIHVGNQVVSELGPIVQFVK			99	19	2405.35	802.79	3	0.0010501	55.3991	2405.35	802.79
C9JE12	FLNDSEQVAR			99	11	1177.57	589.794	2	-0.00167677	20.8045	1177.57	589.793
C9JE12	GEAPGAETPSLR			99	12	1183.58	592.799	2	0.00210871	19.6276	1183.59	592.8
C9JEV9	FELPMGTTEQPPLPQQTQPPAK			99	11	2434.22	812.414	3	-0.00454882	39.9402	2434.22	812.413
C9JEV9	GPRPLEQVTCYK	Carbamidomethyl(C)@10		98.34	10	1446.73	724.372	2	-0.00235065	22.4295	1446.73	724.37
C9JEV9	MQEIIASVDHIK	Protein Terminal Acetyl@N-term		99	13	1424.73	713.374	2	0.000632888	54.0802	1424.73	713.374
C9JFR7	ADLIAYLK			99	11	905.522	453.768	2	-0.00120071	38.4788	905.521	453.768
C9JFR7	GIIWGEDTLMEYLENPK			99	15	2006.97	1004.49	2	0.00186348	58.0425	2006.97	1004.49
C9JFR7	GIIWGEDTLMEYLENPKK	Oxidation(M)@10	missed K-K@17	99	13	2151.06	718.026	3	0.00297311	47.8067	2151.06	718.027
C9JFR7	GIIWGEDTLMEYLENPKK		missed K-K@17	99	19	2135.06	712.694	3	0.000648161	53.3904	2135.06	712.694
C9JFR7	GPNLHGLFGR		cleaved T-G@N-term	99	12	1066.57	534.291	2	0.00201507	31.7359	1066.57	534.292
C9JFR7	KTGQAPGYSYTAANK		missed K-T@1	99	23	1555.76	778.889	2	-0.00140638	15.3185	1555.76	778.888
C9JFR7	MIFVGIK			99	10	806.472	404.243	2	-0.00168914	35.2576	806.471	404.243
C9JFR7	TGPNLHGLFGR			99	15	1167.61	584.815	2	-0.0021922	31.7456	1167.61	584.814
C9JFR7	TGQAPGYSYTAANK			99	15	1427.67	714.841	2	0.000888482	17.6049	1427.67	714.842
C9JG87	DAHALIYK			98.61	10	929.497	465.756	2	0.000440565	19.108	929.497	465.756
C9JG87	DLPFETLEVEAK			99	11	1389.7	695.859	2	-0.000154025	43.7713	1389.7	695.859
C9JG87	IGDFIDVSEGPLIPR			99	17	1626.86	814.438	2	-0.0132794	46.8891	1626.85	814.432
C9JG87	SILALVDGQPWDMYKPLTK			99	13	2174.14	725.722	3	-0.00252351	51.6484	2174.14	725.721
C9JG87	TDPGTVFVMNK			99	11	1207.59	604.803	2	0.00656556	29.9515	1207.6	604.806
C9JJ19	HEEEAFTAFTPAPEDSLASVPYPPLLR			99	12	2983.46	995.494	3	0.00682738	52.5573	2983.47	995.496
C9JJ19	VRPDYTAQNLDHGK			99	16	1612.8	538.606	3	-0.000856938	16.0389	1612.79	538.606
C9JKQ2	IEGTPLETIQK			99	12	1227.67	614.843	2	-0.00212603	27.1697	1227.67	614.842
C9JKQ2	MELPDYR			95.29	7	922.422	462.218	2	0.00413964	27.277	922.426	462.22
C9JKY3	LAVNCFVNNNR	Carbamidomethyl(C)@5		97.67	10	1319.64	660.828	2	-0.00165365	27.9814	1319.64	660.827
C9JLU1	AGILFEDIFDVK	Protein Terminal Acetyl@N-term	cleaved M-A@N-term	99	12	1407.73	704.872	2	0.000221027	71.9386	1407.73	704.872
C9JLU1	IEGDETSTEAATR			99	14	1378.62	690.318	2	-0.00140941	14.1371	1378.62	690.317
C9JLU1	LQGDANNLHGFEVDSR			97.48	11	1770.83	591.283	3	0.0579627	25.9353	1770.89	591.303
C9JLU1	LSAYVSYGGLLMR			97.39	9	1428.74	715.379	2	-0.00257069	42.7147	1428.74	715.378
C9JM54	SPQDLASTSR			97.77	10	1060.51	531.265	2	-0.0053747	15.0979	1060.51	531.262
C9JP16	FLQFAYFK			98.34	8	1062.55	532.284	2	-0.00253073	44.2476	1062.55	532.283
C9JPE1	FQTAPPGK			95.51	8	844.444	423.229	2	-0.00778963	15.0208	844.436	423.226
C9JQA1	HLEPEPEEEIIAEDYDDDPVDYEATR			99	18	3088.33	1030.45	3	0.00691568	39.0253	3088.34	1030.45
C9JQA1	SSNADAEEKLDR		missed K-L@9	98.34	11	1333.61	667.813	2	0.035825	13.6427	1333.65	667.831
C9JQD4	GPFADENFK			98.46	10	1023.47	512.74	2	0.00124552	25.3638	1023.47	512.741
C9JQD4	IELFADVVPK			99	9	1129.64	565.826	2	-0.00264706	42.5722	1129.64	565.825
C9JQD4	IIDGLLVMR			99	10	1028.61	515.31	2	-0.00190972	41.0841	1028.6	515.309
C9JRZ6	LSENVIDR			95.86	9	944.493	473.254	2	0.00187566	20.1065	944.495	473.255
C9JRZ6	VAEELALEQAK			99	13	1199.64	600.827	2	-0.000798065	25.3181	1199.64	600.827
C9JRZ6	YESHPVCADLQAK	Carbamidomethyl(C)@7		99	19	1516.7	759.356	2	-0.000520087	18.1005	1516.7	759.356
C9JRZ6	YSGAYGASVSDEELK			99	17	1574.71	788.362	2	0.000106871	25.0278	1574.71	788.362
C9JT95	NLNLIFIVLETGR			99	9	1500.87	751.44	2	-0.00179004	63.6346	1500.86	751.44
C9JTN7	AAFAPFGR			95.14	7	835.434	418.724	2	0.00132965	29.9331	835.435	418.725
C9JTN7	DTSNHFHVFVGDLSPEITTEDIK			98.73	10	2600.24	867.754	3	-0.000552419	41.7417	2600.24	867.754
C9JTN7	DVTEALILQLFSQIGPCK	Carbamidomethyl(C)@17		99	17	2031.07	678.031	3	-0.000477833	71.0025	2031.07	678.031
C9JTN7	GYGFVSFFNK			99	8	1164.56	583.287	2	7.35697e-05	44.9926	1164.56	583.288
C9JTN7	TLYVGNLSR			99	10	1021.56	511.785	2	-0.00243508	26.4756	1021.55	511.784
C9JTN7	VNWATTPSSQK			98.81	11	1217.6	609.809	2	-0.010042	20.2462	1217.59	609.804
C9JXB8	AITGASLADIMAK			99	13	1260.67	631.345	2	0.000283478	39.3607	1260.68	631.345
C9JXB8	QINWTVLYR			98.42	9	1191.64	596.827	2	-0.00172049	41.5222	1191.64	596.826
C9JXB8	VFQFLNAK			97.02	8	965.533	483.774	2	0.00128345	35.0129	965.535	483.775
C9K0J5	ETSLLLR			97.92	9	830.486	416.25	2	-0.000136552	25.8475	830.486	416.25
D3YTI2	SPIAEAVFR			97.54	9	988.534	495.274	2	0.002254	31.3007	988.536	495.276
D6R9P3	DLKDYFTK		missed K-D@3	99	11	1028.52	515.266	2	-0.00143428	30.0669	1028.52	515.265
D6R9P3	EVYQQQQYGSGGR			99	17	1498.68	750.347	2	-0.001449	15.6276	1498.68	750.347
D6R9P3	EYFGEFGEIEAIELPMDPK			99	17	2213.02	1107.52	2	-0.00410975	54.742	2213.02	1107.52
D6R9P3	GFGFILFK			99	11	927.522	464.768	2	0.00197957	50.3317	927.524	464.769
D6R9P3	GFVFITFKEEEPVKK		missed K-E@8; missed K-K@14	99	14	1796.97	599.998	3	0.000981743	36.4479	1796.97	599.998
D6R9P3	IFVGGLNPEATEEK			99	19	1502.76	752.388	2	0.00117198	32.448	1502.76	752.389
D6R9P3	IREYFGEFGEIEAIELPMDPK		missed R-E@2	99	20	2482.21	828.41	3	0.00099046	51.1036	2482.21	828.411
D6R9P3	MFVGGLSWDTSK			99	14	1326.63	664.321	2	-1.80957e-05	40.4202	1326.63	664.321
D6R9P3	MFVGGLSWDTSKK		missed K-K@12	99	13	1454.72	728.369	2	-0.00120438	34.9148	1454.72	728.368
D6R9P3	RGFVFITFKEEEPVKK		missed R-G@1; missed K-E@9; missed K-K@15	99	18	1953.07	652.031	3	-0.00394192	32.0066	1953.07	652.03
D6R9P3	RGGHQNNYKPY	Delta:H(4)C(2)@N-term	missed R-G@1	98.45	13	1360.66	454.562	3	-0.000440292	12.98	1360.66	454.562
D6RAT4	GFQFVSSSLPDICYR	Carbamidomethyl(C)@13	cleaved G-G@N-term	99	13	1774.83	888.425	2	-0.00336334	45.346	1774.83	888.423
D6RCD0	LVLWDINK			99	8	999.575	500.795	2	-0.00303689	40.2157	999.572	500.793
D6RCD0	MIFIPSSIAFLTTLER	Oxidation(M)@1		99	12	1854	928.005	2	0.000421154	61.0935	1854	928.006
D6RCD0	MIFIPSSIAFLTTLER			99	15	1838	613.674	3	-0.00197936	64.3682	1838	613.674
D6RCD0	SVTGEIVLITGAGHGIGR			99	13	1735.96	579.66	3	0.00538571	40.1569	1735.96	579.662
D6RCD0	TLTDELAALQITGVK			99	13	1571.88	786.946	2	-0.0125482	47.6272	1571.86	786.939
D6RDG3	QLTEMLPSILNQLGADSLTSLR	Gln->pyro-Glu@N-term		99	10	2382.25	1192.13	2	-0.0047702	73.0521	2382.24	1192.13
D6RDG3	QLTEMLPSILNQLGADSLTSLR			99	12	2399.27	800.765	3	0.00154414	63.639	2399.27	800.765
D6RDG3	VQASLAANTFTITGHAETK			99	17	1959.01	654.009	3	-0.00103713	30.7065	1959.01	654.009
D6RDM7	VDLVDENFTELR			99	11	1448.71	725.365	2	0.00554396	39.9968	1448.72	725.367
D6RDU9	AGVGLLEVVLEPDMSCGEEAATAVR	Carbamidomethyl(C)@16		99	16	2572.25	858.424	3	-0.0168621	54.6042	2572.23	858.419
D6REA1	VLFALCSLLR	Carbamidomethyl(C)@6		98.63	8	1190.68	596.35	2	-0.00315562	53.8213	1190.68	596.348
D6REA1	VLQTLGVLLTTCR	Carbamidomethyl(C)@12		99	10	1472.84	737.427	2	-0.00155658	44.8871	1472.84	737.426
D6RF48	LIGEMNSLFDEVR			99	12	1521.75	761.882	2	-0.00284288	45.9497	1521.75	761.881
D6RF48	TCSEAIQQLR	Carbamidomethyl(C)@2		99	10	1204.59	603.301	2	0.0107222	20.8663	1204.6	603.306
D6RF48	TEAHKEIHSQQVK		missed K-E@5	99	14	1533.79	512.271	3	0.00135331	10.8926	1533.79	512.271
D6RIZ4	DAADLLSPLALLR			99	10	1366.78	684.398	2	0.00464732	59.4396	1366.79	684.401
D6W592	SFSQPEAGGSHHK			98.31	10	1367.62	684.818	2	-0.00170565	12.3388	1367.62	684.817
D6W592	TDAVEALTALNHYQIR			99	15	1813.93	605.651	3	-0.0014805	41.5265	1813.93	605.651
D6W592	VLLLSIQNPLYPITVDVLYTVCNPVGK	Carbamidomethyl(C)@22		95.92	9	3027.67	1010.23	3	0.00353337	71.481	3027.67	1010.23
D6W5Y5	GFGFVTFENIDDAK			96.32	9	1558.73	780.372	2	0.00040402	45.954	1558.73	780.373
D6W5Y5	LFVGGLSFDTNEQSLEQVFSK			99	16	2344.16	782.393	3	-0.00437968	54.5233	2344.15	782.392
E2QRH7	DHQNGSMAAVNGHTNSFSPLENNVKPR	Deamidated(N)@15		99	13	2921.35	585.277	5	0.010795	26.4865	2921.36	585.279
E2QRH7	DHQNGSMAAVNGHTNSFSPLENNVKPR	Deamidated(N)@4; Deamidated(N)@11		99	20	2922.33	731.59	4	0.0015233	27.5592	2922.33	731.591
E2QRH7	MEHFDASLSTYFK	Protein Terminal Acetyl@N-term		99	20	1616.72	809.366	2	-0.00115604	48.6869	1616.72	809.366
E2QRH7	MEHFDASLSTYFK	Protein Terminal Acetyl@N-term; Oxidation(H)@3		99	18	1632.71	817.364	2	-0.000410424	42.3596	1632.71	817.364
E2QRH7	NKQPFSCR	Carbamidomethyl(C)@7	missed K-Q@2	97.99	9	1035.49	518.753	2	0.00374024	13.6189	1035.5	518.755
E5KLK1	AKNEILDEVISLSQVTPK		missed K-N@2	99	14	1983.09	662.037	3	0.000585507	49.6545	1983.09	662.037
E5KLK1	ALGYFAVVTGK			98.69	10	1124.62	563.319	2	-0.00367596	38.2998	1124.62	563.317
E5KLK1	AVEVAWETLQEEFSR			99	11	1792.86	897.439	2	-0.00216905	49.9983	1792.86	897.438
E5KLK1	GNSSESIEAIR			98.57	10	1161.56	581.789	2	0.0121723	20.5524	1161.57	581.795
E5KLK1	IDQLQEELLHTQLK			99	17	1706.92	569.981	3	0.00133289	36.7537	1706.92	569.981
E5KLK1	MVLVDLPGVINTVTSGMAPDTK			99	16	2257.17	753.397	3	-0.00010536	59.3868	2257.17	753.397
E5KLK1	QQWDAAIYFMEEALQAR			99	9	2068.97	690.663	3	-0.00412854	63.998	2068.96	690.662
E5KLK1	SLIDMYSEVLDVLSDYDASYNTQDHLPR	Deamidated(N)@21		98.25	10	3259.49	1087.5	3	0.0179573	70.3573	3259.51	1087.51
E5KLK1	TQEQCVHNETKNELEK	Carbamidomethyl(C)@5	missed K-N@11	94.96	10	1985.91	662.978	3	0.000713065	13.7591	1985.91	662.978
E5KLK1	TSVLEMIAQAR			99	12	1217.64	609.829	2	-0.000389754	44.9308	1217.64	609.829
E5KLK1	VIQHNALEDR			97.56	10	1193.62	597.815	2	-0.00320116	15.0533	1193.61	597.813
E5RFV3	LYPPDNAPLAFSSK			99	11	1518.77	760.393	2	0.000727862	34.6204	1518.77	760.394
E5RFV3	TLFSFLGEIEELR			99	10	1552.81	777.414	2	-0.000649159	63.1958	1552.81	777.414
E5RGT9	YENLIAGVSGGVLSNLALHPLDLVK			99	12	2591.43	864.818	3	-0.00295403	60.6436	2591.43	864.817
E5RHH4	TLTVLHPLK			99	9	1020.63	511.324	2	-0.0041574	26.163	1020.63	511.322
E5RHW4	DIPNMFMDSAGSVSK			99	11	1597.71	799.863	2	0.00365752	40.8111	1597.72	799.865
E5RHW4	IEVVNFLVPNAVYDIVK			99	11	1931.08	966.546	2	-0.00548586	60.2274	1931.07	966.543
E5RHW4	LALQQDLTSMAPGLVIQAVR			98.84	10	2123.18	708.733	3	-0.00167944	53.9612	2123.18	708.732
E5RHW4	LSFGLEDEPLETATK			99	13	1648.82	825.417	2	-0.00402359	40.3807	1648.82	825.415
E5RHW4	SVQTTLQTDEVK			97.35	10	1347.69	674.851	2	0.00135286	21.6773	1347.69	674.852
E5RI99	LVILANNCPALR	Carbamidomethyl(C)@8		99	11	1352.76	677.387	2	-0.00142917	34.6118	1352.76	677.386
E5RI99	VCTLAIIDPGDSDIIR	Carbamidomethyl(C)@2		99	17	1756.9	879.459	2	-0.00106945	44.2888	1756.9	879.458
E7EMM4	ASSFAGYVGMLTGFKPGLFSLTLNER			99	16	2762.41	921.811	3	-0.000421781	60.9787	2762.41	921.811
E7EMM4	LTVYTTLIDVTK			99	13	1365.78	683.895	2	-0.000742109	43.3362	1365.77	683.895
E7EMW7	ITGMLLELSPAQLLLLLASEDSLR			99	15	2595.46	866.159	3	-0.00340793	73.0283	2595.45	866.158
E7EN32	GLGTGQGAVSGPPR			99	13	1252.65	627.333	2	-0.00316805	18.8357	1252.65	627.332
E7ENU4	AIMEMPSFYSHGLPR			99	15	1734.82	579.281	3	-0.000447074	39.4771	1734.82	579.281
E7ENU4	FQYCVAVGAQTFPSVSAPSKK	Carbamidomethyl(C)@4	missed K-K@20	99	19	2271.14	758.053	3	-0.000342898	35.7903	2271.14	758.052
E7ENU4	HYPVFENPK			95.01	9	1129.56	565.785	2	0.00424864	20.6667	1129.56	565.787
E7ENU4	ICDYLFNVSDSSALNLAK	Carbamidomethyl(C)@2		99	14	2028.98	1015.5	2	-0.00343615	47.0886	2028.98	1015.5
E7ENU4	LVDQSGPPHEPK			99	12	1302.66	652.336	2	-0.0033164	14.5107	1302.65	652.334
E7ENU4	MGFTEVTPVTGASLR			99	15	1564.79	783.403	2	-0.00898442	37.0935	1564.78	783.399
E7ENU4	NPISGLLEYAQFASQTCEFNMIEQSGPPHEPR	Carbamidomethyl(C)@17		99	18	3646.68	912.678	4	0.0113121	59.0914	3646.69	912.681
E7ENU4	NTNSVPETAPAAIPETK	Formyl(K)@17		95.89	12	1766.87	884.442	2	0.0132499	25.467	1766.88	884.448
E7ENU4	SVTLGYLFSQGHLTR			99	12	1677.88	560.302	3	0.00476424	41.5189	1677.89	560.303
E7ENU4	TAESQTPTPSATSFFSGK			99	16	1842.86	922.439	2	0.0020123	33.512	1842.87	922.44
E7ENU4	TKVENGEGTIPVESSDIVPTWDGIR	Deamidated(N)@5	missed K-V@2	99	12	2699.33	900.784	3	0.00985147	41.9318	2699.34	900.787
E7ENU4	TKVENGEGTIPVESSDIVPTWDGIR		missed K-V@2	99	12	2698.34	900.456	3	0.0431802	41.0057	2698.39	900.47
E7ENU4	WNVLGLQGALLTHFLQPIYLK			99	12	2423.37	808.798	3	-1.00801	66.8944	2422.36	808.462
E7ENU4	YLNTNPVGGLLEYAR			99	17	1678.87	840.441	2	-0.00081685	45.9627	1678.87	840.441
E7EP32	AGVLAGHDNR			98.64	10	1008.51	505.262	2	-0.00202688	13.1201	1008.51	505.261
E7EP32	LIIWDSYTTNK			99	11	1352.7	677.356	2	-0.00219464	38.1281	1352.7	677.355
E7EP32	LLLAGYDDFNCNIWDAMK	Carbamidomethyl(C)@11		99	10	2157.99	1080	2	-0.000209989	54.7398	2157.99	1080
E7EP32	TFVSGACDASIK	Carbamidomethyl(C)@7		99	13	1254.59	628.303	2	-0.00410223	23.0955	1254.59	628.301
E7EP32	VHAIPLR			95.5	8	804.497	403.256	2	-0.000858479	17.5551	804.496	403.255
E7EP32	VSCLGVTDDGMAVATGSWDSFLK	Carbamidomethyl(C)@3		99	13	2415.11	806.044	3	0.000335989	52.3577	2415.11	806.044
E7EPB3	ALVDGPCTQVR	Carbamidomethyl(C)@7		96.27	9	1214.61	608.311	2	-5.87733e-05	22.1668	1214.61	608.311
E7EPB3	LVAIVDVIDQNR			99	14	1353.76	677.888	2	-0.00151339	42.4054	1353.76	677.887
E7EPT4	AAAVLPVLDLAQR			99	12	1335.79	668.901	2	-0.000663022	45.7482	1335.79	668.901
E7EPT4	DIEEIIDELK			99	12	1215.62	608.819	2	0.00162631	52.2652	1215.63	608.82
E7EPT4	NSDSILEAIQK			99	14	1216.63	609.322	2	0.000102922	34.2181	1216.63	609.322
E7EPW2	NPWVQIMMFK			99	10	1292.64	647.328	2	0.00057635	51.0271	1292.64	647.328
E7EPW2	TLQYLSQGNVVFK			97.73	10	1495.8	748.909	2	-0.0128374	37.1511	1495.79	748.903
E7EQ29	GPLINSEFYTGWLDHWGQPHSTIK			99	15	2782.35	696.595	4	0.000188992	49.037	2782.35	696.595
E7EQ29	GQVWINGFNLGR	Deamidated(N)@6		99	10	1360.69	681.352	2	-0.000680332	42.5262	1360.69	681.351
E7EQ29	TEAVASSLYDILAR			99	15	1507.79	754.901	2	-0.00354306	48.0596	1507.78	754.9
E7EQ29	TVGAALDILCPSGPIK	Carbamidomethyl(C)@10		99	10	1610.87	806.442	2	0.000426483	43.5971	1610.87	806.443
E7EQ29	VNYGAYINDFK			99	11	1302.62	652.32	2	0.00296588	36.6951	1302.63	652.321
E7EQ34	ILDIANMLGLSNTVMR			99	12	1759.93	880.974	2	-0.000497659	59.0892	1759.93	880.973
E7EQ34	MDPLFQQTHK	Protein Terminal Acetyl@N-term		99	11	1285.61	643.814	2	0.00164068	35.1499	1285.61	643.814
E7EQ34	QSVHIVENEIQASIDQIFSR	Gln->pyro-Glu@N-term		99	17	2295.15	766.057	3	0.00123245	65.947	2295.15	766.058
E7EQ34	QSVHIVENEIQASIDQIFSR			98.12	10	2312.18	771.733	3	-0.0248439	55.7067	2312.15	771.724
E7EQ34	QVHEIQSCMGR	Gln->pyro-Glu@N-term; Carbamidomethyl(C)@8		97.05	10	1326.58	664.298	2	0.00107248	23.7119	1326.58	664.298
E7EQ97	FIGAGAATVGVAGSGAGIGTVFGSLIIGYAR			98.19	9	2809.51	937.511	3	-0.00685495	67.0979	2809.51	937.509
E7EQD5	ADTPSLGEGPEK			98.53	10	1199.57	600.791	2	0.0103248	18.8824	1199.58	600.796
E7EQD5	MSDILAEGITIVEDINKR		missed K-R@17	99	12	2016.06	673.026	3	0.0035584	60.5596	2016.06	673.027
E7EQR8	AFSLYANIDILRPYFDVEPAQVR			99	13	2696.4	899.806	3	-0.000759986	57.0932	2696.4	899.806
E7EQR8	LLESMIPIK			99	11	1042.61	522.312	2	-0.00514427	39.5336	1042.6	522.309
E7ER77	AFINLEAAGVGGK			99	12	1245.67	623.843	2	-0.00444641	36.2707	1245.67	623.841
E7ER77	AHCEENAPLCGFPWYLPVHFLIR	Carbamidomethyl(C)@3; Carbamidomethyl(C)@10		99	20	2825.36	707.347	4	-0.000359474	59.4429	2825.36	707.346
E7ER77	AQEPLVDGCSGGGR	Carbamidomethyl(C)@9		99	11	1401.63	701.823	2	-0.000136903	17.8484	1401.63	701.823
E7ER77	HPFASVVAQEVFQSGIIPSDTDFR			99	19	2646.31	883.11	3	0.00341606	52.3653	2646.31	883.111
E7ER77	TTGSPENEILTVHYLLEQIK			99	11	2284.2	762.406	3	-0.00157042	54.7719	2284.19	762.405
E7ERK9	ASPSTAGETPSGVK			96.91	10	1287.63	644.823	2	-0.00714071	14.374	1287.62	644.819
E7ERK9	SLVHAGVPASYLLIPAASYVLPEVSK			99	15	2680.48	894.502	3	-1.00457	55.7878	2679.48	894.167
E7ERS3	KPAPPPAPPQATK			99	13	1298.73	650.375	2	-0.0020901	14.071	1298.73	650.374
E7ERS3	SSQQPSTPQQAPPGQPQQGTFVAHK			99	13	2630.28	877.768	3	0.003551	20.3285	2630.29	877.77
E7ESI6	VMVLDFVTPTPLGTR			99	11	1644.89	823.453	2	0.0103317	50.5497	1644.9	823.458
E7ESI6	VVGFHVLGPNAGEVTQGFAAALK			99	15	2281.22	761.415	3	0.0060888	46.2613	2281.23	761.417
E7ESI6	WGLGGTCVNVGCIPK	Carbamidomethyl(C)@7; Carbamidomethyl(C)@12		99	21	1616.78	809.397	2	-0.00125267	39.4497	1616.78	809.397
E7ESU6	ALIAPDHVVPAPEECYVYSPLGSAYK	Carbamidomethyl(C)@15		99	12	2845.4	949.474	3	0.0040167	42.8703	2845.4	949.475
E7ESZ7	FEVLNYTSIPIFLPEVTIGAHQTDR			99	11	2859.48	954.167	3	-0.00114084	59.2855	2859.48	954.167
E7ESZ7	ITSAYLQDIENAYKK		missed K-K@14	99	15	1755.9	586.309	3	0.003402	37.5577	1755.91	586.31
E7ESZ7	KVVEDIEYLK		missed K-V@1	98	10	1234.68	618.348	2	-0.00630033	26.3746	1234.67	618.345
E7ESZ7	LLQYSDALEHLLTTGQGVVLER			99	22	2454.31	819.111	3	0.000136687	54.2783	2454.31	819.111
E7ESZ7	LQSWLYSSR			97.67	9	1138.58	570.296	2	0.00602629	31.3115	1138.58	570.299
E7ESZ7	VITVDGNICTGK	Carbamidomethyl(C)@9		99	11	1275.65	638.832	2	-0.00675611	24.4608	1275.64	638.829
E7ETK0	QMVIDVLHPGK	Gln->pyro-Glu@N-term		99	12	1218.64	610.329	2	0.00839868	42.204	1218.65	610.333
E7ETK0	TTGFGMIYDSLDYAK			99	14	1680.77	841.393	2	-0.00392793	46.2733	1680.77	841.391
E7ETK0	TTPDVIFVFGFR			99	10	1397.73	699.874	2	-0.000799525	55.2647	1397.73	699.874
E7ETU7	ATSILEFYR			97.25	9	1098.57	550.293	2	-0.00340559	38.731	1098.57	550.291
E7ETU7	IFNITDNAAIKPGTPLYAAHFRPGQYVDVTAK			99	16	3487.83	698.572	5	0.00434051	40.9123	3487.83	698.573
E7EU96	FVHSENQHLVSPEALDFLDK			99	15	2324.14	582.043	4	0.997651	39.2313	2325.14	582.293
E7EU96	LIDWGLAEFYHPGQEYNVR			99	15	2306.11	769.711	3	0.000824723	47.7533	2306.11	769.712
E7EU96	TPALVFEHVNNTDFK			99	16	1730.86	577.962	3	0.01667	34.0243	1730.88	577.967
E7EUE1	GIEGVQVIPLIPGAGEIIIADNIIK	Deamidated(Q)@6		99	13	2542.46	848.495	3	-0.0323053	65.083	2542.43	848.484
E7EUE1	LFYVPQRPYMTLGTLR			99	10	1954.05	652.357	3	0.00029019	43.2614	1954.05	652.357
E7EUE1	NSSLAGAAFLLLCLLHK	Carbamidomethyl(C)@13		99	10	1827.01	610.01	3	0.00409155	66.2468	1827.01	610.011
E7EUE1	VLGELWPLFGGR			99	13	1342.74	672.377	2	-0.00162277	55.385	1342.74	672.376
E7EVA0	TTTAAAVASTGPSSR			99	12	1376.69	689.352	2	-0.00397724	15.6211	1376.69	689.35
E7EVA0	TTTLSGTAPAAGVVPSR			99	14	1584.85	793.431	2	0.00162508	25.894	1584.85	793.432
E7EVD1	DVNVVVVEGGPK			99	11	1210.66	606.335	2	-0.00706558	27.5429	1210.65	606.332
E7EVD1	IQAQLALKPGLIGNANMVGLANLHAMGIAPPK			97.93	10	3220.79	806.206	4	-0.00451781	48.9301	3220.79	806.205
E7EVD1	LPIGNTIQPSQAATFMNDAIEK			99	11	2358.19	787.07	3	-0.000181605	46.2678	2358.19	787.07
E7EVD1	LQAEISQAAR			99	15	1085.58	543.799	2	-0.000889622	18.4421	1085.58	543.798
E7EVL4	LLLELDQYAPDVAELIR			99	13	1970.07	986.044	2	-0.00267754	59.7252	1970.07	986.042
E7EVL4	SSLAEFISER			98.15	9	1137.57	569.791	2	0.000168919	37.0002	1137.57	569.791
E7EVL4	VALFYLLNPYTILSCVAK	Carbamidomethyl(C)@15		99	13	2084.14	1043.08	2	-0.000732175	70.9197	2084.14	1043.08
E7EVQ6	ANHAELILANPSPVLIYQISSSETR			99	20	2722.43	908.484	3	-0.00320574	48.2032	2722.43	908.482
E7EVQ6	GIPDLYDDAAIFEAK			99	13	1636.8	819.406	2	0.00156173	48.3154	1636.8	819.407
E7EVQ6	HPLTGGGMTVAFK			99	12	1314.68	439.232	3	0.00596375	26.6526	1314.68	439.234
E7EX29	AFDEAIAELDTLSEESYK	Carbamidomethyl@N-term	cleaved T-A@N-term	97.26	17	2086.96	696.66	3	-0.0012331	54.3297	2086.96	696.66
E7EX29	DICNDVLSLLEK	Carbamidomethyl(C)@3		99	13	1417.71	709.863	2	7.55012e-05	56.1334	1417.71	709.864
E7EX29	DSTLIMQLLR			99	13	1188.65	595.334	2	-0.000209843	52.5119	1188.65	595.334
E7EX29	EMQPTHPIR			99	10	1107.55	554.782	2	0.000395594	14.5488	1107.55	554.782
E7EX29	FLIPNASQAESK			99	11	1303.68	652.846	2	-0.00214748	29.8993	1303.68	652.845
E7EX29	GIVDQSQQAYQEAFEISK		cleaved P-G@N-term	99	15	2039.98	1021	2	0.00449266	40.2056	2039.99	1021
E7EX29	MDKNELVQK	Protein Terminal Acetyl@N-term	missed K-N@3	99	12	1145.58	573.795	2	0.000198032	20.9846	1145.58	573.795
E7EX29	SVTEQGAELSNEER			99	17	1547.71	774.86	2	0.00266873	18.3476	1547.71	774.862
E7EX29	TAFDEAIAELDTLSEESYK			99	21	2130.98	711.335	3	-0.00235399	58.1313	2130.98	711.335
E7EX29	TAFDEAIAELDTLSEESYKDSTLIMQLLR		missed K-D@19	99	17	3301.63	1101.55	3	0.000680369	73.3629	3301.63	1101.55
E7EX29	YLAEVAAGDDKK		missed K-K@11	99	14	1278.65	427.222	3	-0.00128616	17.249	1278.64	427.222
E7EX59	DTSYLFITGPDVVK			99	10	1553.8	777.906	2	0.00286004	44.6513	1553.8	777.908
E7EX59	GFVDDIIQPSSTR			99	11	1433.72	717.865	2	0.00958904	36.6526	1433.72	717.87
E9PAL7	FLVGFTNK			99	10	924.507	463.261	2	4.61708e-05	33.153	924.507	463.261
E9PAL7	GEDFPANNIVK			99	12	1202.59	602.304	2	6.10695e-05	27.4821	1202.59	602.304
E9PAL7	GTEDFIVESLDASFR			99	18	1684.79	843.404	2	0.000482247	52.7882	1684.79	843.405
E9PAU2	ALSAVHSPTFCQLACGQDGQLK	Carbamidomethyl(C)@11; Carbamidomethyl(C)@15		99	13	2387.14	796.719	3	-0.00668029	33.2604	2387.13	796.717
E9PAU2	GFAVLEYETAEMAEEAQQQADGLSLGGSHLR			99	17	3306.55	827.644	4	-0.00033809	55.7143	3306.55	827.644
E9PAU2	GKPPPLLPSVLGPAGGDR			99	13	1726.97	576.665	3	-0.996406	36.6896	1725.98	576.333
E9PAU2	GLLPEPNILQLLNNLGPSASLQLLLNPLLHGSAGGK			99	11	3671.08	918.777	4	0.00503109	72.9735	3671.08	918.778
E9PAU2	GLPGDVTNQEVHDLLSDYELK			98.91	10	2341.14	781.389	3	-0.00547907	48.187	2341.14	781.387
E9PAU2	GTAFVTLLNGEQAEAAINAFHQSR	Deamidated(N)@9		99	13	2545.26	849.426	3	-0.00433176	49.0565	2545.25	849.425
E9PAU2	IPLNPYLNLHSLLPASNLAGK			99	15	2244.26	749.095	3	-0.00110425	50.469	2244.26	749.095
E9PAU2	LPPGFNDVDALCR	Carbamidomethyl(C)@12		99	12	1472.71	737.361	2	0.0144526	37.214	1472.72	737.369
E9PAU2	SMLAALIAAQATALNR			99	14	1613.89	807.953	2	-0.0016514	54.7181	1613.89	807.953
E9PAU2	SSGGSGGGPLSHFYSGSPTSYFTSGLQAGLK			98.16	10	2990.4	997.809	3	0.00186582	46.8386	2990.41	997.809
E9PAV3	DIELVMSQANVSR			99	13	1460.73	731.372	2	-0.00185592	35.6002	1460.73	731.371
E9PAV3	IEDLSQQAQLAAAEK			99	22	1613.83	807.92	2	-0.000295034	27.8795	1613.83	807.92
E9PAV3	NILFVITKPDVYK			96.69	9	1548.89	517.304	3	0.00172738	40.7732	1548.89	517.305
E9PAV3	NNSNDIVNAIMELTM			99	9	1677.77	839.892	2	-0.00154025	67.9611	1677.77	839.892
E9PAV3	SPASDTYIVFGEAK			99	18	1483.72	742.867	2	0.00103614	35.2347	1483.72	742.868
E9PB61	ADKMDMSLDDIIK	Protein Terminal Acetyl@N-term	cleaved M-A@N-term; missed K-M@3	99	19	1535.72	768.868	2	0.00053459	44.7024	1535.72	768.868
E9PB61	GTADVHFER		cleaved L-G@N-term	99	12	1030.48	516.249	2	-0.000131394	23.5076	1030.48	516.249
E9PB61	KLLVSNLDFGVSDADIQELFAEFGTLK		cleaved G-K@N-term; missed K-L@1	99	12	2968.54	990.522	3	0.00143122	66.734	2968.54	990.522
E9PB61	LLVSNLDFGVSDADIQELFAEFGTLK			99	17	2840.45	947.823	3	-0.00162927	71.0995	2840.45	947.823
E9PB61	LLVSNLDFGVSDADIQELFAEFGTLKK		missed K-K@26	99	17	2968.54	990.522	3	0.00143122	66.4808	2968.54	990.522
E9PB61	MDMSLDDIIK			99	11	1179.55	590.783	2	-5.84726e-05	43.256	1179.55	590.783
E9PB61	NIQLVTSQIDAQR		cleaved M-N@N-term	99	11	1484.79	743.405	2	0.00149465	31.4623	1484.8	743.405
E9PB61	NRGAGGFGGGGGTR	Delta:H(4)C(2)@N-term	missed R-G@2	99	20	1247.61	624.813	2	-0.00215307	13.2607	1247.61	624.812
E9PB61	PMNIQLVTSQIDAQR		cleaved R-P@N-term	99	19	1712.89	857.451	2	-0.00137499	39.9456	1712.89	857.451
E9PB61	QLPDKWQHDLFDSGFGGGAGVETGGK	Gln->pyro-Glu@N-term	missed K-W@5	99	23	2685.25	896.089	3	0.00216614	45.6509	2685.25	896.09
E9PB61	QLPDKWQHDLFDSGFGGGAGVETGGK		missed K-W@5	99	16	2702.27	901.765	3	0.000591722	38.8393	2702.27	901.765
E9PB61	QQLSAEELDAQLDAYNAR	Gln->pyro-Glu@N-term		99	18	2016.94	1009.48	2	0.00172795	44.7273	2016.94	1009.48
E9PB61	QQLSAEELDAQLDAYNAR			99	16	2033.97	678.996	3	-0.00166007	38.0189	2033.96	678.995
E9PB61	QYNGVPLDGRPMNIQLVTSQIDAQR	Deamidated(N)@3		99	13	2813.41	938.812	3	0.00293949	43.3622	2813.42	938.813
E9PB61	QYNGVPLDGRPMNIQLVTSQIDAQR	Gln->pyro-Glu@N-term; Deamidated(N)@3		99	16	2796.39	933.136	3	-0.00596969	48.7543	2796.38	933.134
E9PB61	QYNGVPLDGRPMNIQLVTSQIDAQR			99	18	2812.43	938.484	3	0.0018443	43.0509	2812.43	938.484
E9PB61	RPAQSVNRGGMTR	Dimethyl(R)@8	missed R-G@8	99	16	1456.77	486.597	3	-0.000660857	12.4244	1456.77	486.596
E9PB61	SLGTADVHFER			99	16	1230.6	616.307	2	-0.000895137	23.4641	1230.6	616.307
E9PBS1	ACGNFGIPCELR	Carbamidomethyl(C)@2; Carbamidomethyl(C)@9		99	12	1392.63	697.321	2	0.00101485	34.2344	1392.63	697.322
E9PBS1	ATAEVLNIGK	Protein Terminal Acetyl@N-term	cleaved M-A@N-term	99	10	1056.58	529.298	2	-0.00319157	37.6774	1056.58	529.296
E9PBS1	ATAEVLNIGKK	Protein Terminal Acetyl@N-term; Deamidated(N)@7	cleaved M-A@N-term; missed K-K@10	99	11	1185.66	593.838	2	0.00855997	31.4342	1185.67	593.842
E9PBS1	ITSCIFQLLQEAGIK	Carbamidomethyl(C)@4		99	17	1719.92	860.969	2	-0.0017595	59.3361	1719.92	860.968
E9PBS1	LPSGLGCSTVLSPEGSAQFAAQIFGLSNHLVWSK	Carbamidomethyl(C)@7		99	12	3557.8	1186.94	3	-0.000166034	63.8616	3557.8	1186.94
E9PBS1	SWLPQNCTLVDMK	Carbamidomethyl(C)@7		99	10	1590.75	796.384	2	0.0150511	40.0707	1590.77	796.391
E9PBS1	TKEVYELLDSPGK		missed K-E@2	99	15	1477.77	739.891	2	-0.00471492	29.6006	1477.76	739.888
E9PC52	AIFTGHSAVVEDVAWHLLHESLFGSVADDQK			99	21	3377.67	845.424	4	-0.00105686	59.3307	3377.67	845.424
E9PC52	IGEEQSAEDAEDGPPELLFIHGGHTAK			99	19	2846.34	712.591	4	-0.00144207	36.2848	2846.33	712.591
E9PC52	LMIWDTR			99	9	933.474	467.744	2	-6.71669e-05	35.4447	933.474	467.744
E9PC52	LNVWDLSK			97.94	9	973.523	487.769	2	-0.00230093	36.9307	973.521	487.768
E9PC52	SNTTSKPSHLVDAHTAEVNCLSFNPYSEFILATGSADK	Carbamidomethyl(C)@20		97.06	10	4107.95	1027.99	4	0.0123898	45.0392	4107.96	1028
E9PC52	TPSSDVLVFDYTK			99	19	1470.72	736.369	2	-0.00195109	38.14	1470.72	736.368
E9PC52	TVALWDLR			99	10	972.539	487.277	2	0.000875392	40.2146	972.54	487.277
E9PCW1	AAGTSSYWEDLRK	Protein Terminal Acetyl@N-term	cleaved M-A@N-term; missed R-K@12	99	12	1524.72	763.368	2	0.00168287	34.6215	1524.72	763.369
E9PCW1	MFETMAIEIEQLLAR			99	11	1793.91	897.96	2	-0.000789387	66.597	1793.9	897.96
E9PD53	NIAIEFLTLENEIFR			95.62	8	1820.97	911.491	2	-0.00640157	68.3461	1820.96	911.488
E9PDM3	SPGTRPEDEAEGKPPQR			99	14	1849.89	617.638	3	-0.000788676	12.945	1849.89	617.638
E9PE82	IGIASQALGIAQTALDCAVNYAENR	Carbamidomethyl(C)@17		99	19	2618.31	873.778	3	0.0016105	69.5303	2618.31	873.779
E9PEB5	EMVLELIR			99	8	1001.56	501.786	2	-0.000496815	39.7804	1001.56	501.786
E9PEB5	FAVGIVIGR			99	10	930.565	466.29	2	-0.00232209	37.9221	930.563	466.289
E9PEB5	IQIAPDSGGLPER			99	13	1351.71	676.862	2	-0.00403273	28.0553	1351.71	676.86
E9PEB5	NPPPNADPNMK			96.44	10	1193.55	597.782	2	0.00077463	14.1882	1193.55	597.783
E9PEB5	RPLEDGDQPDAK			99	10	1339.64	670.826	2	-0.00119735	13.145	1339.64	670.825
E9PEB5	SCMLTGTPESVQSAK	Carbamidomethyl(C)@2		99	13	1594.73	798.374	2	-0.000596413	23.917	1594.73	798.374
E9PEB5	SVMTEEYKVPDGMVGFIIGR		missed K-V@8	99	17	2227.1	743.375	3	-0.00867277	48.675	2227.09	743.372
E9PEB5	SVQAGNPGGPGPGGR			99	13	1306.64	654.326	2	-0.00077263	13.8222	1306.64	654.326
E9PEB5	VPDGMVGFIIGR			99	15	1259.67	630.842	2	-0.00128414	46.1776	1259.67	630.841
E9PES6	KNPEVPVNFAEFSK		missed K-N@1	99	14	1604.82	535.947	3	-0.000721328	34.4606	1604.82	535.947
E9PES6	RPPSGFFLFCSEFRPK	Carbamidomethyl(C)@10		99	10	1970.98	658.001	3	0.000561495	41.533	1970.98	658.002
E9PF19	AFIVWLANGDTLR	Deamidated(N)@8		99	13	1475.78	738.896	2	-0.00333603	50.8456	1475.77	738.894
E9PF19	EKPQQHNFTHR			98.33	10	1420.7	474.573	3	-0.00671063	11.4253	1420.69	474.57
E9PF19	FEEAAGAAPCR	Carbamidomethyl(C)@10		99	15	1177.52	589.767	2	0.00465488	16.35	1177.52	589.769
E9PF19	FVASCGFTPDVK	Carbamidomethyl(C)@5		99	13	1326.63	664.321	2	0.0111463	29.8397	1326.64	664.327
E9PF19	LALSPNAQVLALASGSSIHLYNTR			99	18	2495.35	832.79	3	0.00172268	47.4454	2495.35	832.791
E9PF19	LFHNTPGHR			99	10	1077.55	539.781	2	-0.00204802	12.8752	1077.54	539.78
E9PF19	LQQQLTQAQETLK			99	16	1527.83	764.92	2	-0.00172376	24.5944	1527.82	764.919
E9PFH4	SQVVIPILQWAIASTTLDHR			99	10	2247.24	750.086	3	0.00157781	65.1315	2247.24	750.087
E9PFH4	YSNDVTSLPFLLEILTVLPEEVHSR			99	10	2870.51	957.843	3	0.00823759	72.0338	2870.51	957.846
E9PFR3	SLSVYHPQLAYCVVQFLEK	Carbamidomethyl(C)@12		99	11	2280.16	761.061	3	0.00316771	53.3423	2280.16	761.062
E9PFW3	IPTPLNTSGVQVICMK	Carbamidomethyl(C)@14		99	16	1756.92	879.468	2	-0.00248444	40.3232	1756.92	879.467
E9PFW3	WARPPISMNFEVPFAPSGLK			99	15	2243.16	748.726	3	-0.000889022	50.3522	2243.16	748.726
E9PGM1	AASLLLEILGLLCK	Carbamidomethyl(C)@13		99	12	1512.89	757.455	2	-0.00150702	73.0779	1512.89	757.454
E9PGM1	EAVGDLLDAFK			99	10	1176.6	589.309	2	-0.0028365	46.9799	1176.6	589.307
E9PGM1	EAVQCVQELASPSLLFIFVR	Carbamidomethyl(C)@5		99	9	2305.21	769.412	3	-0.0036368	65.1933	2305.21	769.411
E9PGM1	FMLQDVLDLR			99	10	1248.65	625.334	2	0.00302759	52.7009	1248.66	625.336
E9PGM9	QPNQPLRPADKEPEPR	Gln->pyro-Glu@N-term	missed K-E@11	97.11	11	1853.94	618.987	3	0.0066295	18.9474	1853.95	618.989
E9PGM9	STPPEVIVEVLEPYVR			99	9	1825.98	913.999	2	-0.00071573	59.2812	1825.98	913.998
E9PH64	AFLASGPYLTHQQK	Protein Terminal Acetyl@N-term	cleaved M-A@N-term	99	17	1601.82	801.917	2	-0.00100947	41.1198	1601.82	801.917
E9PH64	EGDLPPLWWYIVTRPR			99	11	1997.05	666.691	3	-0.00144197	56.9382	1997.05	666.691
E9PH64	EGDLPPLWWYIVTRPR			96.96	9	1997.05	666.691	3	-0.00144197	56.6856	1997.05	666.691
E9PHA6	LLLAVFVTPLTDLR			99	11	1569.95	785.982	2	-0.00144392	63.199	1569.95	785.981
E9PHA6	LNLVEAFVEDAELR			99	12	1616.84	809.428	2	-0.00464829	60.7599	1616.84	809.426
E9PHI4	TISAVGEQLLPTVEHLQLELDQLK			98.55	9	2673.46	892.16	3	-0.00352838	60.2747	2673.46	892.159
E9PHY5	DYFGLLFQESPEQK	Deamidated(Q)@13		95.26	9	1700.79	851.404	2	0.0239558	49.3126	1700.82	851.416
E9PHY5	GLSPAQADSQFLENAK			99	12	1674.82	838.418	2	0.000657961	32.829	1674.82	838.418
E9PHY5	QASTLIDRPAPHFER	Gln->pyro-Glu@N-term		98.63	11	1719.87	574.297	3	-0.00710418	29.3908	1719.86	574.295
E9PHY5	TTEVGSVSEVKK	Protein Terminal Acetyl@N-term	cleaved M-T@N-term; missed K-K@11	99	11	1304.68	653.348	2	-0.00972708	20.5654	1304.67	653.344
E9PIN3	AWLLSMIQSK			99	8	1175.64	588.826	2	0.00124504	47.9113	1175.64	588.827
E9PIN3	LNVVAFLNELPK			98.53	9	1355.78	678.898	2	-0.00209847	57.8144	1355.78	678.897
E9PJ42	SQLGAHHTTPVGDGAAGTR			99	20	1831.89	611.638	3	-0.00428991	14.1296	1831.89	611.637
E9PK25	ASGVAVSDGVIK	Protein Terminal Acetyl@N-term	cleaved P-A@N-term	99	16	1143.61	572.814	2	-0.00134096	31.3126	1143.61	572.813
E9PK25	AVLFCLSEDKK	Carbamidomethyl(C)@5	missed K-K@10	98.18	10	1308.67	655.345	2	-0.000525297	29.7766	1308.67	655.344
E9PK25	EILVGDVGQTVDDPYATFVK			99	13	2165.09	1083.55	2	-0.0020058	45.847	2165.09	1083.55
E9PK25	HELQANCYEEVKDR	Carbamidomethyl(C)@7	missed K-D@12	99	20	1789.81	597.609	3	0.00175261	16.9689	1789.81	597.61
E9PK25	KEDLVFIFWAPESAPLK		missed K-E@1	99	18	1989.06	664.028	3	-0.000838934	53.575	1989.06	664.027
E9PK25	LGGSAVISLEGKPL			99	18	1339.77	670.893	2	-0.00154125	38.6242	1339.77	670.892
E9PK25	NIILEEGKEILVGDVGQTVDDPYATFVK		missed K-E@8	99	22	3061.59	1021.54	3	0.00119275	51.7465	3061.59	1021.54
E9PK25	YALYDATYETK			99	13	1336.62	669.317	2	-0.00138948	28.4752	1336.62	669.316
E9PKZ0	AVVGVVAGGGR			99	13	940.545	471.28	2	0.00292524	19.173	940.548	471.281
E9PL01	AAAAVQGGR	Protein Terminal Acetyl@N-term	cleaved M-A@N-term	99	11	841.441	421.728	2	-0.00173437	16.8757	841.439	421.727
E9PL01	FDDKYTLK		missed K-Y@4	98.31	10	1028.52	515.266	2	0.0018229	20.5351	1028.52	515.267
E9PL01	FFDHSGTLVMDAYEPEISR			99	18	2213.01	738.677	3	-0.000120246	40.671	2213.01	738.677
E9PL01	LHDSLAIER			99	12	1052.56	527.288	2	-0.00118684	19.7448	1052.56	527.287
E9PLK3	LPADVSPINYSLCLKPDLLDFTFEGK	Carbamidomethyl(C)@13		96.37	9	2951.5	984.84	3	-0.00766023	57.4199	2951.49	984.838
E9PLK3	YAAVTQFEATDAR			99	14	1441.68	721.849	2	-0.0162915	27.3723	1441.67	721.841
E9PLL6	TGAAPIIDVVR			99	13	1110.64	556.327	2	-0.000682802	33.229	1110.64	556.327
E9PPJ0	AAPPPMSAQLPGIPMPPPPLGLPPLQPPPPPPPPPPGLGLGFPMAHPPNLGPPPPLR	Deamidated(Q)@26		99	12	5671.05	946.182	6	0.0189422	66.6692	5671.07	946.185
E9PPJ0	AAPPPMSAQLPGIPMPPPPLGLPPLQPPPPPPPPPPGLGLGFPMAHPPNLGPPPPLR			99	10	5670.06	811.016	7	-0.00552602	66.457	5670.06	811.016
E9PPJ0	AAVLLEQER		cleaved Q-A@N-term	99	11	1027.57	514.79	2	0.00144322	22.8912	1027.57	514.791
E9PPJ0	AELQLPPPPPPGHYGAWAAQELQAK			99	15	2665.37	889.462	3	-0.00339833	42.4282	2665.36	889.461
E9PPJ0	ATEHPEPPKAELQLPPPPPPGHYGAWAAQELQAK	Protein Terminal Acetyl@N-term	cleaved M-A@N-term; missed K-A@9	99	24	3693.86	924.472	4	-0.000413783	41.1296	3693.86	924.472
E9PPJ0	EQQAQVEKEDFSDMVAEHAAK		missed K-E@8	99	14	2389.09	598.279	4	0.00183837	28.0445	2389.09	598.279
E9PPJ0	GIEKPPFELPDFIK			99	16	1628.88	543.968	3	-0.00332382	46.6046	1628.88	543.967
E9PPJ0	GSDSPAADVEIEYVTEEPEIYEPNFIFFK			97.91	9	3334.54	1112.52	3	-0.000716393	60.0444	3334.54	1112.52
E9PPJ0	IEEAMDGSETPQLFTVLPEKR		missed K-R@20	99	14	2389.18	797.402	3	-0.000392897	41.0568	2389.18	797.402
E9PPJ0	IPGLNSPIPESCSFGYHAGGWGKPPVDETGKPLYGDVFGTNAAEFQTK	Carbamidomethyl(C)@12		99	17	5092.43	1019.49	5	-0.00500076	46.0346	5092.43	1019.49
E9PPJ0	KGPAPELQGVEVALAPEELELDPMAMTQK		missed K-G@1	99	21	3090.56	1031.19	3	0.0026668	51.9981	3090.56	1031.19
E9PPJ0	KPGDLSDELR			97.8	10	1128.58	565.296	2	0.000459874	20.1726	1128.58	565.296
E9PPJ0	LAEIGAPIQGNR			99	13	1237.68	619.846	2	-0.002284	25.6304	1237.68	619.845
E9PPJ0	LAEIGAPIQGNREELVER		missed R-E@12	99	16	1993.06	665.36	3	-0.00135173	29.8408	1993.06	665.36
E9PPJ0	LAQQQAALLMQQEER			99	19	1755.89	878.954	2	-0.00117768	31.0985	1755.89	878.954
E9PPJ0	LHDAFFK			99	10	876.449	439.232	2	0.0018914	22.9369	876.451	439.233
E9PPJ0	LTIHGDLYYEGK			99	13	1407.7	470.242	3	-0.00880973	27.1513	1407.69	470.239
E9PPJ0	QLVARPDVVEMHDVTAQDPK	Gln->pyro-Glu@N-term		99	17	2230.11	744.376	3	0.0012076	33.6864	2230.11	744.376
E9PPJ0	QLVARPDVVEMHDVTAQDPK			99	17	2247.13	750.051	3	0.000817546	27.5048	2247.13	750.052
E9PPJ0	QTGIVLNRPVLR	Gln->pyro-Glu@N-term		99	11	1347.8	674.907	2	0.0001224	34.7271	1347.8	674.907
E9PPJ0	VAAPVGPVGPTPTVLPMGAPVPR		cleaved R-P@C-term	99	15	2179.22	727.414	3	-0.00226052	43.9021	2179.22	727.413
E9PPJ0	VGEPVALSEEER			99	17	1313.65	657.83	2	-0.00217963	23.5966	1313.64	657.829
E9PPJ0	VPPPWLIAMQR			97.82	9	1306.72	654.368	2	-0.00124468	46.6111	1306.72	654.368
E9PPJ0	YGPPPSYPNLK			99	11	1231.62	616.819	2	-0.00138633	26.6775	1231.62	616.818
E9PQM0	IDPTVLLGALPLR			99	12	1376.84	689.427	2	-0.00434278	56.6878	1376.83	689.425
E9PQM0	VLFYPTLLYTLFR			98.66	9	1644.93	823.471	2	-0.00211797	69.5877	1644.93	823.47
E9PQX9	ALELFLESLLK			99	9	1274.75	638.382	2	0.00227514	61.4936	1274.75	638.383
E9PR17	AGLQVYNK			98.66	11	891.481	446.748	2	-0.0158821	18.3065	891.466	446.74
E9PR17	FEHCNFNDVTTR	Carbamidomethyl(C)@4		99	14	1538.66	770.336	2	0.000659576	21.0062	1538.66	770.336
E9PR17	LQCYNCPNPTADCK	Carbamidomethyl(C)@3; Carbamidomethyl(C)@6; Carbamidomethyl(C)@13	cleaved S-L@N-term	99	17	1739.71	870.861	2	0.00364728	19.2751	1739.71	870.862
E9PR17	LRENELTYYCCK	Carbamidomethyl(C)@10; Carbamidomethyl(C)@11	missed R-E@2	99	15	1647.74	824.877	2	0.000582429	23.4857	1647.74	824.877
E9PRY8	ATAPQTQHVSPMR			99	11	1422.7	712.359	2	0.00168931	15.125	1422.71	712.36
E9PRY8	ATNFLAHEK	Protein Terminal Acetyl@N-term	cleaved M-A@N-term	99	12	1071.53	536.775	2	-0.00115199	28.6425	1071.53	536.774
E9PRY8	FYEQMNGPVAGASR			99	12	1525.7	763.856	2	0.0036222	25.5204	1525.7	763.858
E9PRY8	GVVQELQQAISK			99	16	1298.72	650.367	2	-0.000276355	42.0887	1298.72	650.367
E9PRY8	IASLEVENQSLR			99	12	1357.72	679.867	2	-0.000274191	27.7362	1357.72	679.867
E9PRY8	KLQIQCVVEDDKVGTDLLEEEITKFEEHVQSVDIAAFNKI	Carbamidomethyl(C)@6	missed K-L@1; missed K-V@12; missed K-F@24; missed K-I@39	96.01	9	4629.35	926.878	5	0.0069064	62.1536	4629.36	926.879
E9PRY8	SIQLDGLVWGASK			99	12	1372.74	687.375	2	-0.00126586	44.0134	1372.73	687.374
E9PRY8	SLAGSSGPGASSGTSGDHGELVVR			99	19	2184.04	729.021	3	0.00593405	22.36	2184.05	729.023
E9PRY8	SSILLDVKPWDDETDMAQLEACVR	Carbamidomethyl(C)@22		99	13	2790.32	931.114	3	-0.00183378	49.3202	2790.32	931.114
E9PS00	HGLSYEVKPFLTALVDIVR			99	12	2156.2	719.74	3	-0.00941543	57.0716	2156.19	719.737
E9PSD5	TTDFSDFLSIVGCTK	Carbamidomethyl(C)@13		99	11	1689.79	845.903	2	0.00892059	52.4886	1689.8	845.908
F2Z2V0	EALAQTVLAEVPTQLVSYFR			99	17	2234.19	745.739	3	-0.00311938	63.572	2234.19	745.738
F2Z2V0	GTITVSAQELK			99	11	1145.63	573.822	2	0.0022067	25.3116	1145.63	573.823
F2Z2V0	LYGPTNFAPIINHVAR			99	17	1781.96	594.993	3	-0.00254374	40.6536	1781.96	594.992
F2Z2V0	SDPFLEFFR			99	10	1156.56	579.285	2	0.00158796	52.263	1156.56	579.286
F2Z2V0	SDPLCVLLQDVGGGSWAELGR	Carbamidomethyl(C)@5		99	13	2228.09	1115.05	2	-0.993456	64.418	2227.1	1114.56
F2Z2W7	ALLPWLLEQR			99	9	1237.72	619.866	2	0.00316413	52.0128	1237.72	619.868
F2Z2Y4	DKSFLAMVVDIVQELK		missed K-S@2	99	8	1833.99	612.338	3	-0.00301631	72.6862	1833.99	612.337
F5GWX5	ENEFSFEDNAIR			98.19	10	1469.64	735.828	2	0.00222325	33.9949	1469.64	735.83
F5GWX5	FMFNIADGGFTELHSLWQNEER			99	16	2640.21	881.076	3	-0.00317266	56.1573	2640.2	881.075
F5GWX5	GGGNQVSLLNVVMDLK			99	15	1642.87	822.443	2	0.0013122	55.7759	1642.87	822.443
F5GWX5	GHVHYLIK			97.36	9	965.545	483.78	2	-0.00801144	15.5897	965.537	483.776
F5GWX5	GPFLVSAPLSTIINWER			99	15	1899.03	634.016	3	2.99635	59.8704	1902.02	635.014
F5GWX5	GSSGASVAAAAAAAVAVVESMVTATEVAPPPPPVEVPIRK		missed R-K@39	99	12	3754	751.807	5	-0.00135908	72.5696	3754	751.807
F5GWX5	HHYEQQQEDLAR			99	13	1552.7	518.575	3	0.00157634	13.2358	1552.7	518.575
F5GWX5	ILNHSVDKK		missed K-K@8	95.94	8	1052.6	527.306	2	-0.00473528	11.8197	1052.59	527.304
F5GWX5	KLERPPETPTVDPTVK		missed K-L@1	99	16	1805.99	603.004	3	0.00408615	21.1181	1805.99	603.005
F5GWX5	LLLTGTPLQNNLEELFHLLNFLTPER			99	16	3034.65	1012.56	3	-0.000158517	73.7341	3034.65	1012.56
F5GWX5	SAIDLTPIVVEDKEEK		missed K-E@13	99	13	1784.94	595.988	3	0.0017705	34.5934	1784.94	595.988
F5GWX5	VGGNIEVLGFNAR			99	15	1344.71	673.365	2	-0.00313738	37.4488	1344.71	673.363
F5GWX5	VLIFSQMTK			96.29	9	1065.59	533.802	2	-0.00220807	36.3209	1065.59	533.801
F5GWX5	WQDIQNDPR			96.49	10	1170.54	586.278	2	-0.00280946	19.6265	1170.54	586.277
F5GWY0	AFPVLLLDTVPWYLR			99	13	1802.01	902.014	2	-0.00342224	66.5992	1802.01	902.012
F5GWY0	GELSTLLYNTHPYR			99	13	1662.84	555.286	3	-0.0036579	35.7047	1662.83	555.285
F5GWY0	LQPHLLEMLIQLPANSVTK			99	15	2144.2	715.742	3	0.00164376	54.0169	2144.2	715.742
F5GWY0	TLTEPCPLASESR	Carbamidomethyl(C)@6		99	12	1459.7	730.856	2	0.000292955	25.7096	1459.7	730.856
F5GXC8	ICNQVLVCER	Carbamidomethyl(C)@2; Carbamidomethyl(C)@8		99	14	1289.62	645.818	2	0.0037531	22.9107	1289.63	645.82
F5GXC8	ILACDDLDEAAR	Carbamidomethyl(C)@4		99	13	1360.63	681.322	2	-0.00228596	26.5049	1360.63	681.321
F5GXC8	LHGGTPANFLDVGGGATVHQVTEAFK			99	15	2622.32	875.114	3	-0.0235464	40.5093	2622.3	875.106
F5GXC8	LSEIVTLAK			96.18	9	972.586	487.3	2	-0.0056737	29.5649	972.58	487.297
F5GXC8	LYSLFLK			99	7	882.521	442.268	2	-0.000833383	39.9665	882.521	442.268
F5GXX5	ADFQGISPER			99	12	1118.54	560.275	2	-0.000596861	23.8225	1118.54	560.275
F5GXX5	FLEEYLSSTPQR			99	16	1468.72	735.367	2	0.00221109	34.5466	1468.72	735.368
F5GXX5	SASVVSVISR	Protein Terminal Acetyl@N-term	cleaved M-S@N-term	99	12	1045.58	523.796	2	0.0111489	37.2434	1045.59	523.801
F5GXX5	SASVVSVISR		cleaved M-S@N-term	96.58	9	1003.57	502.79	2	-0.00353265	26.2912	1003.56	502.789
F5GYC3	TEVPPLLLILDR			97.59	8	1377.82	689.919	2	0.00491018	60.6877	1377.83	689.921
F5GYQ1	FCTLLGGTTADAMCPILEFEADRR	Carbamidomethyl(C)@2; Carbamidomethyl(C)@14	missed R-R@23	99	11	2743.28	915.433	3	-0.00307301	51.8593	2743.27	915.432
F5GYQ1	LHLQSTDYGNFLANEASPLTVSVIDDR			99	21	2974.47	992.496	3	-0.00158434	48.3328	2974.47	992.496
F5GYQ1	LLFEGAGSNPGDK			99	15	1303.64	652.828	2	0.000790536	27.9792	1303.64	652.828
F5GYT8	IIEEAPAPGIK			99	11	1136.64	569.329	2	-0.00276454	23.7683	1136.64	569.328
F5GYT8	IPLSQEEITLQGHAFEAR			99	16	2038.05	680.357	3	-0.00682219	35.773	2038.04	680.354
F5GYT8	IYAEDPSNNFMPVAGPLVHLSTPR			99	14	2624.31	875.776	3	-0.00336172	45.7796	2624.3	875.775
F5GYT8	LQVEHPVTEMITGTDLVEWQLR			99	12	2593.32	865.448	3	0.00160263	49.3148	2593.32	865.448
F5GZJ1	LLNILGLIFK			99	7	1142.74	572.379	2	-0.00124967	67.3087	1142.74	572.378
F5GZX4	LGTEAAEKA		cleaved A-R@C-term; missed K-A@8	99	11	888.455	445.235	2	0.0124567	19.3542	888.468	445.241
F5GZX4	DALLAHGTSFLLHDR			99	16	1664.86	555.962	3	0.991263	36.997	1665.85	556.292
F5GZX4	MTIGMLIESMAGK			99	13	1380.68	691.348	2	0.00216721	56.3173	1380.68	691.349
F5H1N1	GLEMEGWEVVER			98.05	9	1432.67	717.34	2	0.00584125	40.859	1432.67	717.343
F5H1N1	GWGELEFGAGDLQGPLFGLK			99	11	2090.05	1046.03	2	-0.00298337	58.294	2090.04	1046.03
F5H1N1	LFNLVHQAYEVLSDPQTR			99	16	2129.09	710.704	3	-0.000831894	49.7836	2129.09	710.704
F5H1N1	VIDVTVPLQCLVK	Carbamidomethyl(C)@10		98.24	9	1482.85	742.431	2	-0.000404052	46.8148	1482.85	742.431
F5H1S8	FAEVYFAQSQQK			99	11	1444.7	723.357	2	-0.00131978	30.3435	1444.7	723.356
F5H1S8	SNPEDQILYQTER			99	15	1591.75	796.881	2	0.00541257	29.6681	1591.75	796.884
F5H1S8	VCALYIMAGTVDDVPK	Carbamidomethyl(C)@2		99	18	1750.86	876.439	2	-0.00328147	45.9037	1750.86	876.437
F5H241	ALQLAQRPVSLLASPWTSPTWLK			99	14	2562.43	855.151	3	0.00419688	52.7915	2562.44	855.153
F5H2F4	STTTIGLVQALGAHLYQNVFACVR	Carbamidomethyl(C)@22		98.62	9	2618.36	873.795	3	0.000105901	62.4654	2618.36	873.795
F5H2F6	LQGLEADCVR	Carbamidomethyl(C)@8		98.65	10	1159.57	580.79	2	0.00759521	23.0846	1159.57	580.794
F5H2F9	IIDFLSALEGFK			98.89	8	1351.74	676.877	2	-0.00191974	61.4354	1351.74	676.876
F5H2U2	DLLADLIGCQR	Carbamidomethyl(C)@9		99	10	1272.65	637.332	2	0.000532019	50.2116	1272.65	637.332
F5H2U2	DLLDQILMLDPAK	Deamidated(Q)@5		98.71	9	1484.78	743.397	2	0.0122146	64.308	1484.79	743.403
F5H2U2	DLLDQILMLDPAK			99	14	1483.8	742.905	2	-0.000353259	64.307	1483.8	742.905
F5H2U2	DLLDQILMLDPAKR		missed K-R@13	99	9	1639.9	547.64	3	0.00161152	58.5573	1639.9	547.64
F5H2U2	ENVDTFEASVK			99	11	1237.58	619.799	2	0.00494053	25.2573	1237.59	619.801
F5H2U2	GKLELVDNK		missed K-L@2	95.3	10	1014.57	508.293	2	-0.0155044	17.6921	1014.56	508.285
F5H2U2	ISINQALQHAFIQEK	Deamidated(Q)@8		99	11	1739.92	580.981	3	0.0211803	40.3461	1739.94	580.988
F5H2U2	ISINQALQHAFIQEK			99	14	1738.94	580.653	3	0.00268991	40.4061	1738.94	580.654
F5H2U2	LDDLALLEDLEK			99	11	1385.73	693.872	2	0.00281599	50.908	1385.73	693.873
F5H2U2	TKLDDLALLEDLEK		missed K-L@2	99	14	1614.87	808.443	2	-0.00405134	46.0162	1614.87	808.441
F5H2V0	ASFVDEHTVCGVAK	Carbamidomethyl(C)@10		99	19	1518.71	760.364	2	-0.00490625	23.7336	1518.71	760.362
F5H2V0	EATSVPHIYAIGDVVEGRPELTPIAIMAGR	Deamidated(R)@18; Met->Hcy(M)@27; Deamidated(R)@30		99	16	3149.61	788.409	4	0.00853004	45.1444	3149.62	788.411
F5H2V0	EATSVPHIYAIGDVVEGRPELTPIAIMAGR			99	16	3161.65	791.421	4	0.00767053	49.5547	3161.66	791.423
F5H2V0	EPPQLVLGLHFLGPNAGEVTQGFALGIK			99	15	2901.58	968.199	3	-0.00112605	57.0438	2901.57	968.199
F5H2V0	HGQEHVEVYHAH		cleaved H-Y@C-term	99	14	1441.65	481.557	3	-0.002268	12.6689	1441.65	481.556
F5H2V0	HGQEHVEVYHAHYKPLEFTVAGR			99	23	2703.33	676.84	4	0.00381407	25.2073	2703.33	676.841
F5H2V0	KLMHQAALLGGLIQDAPNYGWEVAQPVPHDWR		missed K-L@1	99	17	3609.83	722.973	5	0.00405377	47.2426	3609.83	722.974
F5H2V0	KVAVVDYVEPSPQGTR		missed K-V@1	99	14	1743.92	582.312	3	-0.00342217	25.4955	1743.91	582.311
F5H2V0	LMHQAALLGGLIQDAPNYGWEVAQPVPHDWR			99	20	3481.74	871.441	4	0.00345757	50.864	3481.74	871.442
F5H2V0	MAEAVQNHVK			99	11	1125.56	563.787	2	-0.00202765	13.5012	1125.56	563.786
F5H2V0	TVGIHPTCSEEVVK	Carbamidomethyl(C)@8		99	16	1554.77	778.393	2	-3.58693e-05	20.5078	1554.77	778.393
F5H2V0	WGLGGTCVNVGCIPK	Carbamidomethyl(C)@7; Carbamidomethyl(C)@12		99	21	1616.78	809.397	2	-0.00125267	39.4497	1616.78	809.397
F5H335	FNVLQYVVPEVK			96.32	9	1433.79	717.903	2	0.0295609	51.4043	1433.82	717.918
F5H335	LTSLVPFVDAFQLER			97.46	9	1733.94	867.975	2	-0.00479523	57.4681	1733.93	867.972
F5H345	AKDQDILDLVGVLHDPETLLR		missed K-D@2	98.9	10	2359.27	787.432	3	-0.00336472	55.2131	2359.27	787.431
F5H345	GPQLAAQNLGISLANLLLSK			99	14	2020.17	674.397	3	-0.000214337	64.244	2020.17	674.396
F5H345	HLEGGCSVPVAVHTAMK	Carbamidomethyl(C)@6		99	11	1791.88	598.299	3	0.00384298	22.4742	1791.88	598.301
F5H3I5	DNTYLVELSSLLVR			99	13	1620.87	811.443	2	-0.006036	61.4539	1620.87	811.44
F5H3I5	EQFYHSCK	Carbamidomethyl(C)@7		95.77	8	1097.46	549.737	2	0.000598492	14.1231	1097.46	549.738
F5H3I5	GPDALTLLEYTETR			99	14	1577.79	789.904	2	-0.00280054	47.1302	1577.79	789.903
F5H3I5	QQEALEEQAALEPK			98.08	11	1582.78	792.399	2	-0.0214243	25.4006	1582.76	792.389
F5H3P5	DITYFIQQLLR			99	9	1408.77	705.393	2	-0.00352099	68.0041	1408.77	705.391
F5H3T8	LNDYIFSFDK			98.72	9	1260.6	631.309	2	-0.000712988	42.4566	1260.6	631.308
F5H4B1	ELFPPLFMAAFDGR			99	10	1609.8	805.905	2	0.00305687	62.7597	1609.8	805.907
F5H4B1	KVDGLSTEAEQPFIPVEVLVDLFLK		missed K-V@1	99	17	2785.52	929.512	3	-0.00392318	73.4144	2785.51	929.511
F5H4B1	LVELAGQSLLKDEALAIAALELLPR		missed K-D@11	99	15	2645.54	882.853	3	-0.00122651	70.3399	2645.54	882.852
F5H4G7	AQIQAVIDANIFPVLIEILQK			99	17	2335.35	779.458	3	-0.0078049	72.5167	2335.34	779.455
F5H4G7	EPSPPIDEVINTPR			98.36	10	1562.79	782.404	2	0.00195827	34.3006	1562.8	782.405
F5H4G7	IQAVIDSGVCR	Carbamidomethyl(C)@10		98.84	10	1216.62	609.319	2	-0.00348838	23.8323	1216.62	609.317
F5H4L7	LFLAGYDPTPTMR			99	10	1480.74	741.376	2	-0.00255521	39.9989	1480.74	741.375
F5H4N4	AATSGILSALGNFLAQMIEK	Oxidation(M)@17		97.47	9	2050.08	684.366	3	-0.000154408	67.3755	2050.08	684.366
F5H4N4	AATSGILSALGNFLAQMIEK			99	15	2034.08	679.035	3	-0.00147631	73.8773	2034.08	679.034
F5H4X1	IVAFENAFER			97.83	9	1194.6	598.309	2	-0.0127059	36.2632	1194.59	598.303
F5H4X1	NDGVLLLQALTR			97.73	9	1311.75	656.883	2	0.00139513	49.4055	1311.75	656.884
F5H569	DLNPDVNVFQR			98.31	10	1315.65	658.833	2	0.000444858	35.0302	1315.65	658.834
F5H5A1	SAFTLDGWFK			95.58	8	1170.57	586.293	2	0.00112655	48.5295	1170.57	586.293
F5H669	AVSGASAGDYSDAIETLLTAIAVIK			99	19	2435.28	812.767	3	0.00245502	72.4532	2435.28	812.768
F5H669	QNLSQFEAQAR			99	11	1290.63	646.323	2	-0.00172642	23.9669	1290.63	646.322
F5H669	TPAILYTYSGLR			99	12	1353.73	677.872	2	-0.00501527	38.5656	1353.72	677.869
F5H698	VDIGDTIIYLVH			99	11	1356.73	679.372	2	0.000469618	53.7655	1356.73	679.372
F5H698	VFEVNASNLEK			99	12	1248.64	625.325	2	-0.00267762	28.9663	1248.63	625.323
F5H6I0	SNFLNCYVSGFHPSDIEVDLLK	Carbamidomethyl(C)@6		99	16	2553.22	852.081	3	-0.00027334	51.8539	2553.22	852.081
F5H6I0	VEHSDLSFSK			99	12	1147.55	574.783	2	0.00451559	18.081	1147.56	574.785
F5H6I0	VNHVTLSQPK			99	12	1121.62	561.817	2	-0.000728768	15.2947	1121.62	561.817
F5H7N9	GDVFPSYTCTCLK	Carbamidomethyl(C)@9; Carbamidomethyl(C)@11		97.71	10	1546.68	774.347	2	0.00180849	33.4394	1546.68	774.348
F5H7N9	NLFETPILAR			99	10	1172.66	587.335	2	-0.00294226	41.8299	1172.65	587.333
F5H7N9	VTFLGLQHWVPELAR			99	14	1764.97	589.33	3	0.00176661	49.9583	1764.97	589.33
F5H8E5	INDRFEFPEQLPLDEFLQK		missed R-F@4	98.79	10	2377.2	793.406	3	0.012462	53.4689	2377.21	793.41
F5H8E5	IQDYDVSLDK			95.94	9	1194.58	598.296	2	0.00192222	25.3159	1194.58	598.297
F5H8E5	LNTDPMLLQFFK			99	10	1465.76	733.889	2	-0.00284082	54.3964	1465.76	733.888
F5H8J3	ALNTFIDDLFAFVIK			99	16	1725.93	576.319	3	-0.00156309	73.1243	1725.93	576.318
F5H8J3	EEASTSLPTKPTQGASSASEPQEAPPKPAEDK			99	14	3264.56	817.148	4	0.00270184	19.8946	3264.57	817.149
F5H8J3	FDAVSGDYYPIIYFNDYWNLQK			99	13	2730.26	911.095	3	0.00352849	61.1503	2730.27	911.096
F5H8J3	GPAPQDQAGPGGAPR			99	12	1374.66	688.339	2	-0.00346544	14.5716	1374.66	688.338
F5H8J3	RGPAPQDQAGPGGAPR		missed R-G@1	99	14	1530.77	511.262	3	-0.0144009	13.5504	1530.75	511.257
F5H8J3	VSFCPLSLWR	Carbamidomethyl(C)@4		99	11	1263.64	632.829	2	0.00170719	50.4005	1263.65	632.83
F5H8J3	WQLYAAQSTK			99	11	1194.6	598.309	2	-0.000397238	28.8435	1194.6	598.309
F6S0T5	APILLALVAGEAAGIMENISDDVIVGR			99	17	2706.46	903.161	3	0.00663985	75.6739	2706.47	903.164
F6S0T5	HGLINFGIYK			99	14	1160.63	581.324	2	0.00101745	34.6509	1160.64	581.325
F6S0T5	IADQFLGAMYTLPR			99	15	1594.82	798.416	2	0.000921095	46.9415	1594.82	798.417
F6S0T5	KGNYVADLGAMVVTGLGGNPMAVVSK		missed K-G@1	98.77	12	2547.32	850.114	3	0.974222	54.4794	2548.29	850.438
F6S0T5	LQELEANPPSDVYLSSR			96.56	10	1916.95	959.481	2	0.00126062	33.6354	1916.95	959.482
F6S0T5	QILDWHFANLEFANATPLSTLSLK			98.45	10	2728.42	910.481	3	-0.00174002	57.8469	2728.42	910.481
F6S0T5	QQPPAVQFVPPLPEWK			96.86	9	1859.99	621.005	3	0.00613966	48.9041	1860	621.007
F6S0T5	VIIIGSGVSGLAAAR			97.72	10	1382.82	692.42	2	-0.00287357	38.1313	1382.82	692.418
F6T1Q0	AEAGSQTAAGAMER			99	12	1348.6	675.309	2	0.0179766	15.2533	1348.62	675.318
F6T1Q0	AVFSDSLVPALEAFGLEGVFR			99	11	2223.16	742.06	3	-0.000689462	68.6976	2223.16	742.06
F6T1Q0	LSLEFGDPASSLFR			99	10	1537.78	769.896	2	-0.00110851	50.5432	1537.78	769.896
F8VPD4	AAFALGGLGSGFASNR			99	11	1494.76	748.386	2	-0.0127196	41.1752	1494.75	748.38
F8VPD4	CGSRPPPGFPGLETMLPLLLTAVSEGR	Carbamidomethyl(C)@1; Dehydrated(S)@3; Deamidated(R)@4		99	17	2834.45	945.823	3	0.00229753	72.6604	2834.45	945.823
F8VPD4	LALGIPLPELR			99	10	1190.74	596.377	2	-0.00139129	50.2072	1190.74	596.376
F8VQZ7	IIDCAFTVTFNPK	Carbamidomethyl(C)@4		99	10	1524.76	763.39	2	-0.00737834	40.8002	1524.76	763.386
F8VR50	LIGNMALLPIR			98.96	9	1209.73	605.871	2	-0.00230442	45.9859	1209.72	605.87
F8VSC5	LEPLILK		cleaved G-L@N-term	99	8	824.537	413.276	2	0.000521734	41.0819	824.538	413.276
F8VUY8	SHYADVDPENQNFLLESNLGK			99	12	2389.12	797.38	3	0.00474671	37.2205	2389.12	797.382
F8VVM2	AVEEYSCEFGSAK	Carbamidomethyl(C)@7	cleaved A-A@N-term	99	15	1475.62	738.819	2	-0.00266754	24.097	1475.62	738.818
F8VVM2	FGFYEVFK			99	10	1035.51	518.761	2	-0.000141051	44.4946	1035.51	518.76
F8VVM2	GIFNGFSVTLK	Deamidated(N)@4		99	13	1182.63	592.322	2	-0.00178083	47.7295	1182.63	592.321
F8VVM2	GIFNGFSVTLK			99	11	1181.64	591.83	2	0.00200671	45.1151	1181.65	591.831
F8VVM2	GWAPTFLGYSMQGLCK	Carbamidomethyl(C)@15		99	14	1814.85	605.957	3	-0.00157011	50.2083	1814.85	605.956
F8VVM2	GWAPTFLGYSMQGLCK	Oxidation(M)@11; Carbamidomethyl(C)@15		99	13	1830.84	916.429	2	0.00179891	43.976	1830.85	916.43
F8VVM2	IQTQPGYANTLR	Deamidated(N)@9		99	12	1361.69	681.854	2	0.00350675	21.9304	1361.7	681.856
F8VVM2	IQTQPGYANTLR			99	15	1360.71	681.362	2	0.000943333	22.1744	1360.71	681.363
F8VVM2	LPRPPPPEMPESLK			99	18	1586.85	529.957	3	0.0031502	29.0772	1586.85	529.958
F8VVM2	MYKEEGLK		missed K-E@3	99	11	996.495	499.255	2	-0.00159671	14.4793	996.493	499.254
F8VVM2	VLYSNMLGEENTYLWR	Oxidation(M)@6		99	11	2002.95	1002.48	2	0.0046907	41.3196	2002.95	1002.48
F8VVM2	YYALCGFGGVLSCGLTHTAVVPLDLVK	Carbamidomethyl(C)@5; Carbamidomethyl(C)@13		99	26	2909.48	970.835	3	-0.00130379	57.4177	2909.48	970.834
F8VX04	TVYALPTIAFAFVCHPSVLPIYSELKDR	Carbamidomethyl(C)@14	missed K-D@26	97.73	9	3206.68	802.678	4	-0.00264139	60.5812	3206.68	802.678
F8VXC8	DIGEGNLSTAAAAALAAAAVK			99	18	1884	629.006	3	0.00156493	50.9551	1884	629.006
F8VXC8	EWTEQETLLLLEALEMYKDDWNK		missed K-D@18	98.48	9	2896.38	966.469	3	-0.0014096	66.4195	2896.38	966.468
F8VXC8	GHREEEQEDLTK		missed R-E@3	97.07	9	1469.67	490.899	3	-0.00598409	12.1973	1469.67	490.897
F8VXC8	HLAAVEER			98.01	9	923.482	462.749	2	-0.00123488	13.6657	923.481	462.748
F8VXC8	LNPQEYLTSTACR	Carbamidomethyl(C)@12		99	13	1551.74	776.875	2	0.00195783	32.2074	1551.74	776.876
F8VXC8	SLSSLVVQLLQFQEEVFGK	Deamidated(Q)@11		99	10	2151.15	1076.58	2	0.0190412	72.7979	2151.17	1076.59
F8VXC8	SQSGNPVMSTVAFLASVVDPR		cleaved F-S@N-term	99	11	2161.08	721.369	3	0.00618259	70.8213	2161.09	721.371
F8VXC8	YYEAADTVTQFDNVR			99	14	1790.81	896.413	2	0.0174225	33.5737	1790.83	896.422
F8VXG7	KLENTGIEANVLCLESEISENILEK	Carbamidomethyl(C)@13	missed K-L@1	99	15	2844.44	949.155	3	-0.00211714	59.1583	2844.44	949.154
F8VY86	KGVSQTGTPVCEEDGDAGLGIR	Carbamidomethyl(C)@11	missed K-G@1	99	12	2245.06	749.362	3	-0.00960292	25.1507	2245.05	749.359
F8VY86	LVSPETEASEESLQFNLEKPATGER			98.82	11	2760.35	921.122	3	-0.00540081	36.607	2760.34	921.121
F8VY86	TSGTEPADFALPSSR			99	11	1534.73	768.37	2	-0.000936814	30.2904	1534.73	768.37
F8VZX2	AITIAGIPQSIIECVK	Carbamidomethyl(C)@14		99	14	1711.95	856.984	2	-0.0012945	50.1764	1711.95	856.984
F8VZX2	ESTGAQVQVAGDMLPNSTER			99	19	2088.97	1045.49	2	0.00143696	30.7901	2088.98	1045.49
F8VZX2	GYWAGLDASAQTTSHELTIPNDLIGCIIGR	Carbamidomethyl(C)@26		99	15	3228.59	1077.2	3	-0.00539472	56.8591	3228.58	1077.2
F8VZX2	IITLAGPTNAIFK			99	15	1357.8	679.906	2	-0.000811557	43.0162	1357.8	679.905
F8VZX2	INISEGNCPER	Carbamidomethyl(C)@8		99	12	1287.59	644.801	2	0.00244458	18.4638	1287.59	644.802
F8VZX2	LVVPASQCGSLIGK	Carbamidomethyl(C)@8		99	12	1427.78	714.898	2	-0.00120919	30.8976	1427.78	714.897
F8W031	ALVDELEWEIAQVDPK			99	18	1853.94	618.988	3	-0.000213761	56.2494	1853.94	618.987
F8W031	ASASSTNLKDILADLIPK		cleaved H-A@N-term; missed K-D@9	99	20	1856.03	619.682	3	-0.000865448	54.8223	1856.02	619.682
F8W031	DILADLIPK			99	11	996.586	499.3	2	-0.000704508	49.3357	996.585	499.3
F8W031	IDSDISGTLK			99	12	1047.54	524.78	2	-0.00143783	23.0107	1047.54	524.779
F8W031	INPDGSQSVVEVPYAR			99	19	1729.86	865.939	2	-0.00133431	30.8465	1729.86	865.938
F8W031	MKEYGEQIDPSTHR		missed K-E@2	99	17	1689.78	564.267	3	0.000785345	17.2076	1689.78	564.267
F8W031	NGESSELDLQGIR	Deamidated(N)@1		99	12	1417.67	709.842	2	0.00503724	33.4936	1417.67	709.844
F8W031	NGESSELDLQGIR			99	13	1416.68	709.35	2	-0.000224001	29.8462	1416.68	709.349
F8W031	SEAHLTELLEEICDR	Carbamidomethyl(C)@13		99	19	1813.85	907.933	2	0.00282444	44.9654	1813.85	907.934
F8W0J6	FYEEVHDLER			99	15	1335.61	668.812	2	-0.00260464	24.6521	1335.61	668.811
F8W0J6	GIPEFWLTVFK			99	10	1335.72	668.869	2	0.000914559	60.8105	1335.72	668.869
F8W0J6	LDGLVETPTGYIESLPR			99	13	1858.97	930.491	2	-0.00561626	44.7197	1858.96	930.488
F8W0J6	NVDLLSDMVQEHDEPILK			99	16	2094.03	699.017	3	0.000613872	44.1387	2094.03	699.018
F8W0J6	YAVLYQPLFDK			99	10	1355.71	678.864	2	0.00179247	42.2748	1355.71	678.864
F8W1A4	AMVASGSELGK			99	13	1048.52	525.268	2	0.00194629	18.3813	1048.52	525.269
F8W1A4	APSVPAAEPEYPK		cleaved M-A@N-term	99	17	1354.68	678.346	2	-0.00146673	23.9029	1354.68	678.345
F8W1A4	AVLLGPPGAGK			99	13	978.586	490.3	2	-0.00026174	25.8518	978.586	490.3
F8W1A4	EKLDSVIEFSIPDSLLIR		missed K-L@2	99	21	2073.14	692.053	3	-0.00196626	54.2049	2073.13	692.052
F8W1A4	GIHSAIDASQTPDVVFASILAAF		cleaved F-S@C-term	98.82	10	2329.2	777.406	3	0.00160895	70.7	2329.2	777.406
F8W1A4	GIHSAIDASQTPDVVFASILAAFSK	Carbamyl@N-term		99	21	2587.33	863.45	3	-0.00178644	71.6505	2587.33	863.449
F8W1A4	GIHSAIDASQTPDVVFASILAAFSK	Carboxy(D)@13		99	15	2588.31	648.085	4	-0.0284535	66.9361	2588.28	648.078
F8W1A4	GIHSAIDASQTPDVVFASILAAFSK	Dioxidation(P)@12; Cation:K(D)@13		99	15	2614.27	654.574	4	0.0157086	66.8113	2614.28	654.578
F8W1A4	GIHSAIDASQTPDVVFASILAAFSK			99	26	2544.32	849.115	3	-0.00103555	67.0881	2544.32	849.114
F8W1A4	LAENFCVCHLATGDMLR	Carbamidomethyl(C)@6; Carbamidomethyl(C)@8		99	19	2005.92	669.646	3	-0.0020751	38.0167	2005.92	669.646
F8W1A4	LAENFCVCHLATGDMLR	Carbamidomethyl(C)@6; Carbamidomethyl(C)@8; Oxidation(M)@15		99	15	2021.91	674.978	3	0.00248167	33.4254	2021.91	674.979
F8W1A4	LDSVIEFSIPDSLLIR			99	15	1816	909.006	2	0.0006752	58.9073	1816	909.007
F8W1A4	LQAYHTQTTPLIEYYR			99	21	1996.01	999.01	2	-0.000839985	32.9562	1996	999.01
F8W1A4	LVSDEMVVELIEK	Oxidation(M)@6		99	16	1518.79	760.4	2	-0.00381168	42.0451	1518.78	760.398
F8W1A4	LVSDEMVVELIEK			99	19	1502.79	752.402	2	-0.00138368	49.2396	1502.79	752.402
F8W1A4	NGFLLDGFPR	Deamidated(N)@1		99	13	1135.57	568.79	2	-0.00132481	48.6544	1135.56	568.79
F8W1A4	NGFLLDGFPR			99	13	1134.58	568.298	2	0.000509602	43.6886	1134.58	568.299
F8W1A4	NLETPLCK	Carbamidomethyl(C)@7		98.8	10	973.49	487.752	2	0.00105066	22.7	973.491	487.753
F8W1A4	PSVPAAEPEYPK		cleaved A-P@N-term	99	14	1283.64	642.827	2	0.000985615	22.9096	1283.64	642.828
F8W1A4	QAEMLDDLMEK	Gln->pyro-Glu@N-term		99	12	1304.56	653.289	2	-0.00109027	49.8382	1304.56	653.288
F8W1A4	QAEMLDDLMEK			99	12	1321.59	661.802	2	0.000162169	36.4512	1321.59	661.802
F8W1A4	RGIHSAIDASQTPDVVFASILAAFSK		missed R-G@1	99	22	2700.42	676.113	4	0.00302903	62.5602	2700.43	676.114
F8W1A4	SYHEEFNPPKEPMKDDITGEPLIR	Oxidation(M)@13	missed K-E@10; missed K-D@14	99	16	2857.36	715.347	4	-0.00302111	28.9184	2857.36	715.346
F8W1B3	ALSEPLSAAQLR			99	10	1254.69	628.354	2	0.00172341	30.5749	1254.69	628.355
F8W6A0	SYSFHQSQHR			98.18	9	1275.57	638.794	2	-0.0013141	13.203	1275.57	638.794
F8W6A0	TQTPFTPENLFLAMLSVVHCNSR	Carbamidomethyl(C)@20		99	11	2661.3	888.109	3	-0.00317346	68.9645	2661.3	888.108
F8W6E4	EYACTAVDMISR	Carbamidomethyl(C)@4		97.77	10	1414.62	708.318	2	-0.00154087	31.4569	1414.62	708.318
F8W6E4	LAFLNVQAAEEALPR			99	11	1640.89	821.452	2	0.000290479	48.1902	1640.89	821.452
F8W6E4	LVSEFPYIEAEVK			99	11	1522.79	762.403	2	-0.00180877	42.5371	1522.79	762.402
F8W6E4	VIFFLPWQK			99	9	1176.67	589.342	2	-0.000774463	53.3829	1176.67	589.342
F8W6E4	VLESINVQMDENTLHEILNEVDLNK			99	11	2908.45	970.49	3	-0.00123281	58.8513	2908.45	970.49
F8W6L6	LQQELDDLTVDLDHQR			99	11	1936.95	646.657	3	0.0230738	36.6418	1936.97	646.665
F8W6L6	RRLEARI	Deamidated(R)@1	cleaved I-A@C-term; missed R-R@1; missed R-L@2; missed R-I@6	97.93	10	913.546	457.78	2	0.0129061	36.8677	913.559	457.787
F8W6L6	SLEAEILQLQEELASSER			99	13	2044.03	682.351	3	-0.00607113	58.9975	2044.03	682.349
F8W6M3	AVFGHPFSLGWASPFATPDQGK			99	12	2316.13	773.052	3	-0.00711999	48.9257	2316.13	773.049
F8W726	AINVLLEGNPDTHSWEMVGK			99	13	2209.08	737.369	3	0.0114208	41.2349	2209.1	737.372
F8W727	ELEVLLMCNK	Carbamidomethyl(C)@8		99	12	1247.63	624.82	2	-0.00385634	38.858	1247.62	624.818
F8W727	SYCAEIAHNVSSK	Carbamidomethyl(C)@3		99	17	1464.67	733.341	2	0.003914	19.9479	1464.67	733.343
F8W785	LEAQETLNK			95.38	9	1044.55	523.28	2	-0.00272773	16.2156	1044.54	523.279
F8W785	REPEEHQVEEEHRK		missed R-E@1; missed R-K@13	99	12	1830.86	611.294	3	-0.00244549	10.9594	1830.86	611.293
F8W7Q4	EDEIPETVSLEMLDAAK			95.9	9	1888.9	945.456	2	-0.00221809	47.3328	1888.9	945.455
F8W7Q4	HETLTSLNLEK			99	18	1283.67	642.843	2	-0.00256837	24.6478	1283.67	642.842
F8W7U8	IALYGLGSIPDER			99	11	1402.75	702.38	2	-0.000740545	41.1014	1402.74	702.38
F8W8Z9	NFLIYVALLR			99	12	1220.73	611.371	2	-0.000987413	58.8091	1220.73	611.371
F8W914	AAPVPTAPAAGAPLMDFGNDFVPPAPR		cleaved S-A@N-term	99	22	2646.33	883.116	3	0.00309969	51.1144	2646.33	883.117
F8W914	AYLESEVAISEELVQK			99	17	1806.93	904.47	2	-0.000124998	43.1706	1806.93	904.47
F8W914	GPLPAAPPVAPER			99	17	1270.7	636.359	2	-0.0015477	28.2908	1270.7	636.358
F8W914	GSSGSVVVDLLYWR			99	18	1536.79	769.404	2	-5.92412e-06	53.1532	1536.79	769.404
F8W914	GVIQAIQK			99	9	855.518	428.766	2	-0.00164933	21.3356	855.516	428.765
F8W914	HQAQIDHYLGLANK			99	24	1606.82	804.418	2	-0.00038464	25.4028	1606.82	804.418
F8W914	KPAAGLSAAPVPTAPAAGAPLMDFGNDFVPPAPR			99	20	3270.69	1091.24	3	-0.00208262	49.0138	3270.68	1091.23
F8W914	LPEDDEPPARPPPPPPASVSPQAEPVWTPPAPAPAAPPSTPAAPK			99	17	4491.27	899.262	5	0.00632347	39.083	4491.28	899.264
F8W914	QPSWDPSPVSSTVPAPSPLSAAAVSPSK			99	12	2746.38	916.468	3	-0.0137329	41.2533	2746.37	916.463
F8W914	YSNSALGHVNCTIK	Carbamidomethyl(C)@11		99	16	1562.75	782.383	2	0.00275268	21.0681	1562.75	782.384
F8W930	DQTPDENEEVIVR			99	12	1542.72	772.365	2	0.00789542	23.8485	1542.72	772.369
F8W930	ILVPTQFVGAIIGK	Oxidation(F)@7		95.44	11	1470.88	736.448	2	9.0618e-05	49.5471	1470.88	736.448
F8W930	ITISSLQDLSIYNPER	Methyl(S)@10		96.85	12	1861.98	931.997	2	-0.000757977	47.6445	1861.98	931.996
F8W930	MVIITGPPEAQFK			99	16	1429.76	715.889	2	-0.00108783	37.6414	1429.76	715.889
F8W9B5	ELLDMMIAEEESLKER		missed K-E@14	99	10	1934.93	645.985	3	0.00902915	47.9189	1934.94	645.988
F8W9Y0	LYSIILSAPIPEPK			99	11	1539.89	770.953	2	0.00452069	46.6948	1539.9	770.955
F8WA83	AATALKDVVK		missed K-D@6	99	13	1014.61	508.311	2	-0.0252785	18.3748	1014.58	508.298
F8WA83	ALDLFSDNAPPPELLEIINEDIAK	Carbamyl@N-term		99	12	2679.36	894.129	3	0.000985196	72.0262	2679.37	894.129
F8WA83	ALDLFSDNAPPPELLEIINEDIAK	Deamidated(N)@19		99	12	2637.34	880.121	3	-0.00182624	66.9053	2637.34	880.121
F8WA83	ALDLFSDNAPPPELLEIINEDIAK			99	22	2636.36	879.793	3	0.000376685	65.404	2636.36	879.794
F8WA83	ALDLFSDNAPPPELLEIINEDIAKR		missed K-R@24	99	18	2792.46	931.827	3	0.00472297	61.8444	2792.46	931.829
F8WA83	DGELPVEDDIDLSDVELDDLGKDEL		missed K-D@22	99	18	2757.26	920.094	3	-0.000290341	55.0999	2757.26	920.094
F8WA83	EPWDGRDGELPVEDDIDLSDVELDDLGKDEL		missed R-D@6; missed K-D@28	99	11	3497.58	1166.87	3	0.00237448	53.685	3497.59	1166.87
F8WA83	GESPVDYDGGR			99	13	1150.49	576.252	2	0.000849683	17.8321	1150.49	576.252
F8WA83	GSFSEQGINEFLR	Deamidated(N)@9		99	11	1483.69	742.854	2	0.0189855	40.4342	1483.71	742.864
F8WA83	GSFSEQGINEFLR			99	17	1482.71	742.362	2	-0.000542449	40.4332	1482.71	742.362
F8WA83	GSTAPVGGGAFPTIVER			99	24	1614.84	808.426	2	-0.00136303	35.1726	1614.84	808.425
F8WA83	HHSLGGQYGVQGFPTIK			99	21	1824.93	609.316	3	-0.00126806	28.7783	1824.93	609.316
F8WA83	IFQKGESPVDYDGGR		missed K-G@4	99	16	1666.8	834.405	2	-0.00386794	22.7401	1666.79	834.403
F8WA83	KDVIELTDDSFDK		missed K-D@1	99	18	1523.74	762.875	2	-0.00259328	30.9681	1523.73	762.874
F8WA83	LAAVDATVNQVLASR			99	24	1526.84	764.428	2	-0.00222264	39.7574	1526.84	764.427
F8WA83	LYSSSDDVIELTPSNFNR		cleaved G-L@N-term	99	17	2055.97	1028.99	2	-0.00223214	39.7095	2055.97	1028.99
F8WA83	NLEPEWAAAASEVK	Deamidated(N)@1		99	12	1514.73	758.37	2	0.017356	36.9056	1514.74	758.379
F8WA83	NLEPEWAAAASEVK			99	15	1513.74	757.878	2	0.00161051	36.9697	1513.74	757.879
F8WA83	NLEPEWAAAASEVKEQTK		missed K-E@14	99	13	1999.99	667.669	3	-1.00601	35.2217	1998.98	667.334
F8WA83	NSYLEVLLK			99	11	1077.61	539.811	2	0.00112704	43.2527	1077.61	539.811
F8WA83	RTCEEHQLCVVAVLPHILDTGAAGR	Carbamidomethyl(C)@3; Carbamidomethyl(C)@9	missed R-T@1	99	21	2801.41	701.359	4	0.000499798	41.967	2801.41	701.359
F8WA83	TCEEHQLCVVAVLPHILDTGAAGR	Carbamidomethyl(C)@2; Carbamidomethyl(C)@8		99	21	2645.31	882.776	3	-0.000592182	45.5312	2645.3	882.775
F8WA83	TGEAIVDAALSALR	Carbamyl@N-term		99	12	1428.76	715.386	2	-0.00248057	66.1312	1428.75	715.385
F8WA83	TGEAIVDAALSALR			99	20	1385.75	693.883	2	-0.000974001	51.4011	1385.75	693.883
F8WA83	VGAVDADKHHSLGGQYGVQGFPTIK		missed K-H@8	99	30	2580.31	861.11	3	0.00130557	29.7972	2580.31	861.111
F8WCY5	VIDFDENTALDDAEEESFRK		missed R-K@19	99	14	2342.05	781.692	3	0.00267475	38.5134	2342.06	781.693
F8WCY5	WDPTANEDPEWILVEK			99	14	1940.92	971.465	2	-0.00225259	46.0292	1940.91	971.464
F8WD83	EQTDQTQAQELHR			99	11	1582.73	528.585	3	-0.00672334	13.7407	1582.73	528.583
F8WDY4	AVSDSFGPGEWDDR			97.98	10	1536.65	769.331	2	-0.00544019	32.3924	1536.64	769.329
F8WE41	SDSYVELSQYR			97.98	10	1345.61	673.815	2	-0.00191235	28.8565	1345.61	673.814
F8WE74	AIATTVTYPLQTVQSILR			99	12	1974.11	659.046	3	0.00589737	53.7042	1974.12	659.048
F8WJN3	AVSDASAGDYGSAIETLVTAISLIK			99	14	2451.27	818.099	3	0.0015022	72.0153	2451.28	818.099
F8WJN3	GAAPNVVYTYTGK			99	11	1339.68	670.846	2	-0.00410051	27.3658	1339.67	670.844
F8WJN3	GFALVGVGSEASSK			99	16	1307.67	654.843	2	0.00145566	32.4318	1307.67	654.844
F8WJN3	TPLSEAEFEEIMNR			99	19	1664.77	833.393	2	0.000814126	43.2906	1664.77	833.394
F8WJN3	VLISSLQDCLHGIESK	Carbamidomethyl(C)@9		99	12	1797.93	600.317	3	0.00206456	39.2346	1797.93	600.318
G3V126	EQTVQYILTMVDDMLQENHQR			99	9	2590.22	864.412	3	-4.52687e-05	68.21	2590.22	864.413
G3V126	LLEVSDDPQVLAVAAHDVGEYVR			99	14	2494.27	832.431	3	0.00119325	51.3596	2494.27	832.431
G3V198	DLLILQQLLMR			97.84	8	1354.8	678.408	2	-0.002036	62.998	1354.8	678.407
G3V198	FVSSPQTIVELFFQEVAR			99	19	2096.09	699.705	3	0.00121798	71.8165	2096.1	699.706
G3V198	LLDVIGLPELVIQLATSAITEAGDDWK			99	22	2879.55	960.858	3	-0.00483445	77.5419	2879.55	960.857
G3V198	SQLQDLVEFPYVNLHNEVVGIIESR			99	12	2897.49	966.838	3	-0.00442923	60.7266	2897.49	966.837
G3V1R2	SLTHTQAASLPYVALTAWSAINK			99	15	2442.29	815.104	3	0.00145657	53.7828	2442.29	815.105
G3V1R9	SVLVDFLIGSGLK			99	11	1346.78	674.398	2	-0.0017911	56.0049	1346.78	674.397
G3V1R9	VGPVAATYPMLNK			98.49	10	1359.72	680.868	2	-0.00169699	32.3826	1359.72	680.867
G3V1S6	AAEVWMDEYK			99	12	1240.54	621.279	2	-0.00091611	31.254	1240.54	621.279
G3V1S6	EIILVDDYSNDPEDGALLGK			99	13	2175.06	1088.54	2	0.000125448	43.4905	2175.06	1088.54
G3V1S6	GGFDWNLVFK			99	12	1181.59	591.801	2	0.000427432	50.395	1181.59	591.801
G3V1S6	HMDLCLTVVDR	Carbamidomethyl(C)@5		99	12	1357.65	679.831	2	0.0054589	32.6306	1357.65	679.834
G3V1S6	HVGSNLCLDSR	Carbamidomethyl(C)@7		99	12	1256.59	629.304	2	0.00127069	18.4595	1256.59	629.304
G3V1S6	NFYYAAVPSAR			99	13	1257.61	629.814	2	0.0176065	30.5129	1257.63	629.823
G3V1S6	NKFNQVESDK		missed K-F@2	99	14	1207.58	604.799	2	-0.00693247	13.5731	1207.58	604.795
G3V1S6	QKWEQIEGNSK	Gln->pyro-Glu@N-term	missed K-W@2	98.96	11	1328.64	665.325	2	0.0037579	24.4652	1328.64	665.327
G3V1S6	SGGLSVEVCGPALSQQWK	Carbamidomethyl(C)@9		99	13	1901.93	951.973	2	-0.00458874	38.6556	1901.93	951.97
G3V1S6	VDLPATSVVITFHNEAR			99	13	1867.98	623.667	3	-0.000818289	39.7314	1867.98	623.667
G3V1S6	VVSPIIDVINMDNFQYVGASADLK			98.57	10	2607.33	870.116	3	-0.00461164	57.9671	2607.32	870.114
G3V1S6	WPDFNQEAYVGGTMVR			99	10	1868.85	935.433	2	-0.00132346	42.4966	1868.85	935.432
G3V1S6	WYLENVYPELR			99	14	1480.74	741.375	2	0.000205267	45.1379	1480.74	741.375
G3V3A4	ALTSFLPAPTQLSQDQLEAEEK	Protein Terminal Acetyl@N-term	cleaved M-A@N-term	99	17	2457.23	820.083	3	-0.000477214	55.9706	2457.23	820.083
G3V3A4	DISEVIALGVPNPR			99	13	1478.81	740.412	2	-0.00200746	45.3232	1478.81	740.411
G3V3A4	LLEDFGDGGAFPEIHVAQYPLDMGR			99	13	2746.31	916.443	3	0.00168344	50.495	2746.31	916.443
G3V3A4	TSNEVQYDQR			97.51	10	1238.55	620.284	2	0.000349669	14.312	1238.55	620.284
G3V3B3	VVAGQIFLDSEESELESSIQEEEDSLK			99	13	3009.42	1004.15	3	-0.000579452	57.3543	3009.42	1004.15
G3V3E8	AVVHGILMGVPVPFPIPEPDGCK	Carbamidomethyl(C)@22		99	19	2428.26	810.429	3	-9.51086e-05	54.2276	2428.26	810.429
G3V3E8	AVVHGILMGVPVPFPIPEPDGCK	Oxidation(M)@8; Carbamidomethyl(C)@22		99	16	2444.26	815.76	3	0.00167878	50.171	2444.26	815.761
G3V3E8	SGINCPIQK	Carbamidomethyl(C)@5		98.99	11	1015.51	508.763	2	0.00201324	16.8259	1015.51	508.764
G3V4W0	ASNVTNKTDPR	Protein Terminal Acetyl@N-term	cleaved M-A@N-term; missed K-T@7	96	11	1243.62	622.815	2	-0.00225802	14.6888	1243.61	622.814
G3V4W0	GFAFVQYVNER	Carbamyl@N-term		99	13	1371.66	686.836	2	-0.000105495	49.7181	1371.66	686.836
G3V4W0	GFAFVQYVNER	Deamidated(N)@9		99	13	1329.64	665.825	2	0.00125317	41.096	1329.64	665.826
G3V4W0	GFAFVQYVNER			99	15	1328.65	665.333	2	-0.001202	39.4259	1328.65	665.332
G3V4W0	KSDVEAIFSK		missed K-S@1	99	15	1122.59	562.303	2	-0.00209085	25.2454	1122.59	562.302
G3V4W0	LKGDDLQAIK		missed K-G@2	99	15	1099.62	550.819	2	0.00231944	19.1871	1099.63	550.82
G3V4W0	LKGDDLQAIKK		missed K-G@2; missed K-K@10	99	17	1227.72	614.867	2	-0.00121649	16.053	1227.72	614.866
G3V4W0	MIAGQVLDINLAAEPK	Carbamidomethyl@N-term		97.84	11	1738.93	870.472	2	0.000121134	34.6258	1738.93	870.472
G3V4W0	MIAGQVLDINLAAEPK	Deamidated(N)@10		99	19	1682.89	842.453	2	0.0143336	43.4133	1682.91	842.46
G3V4W0	MIAGQVLDINLAAEPK	Deamidated(Q)@5		99	18	1682.89	842.453	2	0.0143336	43.6666	1682.91	842.46
G3V4W0	MIAGQVLDINLAAEPK	Deamidated(Q)@5; Cation:Na(D)@8; Deamidated(N)@10		99	13	1705.86	569.626	3	0.0105137	43.4439	1705.87	569.63
G3V4W0	MIAGQVLDINLAAEPK	Dethiomethyl(M)@1		99	12	1633.9	545.642	3	0.000746739	34.7716	1633.9	545.642
G3V4W0	MIAGQVLDINLAAEPK	Oxidation(M)@1		99	25	1697.9	849.958	2	-0.00249564	40.3851	1697.9	849.957
G3V4W0	MIAGQVLDINLAAEPK			99	23	1681.91	841.961	2	-6.73048e-05	43.4122	1681.91	841.961
G3V4W0	QKVDSLLENLEK	Gln->pyro-Glu@N-term	missed K-V@2	99	19	1397.74	699.877	2	-0.0002209	41.6581	1397.74	699.877
G3V4W0	QKVDSLLENLEK		missed K-V@2	99	19	1414.77	708.391	2	-0.000217627	33.682	1414.77	708.391
G3V4W0	RSAAEMYGSSFDLDYDFQR		missed R-S@1	99	18	2256.97	753.332	3	-0.00133367	39.6248	2256.97	753.332
G3V4W0	SAAEMYGSSFDLDYDFQR	Oxidation(M)@5		99	12	2116.87	1059.44	2	0.00380313	40.5778	2116.87	1059.44
G3V4W0	SAAEMYGSSFDLDYDFQR			99	16	2100.87	1051.44	2	-0.00182459	43.4274	2100.87	1051.44
G3V4W0	SDVEAIFSK			99	13	994.497	498.256	2	0.000518944	30.311	994.498	498.256
G3V4W0	VDSLLENLEK			99	15	1158.61	580.314	2	4.49118e-05	36.5074	1158.61	580.314
G3V4W0	VFIGNLNTLVVK	Carbamyl@N-term		99	13	1358.79	680.403	2	-0.00163596	57.6349	1358.79	680.403
G3V4W0	VFIGNLNTLVVK	Deamidated(N)@7		99	14	1316.77	659.392	2	-0.00138203	41.3449	1316.77	659.392
G3V4W0	VFIGNLNTLVVK			99	18	1315.79	658.9	2	0.000330342	42.8957	1315.79	658.901
G3V4W0	VPPPPPIAR			99	11	942.565	472.29	2	-0.00139429	21.7697	942.564	472.289
G3V529	ALSFLGFSAPTPIQALTLAPAIR			99	10	2354.34	785.786	3	-0.000550839	65.4491	2354.34	785.786
G3V599	AFLSPPTLLEGPLR			97.57	9	1509.86	755.935	2	-0.00995394	49.981	1509.85	755.93
G3V599	FELLEKDPYALDVPNTAFGR		missed K-D@6	99	13	2294.16	765.727	3	9.54468e-05	45.2043	2294.16	765.727
G3V5Z7	AINQGGLTSVAVR			99	12	1284.71	643.365	2	0.000347172	26.1327	1284.72	643.365
G3V5Z7	ITENIGCVMTGMTADSR	Carbamidomethyl(C)@7		96.44	10	1854.83	928.421	2	-0.000939668	36.4837	1854.83	928.42
G3V5Z7	LYQVEYAFK			99	11	1159.59	580.803	2	0.00030101	33.7841	1159.59	580.803
G3V5Z7	YGYEIPVDMLCK	Carbamidomethyl(C)@11		99	13	1486.68	744.349	2	0.0101638	42.7823	1486.69	744.354
G3XA81	FGVVQTTLPAILNTLLTLQEAVDK			99	9	2583.45	862.158	3	-0.0112549	74.1573	2583.44	862.154
G3XA81	LQQFLEFKE		missed K-E@8	99	10	1180.61	591.314	2	0.00115937	37.313	1180.61	591.314
G3XAN4	EHSAFQAPAVK			99	13	1183.6	592.807	2	0.000646582	19.0017	1183.6	592.807
G3XAN8	AELGEADEAELQR	Protein Terminal Acetyl@N-term	cleaved M-A@N-term	99	12	1471.68	736.847	2	0.0162357	32.8204	1471.7	736.855
G3XAN8	FIDTTLAITSR			99	12	1236.67	619.343	2	-0.0427319	34.6585	1236.63	619.322
G3XAN8	TENCLSSCVDR	Carbamidomethyl(C)@4; Carbamidomethyl(C)@8		99	14	1339.55	670.782	2	-0.000831032	17.7799	1339.55	670.782
G5E959	LEINVLK	Deamidated(N)@4		98.84	9	828.496	415.255	2	0.00221537	30.5521	828.498	415.256
G5E975	AVSISTEPPTYLR			99	11	1432.76	717.385	2	-0.0053074	32.0728	1432.75	717.383
G5E975	LMTPEMFSEILCDDLDLNPLTFVPAIASAIR	Carbamidomethyl(C)@12		99	12	3491.74	873.942	4	0.00333958	74.539	3491.74	873.943
G5E9F5	VQVLTAGSLMGLGDIISQQLVER			99	10	2426.32	809.781	3	-0.0096335	63.9476	2426.31	809.778
G5E9Q7	HACVPVDFEEVHVSSNADEEDIR	Carbamidomethyl(C)@3		99	16	2653.17	885.398	3	0.00273353	32.1509	2653.17	885.399
G5E9Q7	NIANPTATLLASCMMLDHLK	Carbamidomethyl(C)@13		99	12	2213.1	738.708	3	-0.00135915	51.1625	2213.1	738.707
G5E9Q7	TSLDLYANVIHCK	Carbamidomethyl(C)@12		99	14	1532.77	511.929	3	0.00115774	34.0886	1532.77	511.93
G5E9W3	FCNTVHDIVNR	Carbamidomethyl(C)@2		99	11	1373.65	687.833	2	-0.00306154	22.1755	1373.65	687.831
G5E9W3	HIMSEPEEITTMSGQK			99	12	1816.83	606.618	3	-0.993441	26.1793	1815.84	606.287
G5E9W3	NFNYHILSPCDLSNYTDLAMSTVK	Carbamidomethyl(C)@10		99	14	2802.3	935.107	3	0.00466939	51.4945	2802.3	935.109
G5E9W3	SMDHFDDIGPSVVMASPGMMQSGLSR			99	11	2751.21	918.078	3	0.00582829	44.4171	2751.22	918.08
G5E9W7	DLIDDATNLVQLYHVLHPDGQSAQGAK			99	14	2917.46	973.493	3	-0.000799454	55.4196	2917.46	973.493
G5E9W7	DQAAEGINLIK			98.64	10	1170.62	586.32	2	0.00290973	30.8097	1170.63	586.321
G5E9W7	HVDVLNLCFAQFEPDSTEYIK	Carbamidomethyl(C)@8		99	18	2524.19	842.405	3	-0.00735089	48.8732	2524.19	842.403
G5E9W7	LMTQAQLEEATR			99	14	1389.69	695.853	2	0.00199472	27.0048	1389.69	695.854
G5E9W7	MIQVYFPK			99	9	1024.54	513.278	2	-0.00172864	36.4393	1024.54	513.277
G5EA30	AMHQAQTMEGCSSPMVVK	Carbamidomethyl(C)@11		99	13	1990.87	664.632	3	0.997512	21.6177	1991.87	664.964
G5EA30	EGPEGANLFIYHLPQEFGDQDLLQMFMPFGNVVSAK			99	16	4037.93	1010.49	4	0.00542718	69.4828	4037.94	1010.49
G5EA30	GCAFVTFTTR	Carbamidomethyl(C)@2		99	10	1158.55	580.282	2	0.00671159	32.4188	1158.56	580.285
G5EA30	GCCFVTFYTR	Carbamidomethyl(C)@2; Carbamidomethyl(C)@3		98.76	10	1309.56	655.786	2	0.000120352	35.8393	1309.56	655.787
G5EA30	MFVGQVPR			97.38	9	932.49	467.252	2	-0.00134632	25.7901	932.489	467.252
G5EA30	VMFSSFGQIEECR	Carbamidomethyl(C)@12		99	12	1588.7	795.358	2	0.00232425	38.5862	1588.7	795.359
G8JLB3	APGLGLVLER			99	10	1023.61	512.811	2	-0.00387412	36.6853	1023.6	512.809
G8JLB3	EGLEFAVIR			97.05	9	1032.56	517.287	2	-0.0026882	38.6037	1032.56	517.286
G8JLB3	GVSAAGQVVSLK			99	11	1114.63	558.325	2	-0.00598031	24.9964	1114.63	558.322
G8JLB3	IVLLMAYSGK			95.07	8	1093.62	547.818	2	-0.00175333	39.2238	1093.62	547.817
G8JLB3	SMAQWLSTLPIHNFSATALTAGGTGAK			99	19	2730.38	911.134	3	0.00239099	54.9147	2730.38	911.135
G8JLB3	TIEDDLVSALVR			99	11	1329.71	665.864	2	0.0224628	49.2899	1329.74	665.875
G8JLB3	VWLIDDILEK			99	10	1242.69	622.35	2	-0.000406059	53.4494	1242.69	622.35
G8JLB6	ATENDIYNFFSPLNPVR	Deamidated(N)@4		98.2	10	1996.95	999.484	2	0.0143434	53.3061	1996.97	999.491
G8JLB6	ATENDIYNFFSPLNPVR			99	16	1995.97	998.992	2	-0.000911319	52.7421	1995.97	998.991
G8JLB6	DLNYCFSGMSDHR	Carbamidomethyl(C)@5		99	14	1600.64	801.327	2	-0.000340858	29.794	1600.64	801.327
G8JLB6	EEIVQFFSGLEIVPNGITLPVDFQGR	Deamidated(N)@15		99	18	2904.49	969.171	3	0.00130821	65.9751	2904.49	969.171
G8JLB6	EGRPSGEAFVELESEDEVK			99	19	2105.98	702.999	3	-0.00129906	32.1923	2105.97	702.999
G8JLB6	GLPWSCSADEVQR	Carbamidomethyl(C)@6		99	15	1503.68	752.846	2	0.00099539	31.3408	1503.68	752.847
G8JLB6	HTGPNSPDTANDGFVR			99	20	1683.76	842.887	2	0.00121006	18.2252	1683.76	842.888
G8JLB6	IQNGAQGIR	Deamidated(N)@3		95.12	9	956.504	479.259	2	-0.000330417	14.8407	956.504	479.259
G8JLB6	MLGTEGGEGFVVK	Protein Terminal Acetyl@N-term	cleaved M-M@N-term	99	10	1364.66	683.34	2	0.000565555	43.828	1364.67	683.34
G8JLB6	MLGTEGGEGFVVK		cleaved M-M@N-term	98.34	10	1322.65	662.334	2	-0.000150518	31.6956	1322.65	662.334
G8JLB6	MMLGTEGGEGFVVK	Protein Terminal Acetyl@N-term		99	14	1495.71	748.86	2	-0.00186952	48.6771	1495.7	748.859
G8JLB6	RGAYGGGYGGYDDYNGYNDGYGFGSDR	Delta:H(4)C(2)@N-term	missed R-G@1	99	20	2900.17	967.731	3	-0.00285686	31.9653	2900.17	967.73
G8JLB6	RGAYGGGYGGYDDYNGYNDGYGFGSDR	Delta:H(4)C(2)@N-term; Deamidated(N)@15	missed R-G@1	99	18	2901.15	968.059	3	0.000254419	32.3989	2901.15	968.059
G8JLB6	SNNVEMDWVLK			98.3	10	1333.63	667.824	2	-0.00142194	39.2922	1333.63	667.823
G8JLB6	STGEAFVQFASQEIAEK			99	22	1840.88	921.449	2	0.00124196	44.2278	1840.89	921.45
G8JLB6	VHIEIGPDGR			99	15	1091.57	546.793	2	-0.000505806	21.964	1091.57	546.793
G8JLB6	VTGEADVEFATHEDAVAAMSK	Methyl(H)@12		95.59	19	2191.01	731.344	3	0.000327749	34.0482	2191.01	731.344
G8JLB6	YGDGGSTFQSTTGHCVH	Carbamidomethyl(C)@15	cleaved H-M@C-term	99	14	1809.74	604.253	3	0.00367616	17.9615	1809.74	604.254
G8JLB6	YGDGGSTFQSTTGHCVHMR	Carbamidomethyl(C)@15		99	21	2096.88	525.227	4	0.00272186	19.4888	2096.88	525.228
G8JLB6	YGDGGSTFQSTTGHCVHMR	Deamidated(Q)@9; Carbamidomethyl(C)@15		98.28	12	2097.86	700.295	3	0.0167803	19.5777	2097.88	700.301
G8JLB6	YVELFLNSTAGASGGAYEHR			99	19	2141.02	714.68	3	-0.0155166	36.098	2141	714.675
G8JLE0	HLNRPTLDDSSEEEHAIEITTQEITQLFHR	Deamidated(Q)@22		99	15	3559.72	712.951	5	0.0265803	53.7107	3559.74	712.956
G8JLE0	LLGNVVASLAQALQELSTSFR			99	20	2216.22	739.746	3	0.0021642	74.7079	2216.22	739.747
G8JLK1	YVGALEDMLQALK			99	12	1449.75	725.884	2	-0.0059006	54.5869	1449.75	725.881
H0Y2W2	AEGPGRGDEPSPS		missed R-G@6	96.36	10	1254.55	628.281	2	0.00172739	13.1407	1254.55	628.282
H0Y2W2	AFVTDWDKVTATVAGLTLLAVGVYSAK		missed K-V@8	99	11	2795.51	699.885	4	0.00542851	72.6323	2795.52	699.886
H0Y2W2	ATLNAFLYR			99	11	1067.58	534.795	2	-0.000311705	36.3796	1067.58	534.795
H0Y2W2	DALNLAQMQEQTLQLEQQSK	Methyl(D)@1		98.55	13	2329.16	777.393	3	0.00386242	42.3542	2329.16	777.395
H0Y2W2	FMLVLASNQPEQFDWAINDR			99	14	2393.15	798.723	3	-0.000165339	53.7796	2393.15	798.723
H0Y2W2	GLLLFVDEADAFLR			99	15	1577.85	789.93	2	-0.000999908	63.5796	1577.84	789.929
H0Y2W2	INEMVHFDLPGQEER			99	18	1812.85	605.289	3	0.0064056	35.8927	1812.85	605.292
H0Y2W2	ITVLEALR			99	9	913.56	457.787	2	-0.00101258	36.8677	913.559	457.787
H0Y2W2	LALHSGMDYAIMTGGDVAPMGR			99	17	2262.06	755.027	3	0.00146435	39.8161	2262.06	755.028
H0Y2W2	LAQFDYGR			97.71	9	968.472	485.243	2	-0.00092458	24.2449	968.471	485.243
H0Y2W2	LFDWANTSR			99	11	1108.53	555.272	2	0.000824947	34.3998	1108.53	555.273
H0Y2W2	LKEYEAAVEQLK		missed K-E@2	99	20	1419.76	710.888	2	-0.000246234	26.3193	1419.76	710.888
H0Y2W2	LLSRPQDALEGVVLSPSLEAR			99	21	2249.24	750.753	3	-0.000604713	42.4141	2249.24	750.753
H0Y2W2	NILMYGPPGTGK			98.08	10	1246.64	624.326	2	0.00427706	32.1249	1246.64	624.328
H0Y2W2	QQQLLNEENLR	Gln->pyro-Glu@N-term		99	11	1366.68	684.349	2	-0.00178187	35.102	1366.68	684.348
H0Y2W2	QQQLLNEENLR			99	12	1383.71	692.863	2	0.0106262	25.7585	1383.72	692.868
H0Y2W2	QRYEDQLK	Gln->pyro-Glu@N-term	missed R-Y@2	98.96	11	1061.51	531.764	2	0.00195009	18.3824	1061.52	531.765
H0Y2W2	TAGTLFGEGFR			99	12	1154.57	578.293	2	-0.00150381	35.3249	1154.57	578.293
H0Y2W2	YVLKPATEGK			97.82	10	1104.62	553.316	2	-0.00344013	16.2253	1104.61	553.314
H0Y4T7	LPEASQSPLVLK			98.25	10	1280.73	641.374	2	-0.00244779	31.4461	1280.73	641.373
H0Y4T7	QPSLHMSAAAASR	Gln->pyro-Glu@N-term		99	11	1308.62	655.32	2	-0.000758532	24.9581	1308.62	655.319
H0Y5B5	ILFNVVLEAR			95.62	8	1172.69	587.353	2	-0.00905423	45.551	1172.68	587.349
H0Y5B5	LLCELFIR	Carbamidomethyl(C)@3		98.25	8	1062.59	532.302	2	-0.00213139	43.1295	1062.59	532.301
H0Y6K2	AVHEQLAALSQGPISKPK			99	12	1873.04	625.355	3	0.0109164	24.6402	1873.05	625.358
H0Y6Y8	KPFHTDNPSIQGQWHPFTNKPTTFR			99	13	2980.47	597.102	5	0.00191038	28.6511	2980.48	597.102
H0Y6Y8	LADQSGLDVIR			99	12	1185.64	593.825	2	-0.00709466	28.9065	1185.63	593.821
H0Y7A7	ADQLTEEQIAEFK	Protein Terminal Acetyl@N-term		99	14	1562.75	782.38	2	-0.000367401	41.6721	1562.75	782.38
H0Y7A7	ADQLTEEQIAEFKEAFSLFDKDGDGTITTK	Protein Terminal Acetyl@N-term	missed K-E@13; missed K-D@21	98.36	10	3388.62	1130.55	3	0.000939027	60.6072	3388.62	1130.55
H0Y7A7	EAFSLFDKDGDGTITTK		missed K-D@8	99	16	1843.88	615.635	3	-0.00443971	35.1456	1843.88	615.634
H0Y7A7	SLGQNPTEAELQDMINEVDADGNGTIDFPEFLTMMAR	Deamidated(N)@23		99	13	4069.82	1018.46	4	0.0204193	70.5464	4069.84	1018.47
H0Y7T5	IGDLGLATLKR		missed K-R@10	98.73	9	1155.7	578.856	2	-0.0128547	55.5006	1155.68	578.85
H0Y886	GDGPWYYYETIDKELIDHSPK		missed K-E@13	99	11	2525.18	632.301	4	0.00245813	48.7808	2525.18	632.302
H0Y886	TMAVLQIEAEK			99	11	1231.65	616.831	2	-0.000169627	32.803	1231.65	616.831
H0Y8C3	LMSNALSTVTR			99	15	1191.63	596.821	2	0.00233634	27.7937	1191.63	596.822
H0YA55	KVPQVSTPTLVEVSR		missed K-V@1	99	18	1638.93	547.317	3	-0.00420215	29.4507	1638.93	547.316
H0YAE9	HGTCAAQVDALNSQK	Carbamidomethyl(C)@4		99	12	1598.75	800.381	2	-0.00365951	16.3087	1598.74	800.379
H0YAE9	SWPFNLEEIKDLLPEMR		missed K-D@10	99	12	2116.07	706.363	3	-0.000838868	61.6242	2116.07	706.362
H0YAK1	ATGEADVHFETHEDAVAAMLK			95.45	10	2241.04	748.02	3	0.00470906	33.8057	2241.04	748.021
H0YAK1	EVPEKLPEAADFGTTSSLHFVHMR		missed K-L@5	99	15	2697.32	675.338	4	-0.00232733	37.2672	2697.32	675.337
H0YAK1	GLPFQANAQDIINFFAPLKPVR	Deamidated(Q)@5		99	11	2456.32	819.781	3	0.0216771	62.7048	2456.34	819.788
H0YAK1	GLPFQANAQDIINFFAPLKPVR			99	20	2455.34	819.453	3	-0.000106968	62.6411	2455.34	819.453
H0YAK1	SSPVVNDGVVR			98.97	11	1127.59	564.804	2	0.000950305	19.4975	1127.59	564.804
H0YAK1	TGEAYVQFEEPEMANQALLK			98.99	10	2267.08	1134.55	2	-0.00216422	42.2506	2267.08	1134.55
H0YAK1	TTYLEDLPPPPEYELAPSKLEEEVDDVFLIR	Deamidated(R)@31	missed K-L@19	99	15	3617.79	905.455	4	0.025535	62.1482	3617.82	905.462
H0YAK1	TTYLEDLPPPPEYELAPSKLEEEVDDVFLIR		missed K-L@19	99	15	3616.81	1206.61	3	0.00446112	62.172	3616.81	1206.61
H0YAK1	YIELFLNSCPK	Carbamidomethyl(C)@9		99	12	1382.69	692.352	2	0.00141837	41.0982	1382.69	692.353
H0YAW7	AAVFDLDGVLALPAVFGVLGR			99	14	2099.18	700.733	3	-0.00919685	71.3151	2099.17	700.73
H0YB83	LYQLLTQYK			99	11	1168.65	585.332	2	-0.00269334	34.5912	1168.65	585.331
H0YB83	MLFATPPSSTYEK	Oxidation(M)@1		98.62	11	1486.7	744.358	2	0.00558059	29.2875	1486.71	744.361
H0YBF6	DIFEGVYFPAISLYK			99	11	1760.9	881.459	2	-0.000831666	58.7726	1760.9	881.458
H0YBZ3	LSFGDTLQVQNIHGAFNALGGADR			99	14	2500.25	834.423	3	0.00208266	45.6454	2500.25	834.423
H0YCW6	FPSSFLLPDNWQLQFIPSEFR			99	10	2567.28	856.769	3	-0.00408865	65.4611	2567.28	856.768
H0YDL9	NNLCPSGSNIISNLFK	Carbamidomethyl(C)@4		99	12	1776.88	889.449	2	-0.00217485	49.0641	1776.88	889.448
H0YDL9	TFHETLDCCGSSTLTALTTSVLK	Carbamidomethyl(C)@8; Carbamidomethyl(C)@9		99	19	2541.21	848.077	3	0.022233	45.274	2541.23	848.084
H0YG20	IPYSDVNIGTGVAHPPR			99	14	1791.93	598.316	3	0.00397342	29.4572	1791.93	598.317
H0YH12	IMWNELETLVR			99	10	1402.73	702.371	2	0.0104416	50.5312	1402.74	702.376
H0YHG0	FGISSVPTK			97.73	9	934.512	468.263	2	-0.00330618	25.6674	934.509	468.262
H0YHG0	FGIVTSSAGTGTTEDTEAK			99	14	1870.88	936.447	2	0.00059535	26.2705	1870.88	936.447
H0YHG0	FGLNVSSISR			97.89	10	1078.58	540.296	2	-0.00525811	33.0376	1078.57	540.293
H0YHG0	FNVPVSLESK			99	10	1118.6	560.306	2	-0.00474059	33.655	1118.59	560.303
H0YI09	ELFSNLQEFAGPSGK			99	13	1622.79	812.404	2	-0.987969	41.7352	1621.81	811.91
H0YI09	LQHIQAPLSWELVRPHIYGYAVK			99	16	2717.48	680.377	4	-0.00623813	40.9808	2717.47	680.376
H0YI09	LSLLEVGCGTGANFK	Carbamidomethyl(C)@8		99	13	1564.79	783.403	2	-0.0007048	40.1261	1564.79	783.403
H0YI09	VTCIDPNPNFEK	Carbamidomethyl(C)@3		99	13	1432.67	717.34	2	-0.000335835	25.4551	1432.67	717.34
H0YIS7	VGEIFSAAGAAFTK		cleaved M-V@N-term	98.68	10	1367.71	684.862	2	-0.00691336	39.3705	1367.7	684.858
H0YJG7	VFTTQELVQAFTHAPATLEADR			99	11	2444.23	815.752	3	-0.000132792	54.3546	2444.23	815.752
H0YKD8	KPATSYVR			95.35	7	920.508	461.261	2	-0.00110017	13.1115	920.507	461.261
H0YKD8	SAHLQWMVVR	Protein Terminal Acetyl@N-term	cleaved M-S@N-term	99	13	1267.65	634.832	2	-0.00498712	39.6695	1267.64	634.83
H0YLA2	KGTVEGFEPADNK		missed K-G@1	99	16	1390.67	696.344	2	0.000230061	17.2314	1390.67	696.344
H0YLA2	KISTVVSSK		missed K-I@1	99	10	947.565	474.79	2	-0.00255375	13.6081	947.563	474.789
H0YLA2	VLLESEQFLTELTR	Protein Terminal Acetyl@N-term; Deamidated(Q)@7	cleaved M-V@N-term	99	11	1719.89	860.954	2	0.0114488	72.8378	1719.9	860.96
H0YLA2	VLLESEQFLTELTR		cleaved M-V@N-term	99	16	1676.9	839.457	2	0.00100315	50.7363	1676.9	839.457
H0YMR6	AAATGAVAASAASGQAEGK	Protein Terminal Acetyl@N-term	cleaved M-A@N-term	99	21	1629.8	815.905	2	-0.000951026	26.2684	1629.79	815.905
H0YMR6	EVQVVLVVAVEAQLK	Deamidated(Q)@13		99	10	1623.94	812.98	2	-0.00754586	65.1965	1623.94	812.976
H0YN26	LLPQLTYLDGYDR			97.35	9	1565.81	783.912	2	-0.000519654	44.6524	1565.81	783.912
H0YN26	SLDLFNCEVTNLNDYR	Carbamidomethyl(C)@7		99	12	1971.9	986.957	2	0.00222343	45.6584	1971.9	986.958
H0YN26	VSGGLEVLAEK			99	10	1100.61	551.311	2	-0.000184704	29.5768	1100.61	551.311
H0YNE9	GAMGIMLVYDITNEK			96.24	9	1653.81	827.913	2	-0.000164219	51.7292	1653.81	827.913
H0YNE9	LLLIGDSGVGK			99	11	1070.63	536.324	2	-0.000348219	35.2022	1070.63	536.324
H0YNE9	LQIWDTAGQER			99	16	1315.65	658.833	2	0.000444858	31.1974	1315.65	658.834
H0YNE9	SSANVEEAFFTLAR			99	10	1540.75	771.383	2	-0.00448802	47.4356	1540.75	771.381
H3BLU7	FYAYNPLAGGLLTGK			99	11	1583.83	792.925	2	-0.00430601	47.3821	1583.83	792.923
H3BLU7	VASVLGTMEMGR			98.43	10	1249.62	625.815	2	0.0140787	34.2203	1249.63	625.822
H3BLZ8	APILIATDVASR	Carbamyl@N-term		98.72	11	1268.71	635.362	2	-0.00194676	51.3314	1268.71	635.361
H3BLZ8	APILIATDVASR			99	18	1225.7	613.859	2	-0.00178974	32.9811	1225.7	613.858
H3BLZ8	APLPDLYPFGTMR			99	12	1476.74	739.379	2	-0.00264945	47.0626	1476.74	739.378
H3BLZ8	CTYLVLDEADR	Carbamidomethyl(C)@1		99	11	1353.62	677.819	2	0.00494474	32.6295	1353.63	677.822
H3BLZ8	DMVGIAQTGSGK	Oxidation(M)@2		97.61	10	1178.56	590.287	2	0.00329049	15.9197	1178.56	590.289
H3BLZ8	DMVGIAQTGSGK			99	14	1162.57	582.29	2	0.00208998	21.9705	1162.57	582.291
H3BLZ8	DWVLNEFR			98.9	8	1077.52	539.769	2	0.000541779	42.6941	1077.52	539.77
H3BLZ8	ELAQQVQQVADDYGK			99	18	1690.82	846.415	2	0.000944661	34.3125	1690.82	846.416
H3BLZ8	ESAAPAAAPTAEAPPPSVVTRPEPQALPSPAIR			99	12	3245.7	812.433	4	0.0153742	34.5563	3245.72	812.437
H3BLZ8	FVINYDYPNSSEDYVHR			99	17	2116.95	706.657	3	0.000556598	34.4247	2116.95	706.657
H3BLZ8	GDGPICLVLAPTR	Carbamidomethyl(C)@6		99	17	1367.72	684.869	2	-0.000202565	40.4855	1367.72	684.869
H3BLZ8	GGDVCPKPVFAFHHANFPQYVMDVLMDQHFTEPTPIQCQGFPLALSGR	Carbamidomethyl(C)@5; Carbamidomethyl(C)@38		99	21	5455.58	910.271	6	-0.000387315	59.0289	5455.58	910.271
H3BLZ8	GLDVEDVK			99	11	873.444	437.729	2	0.000673017	22.0725	873.445	437.73
H3BLZ8	GTAYTFFTPGNLK			99	10	1415.71	708.862	2	-0.00215624	40.3048	1415.71	708.861
H3BLZ8	LIDFLESGK			97.46	9	1020.55	511.282	2	0.00482419	37.7372	1020.55	511.284
H3BLZ8	LIQLMEEIMAEK			99	13	1446.75	724.38	2	-0.00314196	51.0928	1446.74	724.379
H3BLZ8	LIQLMEEIMAEKENK		missed K-E@12	99	13	1817.93	606.983	3	0.00073087	44.3814	1817.93	606.983
H3BLZ8	LMQLVDHR			99	11	1010.53	506.274	2	-0.000382013	21.3453	1010.53	506.274
H3BLZ8	LTPYEVDELRR		missed R-R@10	98.1	10	1389.73	695.87	2	-0.000624239	26.7515	1389.72	695.87
H3BLZ8	MLDMGFEPQIR	Oxidation(M)@1		99	13	1351.63	676.82	2	-0.00133831	36.4045	1351.63	676.82
H3BLZ8	MLDMGFEPQIR	Oxidation(M)@4		96.42	10	1351.63	676.82	2	0.00500938	32.8791	1351.63	676.823
H3BLZ8	MLDMGFEPQIR			99	15	1335.63	668.823	2	-0.000274134	40.1066	1335.63	668.823
H3BLZ8	NFYVEHPEVAR			99	13	1359.66	454.226	3	0.000274634	23.2558	1359.66	454.226
H3BLZ8	PVFAFHHANFPQYVMDVLMDQHFTEPTPIQCQGFPLALSGR	Carbamidomethyl(C)@31	cleaved K-P@N-term	99	19	4742.27	949.461	5	0.00223438	60.9141	4742.27	949.461
H3BLZ8	QLAEDFLR			96.15	8	990.513	496.264	2	-0.000194275	32.8444	990.513	496.264
H3BLZ8	QTLMWSATWPK	Gln->pyro-Glu@N-term		99	11	1330.64	666.326	2	0.000860618	52.0183	1330.64	666.327
H3BLZ8	QTLMWSATWPK			99	12	1347.66	674.84	2	-0.000532321	42.155	1347.66	674.839
H3BLZ8	SSQSSSQQFSGIGR			99	14	1454.67	728.345	2	3.22106e-06	19.7024	1454.68	728.345
H3BLZ8	TLAYLLPAIVHINHQPYLER			99	15	2360.3	591.082	4	-0.00194954	46.4793	2360.3	591.082
H3BLZ8	TTSSANNPNLMYQDECDRR	Carbamidomethyl(C)@16	missed R-R@18	99	13	2270.96	757.995	3	0.00424399	20.5056	2270.97	757.997
H3BLZ8	VLEEANQAINPK			99	14	1324.7	663.357	2	9.08483e-05	21.1812	1324.7	663.357
H3BMF4	ADPLVCATGLLGSAPFLFLSLACAR	Carbamidomethyl(C)@6; Carbamidomethyl(C)@23		99	12	2619.36	874.126	3	0.0029975	72.7122	2619.36	874.127
H3BMF4	HSDLPPLNPTSWWADLR			99	14	2003.99	669.002	3	0.00614907	52.1421	2003.99	669.005
H3BMF4	STAEAFQIVLSHLLGDAGSPYLIGLISDR			99	18	3042.6	1015.21	3	-0.00423059	71.4831	3042.6	1015.21
H3BN98	FHEICSNLVK	Carbamidomethyl(C)@5		99	13	1245.62	623.816	2	7.78993e-05	22.8422	1245.62	623.816
H3BN98	HGYIGEFEIIDDHR			99	20	1699.8	567.606	3	0.00427633	33.0409	1699.8	567.607
H3BN98	MNVLADALK			99	11	973.527	487.771	2	0.00531462	34.6401	973.532	487.773
H3BN98	STNLLAAETASLEEQLQGWGEVMLMADK			99	11	3034.46	1012.49	3	0.0035208	72.2273	3034.47	1012.5
H3BNT2	ILTAALEFVPAHGWTAEAIAEGAQSLGLSSAAASMFGK			99	10	3772.91	944.236	4	-0.00845701	64.9026	3772.91	944.234
H3BNT2	YTDQGGEEEEDYESEEQLQHR			99	17	2570.03	857.685	3	0.00120957	21.8751	2570.03	857.685
H3BQA8	YLASGAIDGIINIFDIATGK			99	13	2051.09	1026.55	2	0.0012615	69.9215	2051.1	1026.56
H3BS10	GLETFSQLVWK			99	10	1306.69	654.353	2	0.0286157	46.8587	1306.72	654.368
H3BS10	HYLPLSSILDTLDVMAYNK			99	21	2192.12	731.714	3	0.00428013	62.0091	2192.12	731.715
H3BS10	IQDFMR		cleaved E-I@N-term	95.23	7	808.39	405.202	2	0.00571105	23.0608	808.396	405.205
H3BSM7	AATHGLMLGALQGDGPLPAELEELR	Deamidated(Q)@12		99	12	2559.3	854.107	3	0.0143639	49.6204	2559.31	854.112
H3BSM7	AATHGLMLGALQGDGPLPAELEELR			99	18	2558.32	853.779	3	0.000634964	49.7397	2558.32	853.78
H3BSM7	MEPLWTGFWPAPSLSLGVPLHR	Oxidation(M)@1		99	11	2506.28	836.435	3	0.00403735	58.645	2506.29	836.436
H3BV80	DHIMEIFSTYGK			99	17	1439.68	720.845	2	-0.00197113	38.8166	1439.67	720.844
H3BV80	GYAYVEFENPDEAEK			99	16	1759.76	880.886	2	0.00367398	32.8301	1759.76	880.888
H3BV80	HMDGGQIDGQEITATAVLAPWPRPPPR			99	24	2909.46	728.372	4	0.0031249	41.1719	2909.46	728.373
H3BV80	MHPHLSK			98.19	8	848.433	425.224	2	0.000420918	11.9252	848.433	425.224
H3BV80	MLPPPPMWR			99	10	1123.57	562.791	2	-0.00171812	37.995	1123.57	562.79
H7BXF4	FAGQMAALCSR	Carbamidomethyl(C)@9		96.2	9	1210.56	606.287	2	0.00136547	26.4213	1210.56	606.287
H7BXF4	VNPVEYSIVMEFLDPGGPMMK			98.82	9	2352.12	785.047	3	-0.00142347	67.2022	2352.12	785.047
H7BXF5	VHLCAAQLLQLTNLEHDVYER	Carbamidomethyl(C)@4		99	13	2521.27	841.432	3	0.00296034	46.8288	2521.28	841.433
H7BXI1	ADKDQANDGLSSALLILYLDSAR		missed K-D@3	99	14	2448.25	817.091	3	-0.0021273	57.2712	2448.25	817.09
H7BXI1	ERPPDHQHSAQVK			99	17	1527.75	510.259	3	0.00188581	10.3881	1527.76	510.259
H7BXI1	FQLSNSGPNSTIK			97.57	10	1391.7	696.859	2	0.000959734	25.2638	1391.71	696.86
H7BXI1	GANTHLSTFSFTK			99	12	1409.69	705.854	2	0.0114037	27.2541	1409.71	705.86
H7BXI1	LLDEWFTLDEVPK			96.95	9	1603.81	802.914	2	0.00364735	52.1691	1603.82	802.916
H7BXI1	TNEPVWEENFTFFIHNPK			99	14	2248.06	750.36	3	0.00246483	50.0453	2248.06	750.361
H7BXI1	VILEPLIGDMPLVGALSIFFLR	Oxidation(M)@10		99	14	2428.38	810.467	3	0.00107365	73.5261	2428.38	810.468
H7BXI1	VLVALASEELAK			99	12	1241.72	621.869	2	-0.0264144	36.1437	1241.7	621.856
H7BXI1	VPLSQLLTSEDMTVSQR			99	13	1902.97	952.493	2	0.00194063	43.0531	1902.97	952.494
H7BXJ5	KVSSAEGAAKEEPK		missed K-V@1; missed K-E@10	99	14	1429.74	477.588	3	-0.00186812	11.4925	1429.74	477.587
H7BXJ5	VSSAEGAAKEEPK		missed K-E@9	99	13	1301.65	651.83	2	-0.000628631	12.0863	1301.65	651.83
H7BXL1	SLWFPSDLAELR			97.75	9	1432.74	717.375	2	0.00187163	52.5216	1432.74	717.376
H7BXY3	AVDEAVILLQEIGVLDQR			99	17	1980.09	661.037	3	-0.00223278	62.8728	1980.09	661.036
H7BXY3	DSGPLSDPITGKPYVPLLEAEEVR			99	16	2581.33	861.45	3	-0.00642831	47.8283	2581.32	861.448
H7BXY3	DVNTDFLLILLK			98.07	8	1402.81	702.411	2	0.00213486	65.6894	1402.81	702.412
H7BXY3	IPQLLLER			99	10	980.602	491.308	2	-0.00388584	36.3155	980.598	491.306
H7BXY3	ISAVSVAQR	Deamidated(Q)@8		97.38	11	930.513	466.264	2	-0.000369168	19.6113	930.513	466.264
H7BXY3	LLAELLR		cleaved A-L@N-term	98.77	8	826.528	414.271	2	0.000449626	34.8237	826.528	414.271
H7BXY3	RISAVSVAQR	Deamidated(Q)@9	missed R-I@1	97.77	12	1086.61	544.315	2	-0.0011472	16.8984	1086.61	544.314
H7BXY3	SELAALPPSVQEEHGQLLALLAELLR			99	10	2796.54	933.187	3	-0.000463314	69.473	2796.54	933.187
H7BXY3	TPLENLVLQAK			99	11	1224.71	613.361	2	-0.000930539	38.367	1224.71	613.361
H7BY58	ALDVGSGSGILTACFAR	Carbamidomethyl(C)@14		99	17	1693.85	847.93	2	-0.00172132	41.9286	1693.84	847.929
H7BY58	CNPYMDSPQSIGFQATISAPHMHAYALELLFDQLHEGAK	Carbamidomethyl(C)@1; Ammonia-loss(N)@2		99	14	4370.02	1093.51	4	0.00705045	59.736	4370.03	1093.52
H7BY58	ELVDDSVNNVR			99	11	1258.62	630.315	2	-0.00234698	22.2255	1258.61	630.314
H7BY58	KDDPTLLSSGR		missed K-D@1	99	12	1187.61	594.815	2	0.000490811	18.0854	1187.62	594.815
H7BY58	LILPVGPAGGNQMLEQYDK			99	18	2042.05	681.691	3	-7.0856e-05	44.5119	2042.05	681.691
H7BY58	LILPVGPAGGNQMLEQYDKLQDGSIK		missed K-L@19	99	12	2783.45	928.825	3	0.00118405	46.7111	2783.45	928.825
H7BY58	MGYAEEAPYDAIHVGAAAPVVPQALIDQLKPGGR	Methyl(E)@6; Delta:H(2)C(2)(H)@13		99	14	3543.82	886.962	4	0.00308865	52.8614	3543.82	886.963
H7BY58	MGYAEEAPYDAIHVGAAAPVVPQALIDQLKPGGR			99	18	3503.79	876.954	4	0.00278354	49.687	3503.79	876.955
H7BY58	SGGASHSELIHNLR			99	19	1476.74	739.379	2	-0.000860503	17.7257	1476.74	739.379
H7BY58	TDKVFEVMLATDR		missed K-V@3	99	11	1523.77	762.89	2	-0.00767325	36.784	1523.76	762.886
H7BY58	VFEVMLATDR			99	12	1179.6	590.805	2	-0.00256744	36.7559	1179.59	590.804
H7BYF7	LTGDLSHLAAIVILLLK			99	16	1789.11	597.377	3	-0.000880155	72.4359	1789.11	597.376
H7BYF7	LTGDLSHLAAIVILLLKIWKTR		missed K-I@17; missed K-T@20	99	13	2473.51	619.386	4	0.00257942	72.6873	2473.52	619.387
H7BYM6	KQPPVSPGTALVGSQK		missed K-Q@1	99	21	1592.89	531.97	3	0.000803122	20.9781	1592.89	531.97
H7BYM6	KQPPVSPGTALVGSQKEPSEVPTPK		missed K-Q@1; missed K-E@16	99	26	2557.38	640.351	4	0.000510965	25.3246	2557.38	640.351
H7BZC1	SEMLEIVQAIYK			99	10	1422.74	712.379	2	-0.00411431	50.4091	1422.74	712.377
H7C1M2	AAPVTGGMGAVLMR			99	14	1329.69	665.852	2	-0.00917738	34.7835	1329.68	665.847
H7C1M2	AGIEGPLLASDVGR			97.42	10	1353.73	677.87	2	-0.0048988	35.101	1353.72	677.867
H7C1M2	ATAATVVLQAMGLVPK			99	14	1568.9	785.455	2	-0.00266075	58.6385	1568.89	785.454
H7C1M2	DIHLDLPSNNNLVSK			99	16	1677.87	839.942	2	-0.00705983	35.4272	1677.86	839.938
H7C1M2	DTEEPLPVK			96.7	9	1026.52	514.269	2	-0.0136791	22.3319	1026.51	514.262
H7C1M2	ESDQTLAALLSPK			99	10	1371.72	686.87	2	-0.00065193	41.844	1371.72	686.869
H7C1M2	ETLPDSGFSANIEDINEADLVRPLLPK			99	12	2952.51	985.177	3	0.00142413	51.3726	2952.51	985.177
H7C1M2	LSEPKPIFFNLNIAAAKPTPPK			99	15	2392.35	599.095	4	0.00294773	41.8929	2392.35	599.096
H7C1M2	SMMSSYSAADR			98.26	10	1204.49	603.25	2	0.00115633	20.4307	1204.49	603.25
H7C1U8	ENFQKPGNVK			97.16	9	1159.6	580.807	2	-0.000199655	14.3034	1159.6	580.807
H7C1U8	GYIVIEDLWK			99	9	1234.66	618.337	2	-0.00155978	49.7749	1234.66	618.336
H7C1U8	LGVIGFAGLIGLLLAR			99	10	1582	792.006	2	-0.00102364	73.6446	1582	792.005
H7C1U8	LVYPPGFMGLAASLYYPQQAIVFAQVSGER			99	15	3271.67	1091.57	3	0.00234698	66.5475	3271.68	1091.57
H7C1U8	MQSLVQWGLDSYDYLQNAPPGFFPR			98.3	9	2928.39	977.137	3	0.0105707	62.2818	2928.4	977.141
H7C1U8	SQLEESISQLR			99	13	1288.66	645.338	2	-0.000767505	30.9476	1288.66	645.338
H7C1U8	VDELSLYSVPEGQSK			99	15	1649.81	825.915	2	0.00493383	34.0579	1649.82	825.917
H7C2W9	LYTLVTYVPVTTFK			99	13	1643.92	822.966	2	0.000391018	48.5544	1643.92	822.966
H7C2W9	SAINEVVTR			99	12	987.535	494.775	2	0.00105374	20.8468	987.536	494.775
H7C3E1	NNEVDLLFLSELQVLHDISSLLSR			99	17	2753.46	918.827	3	-0.00621679	73.855	2753.45	918.825
H7C3P4	AFQNVFAPR			98.99	10	1048.55	525.28	2	0.00492549	31.6761	1048.55	525.283
H7C3P4	TIDPELLGK			99	9	984.549	493.282	2	0.0108296	29.7474	984.56	493.287
H7C3P4	WQTLLSVDDLVEK			99	10	1544.81	773.412	2	0.00767723	47.6239	1544.82	773.415
H7C417	WTTTALGLLTIPIIIHPIDR			99	11	2243.3	748.775	3	0.00678758	62.3174	2243.31	748.778
H7C4X9	TSTTGSILNLNLDR			99	12	1503.79	752.902	2	-0.0132509	38.3919	1503.78	752.895
H7C525	IVHELNTTVPTASFAGK			99	14	1783.95	595.656	3	0.000821402	29.0869	1783.95	595.657
H7C525	NCIAQTSAVVK	Carbamidomethyl(C)@2		99	16	1189.61	595.814	2	0.00456193	19.3206	1189.62	595.816
H7C525	QLYESLMAAHASR	Gln->pyro-Glu@N-term		99	17	1458.69	730.354	2	-0.00109775	39.377	1458.69	730.353
H7C525	QLYESLMAAHASR			99	11	1475.72	738.867	2	-0.00525335	28.4253	1475.71	738.864
H7C561	FQRPGDPQSAQDK			99	15	1472.7	491.908	3	-0.022787	14.4782	1472.68	491.9
H7C561	YACGLWGLSPASR	Carbamidomethyl(C)@3		99	12	1436.69	719.351	2	0.004268	39.1243	1436.69	719.353
H7C585	LDLSSLAYSGK			99	11	1152.6	577.309	2	0.000447715	35.9525	1152.6	577.309
H7C5U8	NTEAVDLITR			98.01	10	1130.59	566.304	2	0.00861789	27.911	1130.6	566.308
H7C5U8	TFVHVVPAKPEGTFK			99	13	1655.9	414.983	4	0.998808	24.9801	1656.9	415.233
H9KV28	VGCLQLINALITPAEELDFR	Carbamidomethyl(C)@3		99	10	2271.19	758.072	3	0.00264694	63.0715	2271.2	758.073
H9KV46	SLLALINVLNALADAK			98.28	9	1637.97	819.993	2	-0.00466438	71.5807	1637.97	819.991
I3L0E3	HELAEIVFK			99	13	1084.59	543.303	2	-0.0133461	31.241	1084.58	543.296
I3L0E3	LVLDPYLLK			95.52	7	1072.65	537.334	2	0.00041997	43.5657	1072.65	537.334
I3L0E3	TYFAHDALQQCTVGDIVLLR	Carbamidomethyl(C)@11		99	14	2319.17	774.063	3	-0.0273111	44.2779	2319.14	774.054
I3L0E3	VIDPVTGKPCAGTTYLESPLSSETTQLSK	Carbamidomethyl(C)@10		99	15	3078.54	1027.19	3	-0.00512356	38.4688	3078.54	1027.19
I3L0H8	TAAFVLAMLSR			99	11	1178.65	590.331	2	0.00621481	50.0827	1178.65	590.335
I3L0N3	AESLQVTR			96.37	10	902.482	452.248	2	-0.0165604	16.5172	902.466	452.24
I3L0N3	FSNLVLQALLVLLK			99	18	1569.99	786	2	-0.000337729	74.0873	1569.99	786
I3L0N3	GHQLLSADVDIK			99	14	1294.69	648.351	2	0.00154115	26.8754	1294.69	648.352
I3L0N3	GILLYGPPGCGK	Carbamidomethyl(C)@10		99	13	1230.64	616.329	2	-0.00223191	33.3549	1230.64	616.328
I3L0N3	GSMAGSTGVHDTVVNQLLSK			96.06	10	2000	1001.01	2	0.00357598	34.381	2000	1001.01
I3L0N3	IAEESNFPFIK			99	16	1293.66	647.838	2	-0.00114845	38.9243	1293.66	647.837
I3L0N3	IDGVEQLNNILVIGMTNRPDLIDEALLRPGR			99	17	3443.86	861.971	4	0.00627329	59.2088	3443.86	861.973
I3L0N3	LGANSGLHIIIFDEIDAICK	Carbamidomethyl(C)@19		99	16	2198.14	733.721	3	-0.00410668	53.2167	2198.14	733.719
I3L0N3	LLDYVPIGPR			99	11	1141.65	571.832	2	-0.000965386	37.8667	1141.65	571.832
I3L0N3	MEIGLPDEK			98.06	10	1030.5	516.258	2	0.0459696	30.0679	1030.55	516.28
I3L0N3	NFSGAELEGLVR			99	14	1290.66	646.336	2	-0.00150366	38.8014	1290.66	646.335
I3L0N3	QSIINPDWNFEK			97.86	10	1489.72	745.867	2	0.00503719	39.1919	1489.73	745.87
I3L0N3	SQLSCVVVDDIER	Carbamidomethyl(C)@5		99	16	1518.73	760.375	2	-0.00105328	36.1045	1518.73	760.374
I3L0N3	TPLVSVLLEGPPHSGK			99	14	1629.91	544.31	3	0.00947336	40.834	1629.92	544.313
I3L0N3	VFPPEIVEQMGCK	Carbamidomethyl(C)@12		99	10	1532.74	767.376	2	-0.00102808	40.3113	1532.74	767.375
I3L0N3	VLDDGELLVQQTK			99	15	1456.78	729.396	2	-0.00116631	32.076	1456.78	729.395
I3L0N3	VVNGPEILNK			99	12	1081.61	541.814	2	-0.00121176	24.1927	1081.61	541.813
I3L1K6	ALGQNPTNAEVLR			99	13	1381.73	691.873	2	-0.00340903	24.4684	1381.73	691.871
I3L1K6	MLDFETFLPILQHISR			99	14	1959.03	654.017	3	0.00113781	62.9969	1959.03	654.017
I3L2Z5	LSHSDEKPYQCPVCQQR	Carbamidomethyl(C)@11; Carbamidomethyl(C)@14		99	12	2130.96	711.326	3	-0.00130485	15.4405	2130.96	711.326
I3L2Z5	SHDGAVHKPYNCSHCGK	Carbamidomethyl(C)@12; Carbamidomethyl(C)@15		99	19	1952.84	651.953	3	-0.00171401	11.0365	1952.84	651.952
I3L3A8	GSAAGVPGGTGGLSAVSSGPR		cleaved A-G@N-term	99	13	1740.88	871.445	2	-3.01347	42.2987	1737.86	869.938
I3L3A8	LHGSVGGAQNLSALGALVSLSNAR			99	15	2291.23	764.752	3	-0.00809269	47.187	2291.23	764.75
I3L3A8	LPSLGAGFSQGLK			98.42	10	1273.7	637.859	2	-0.00557532	37.6295	1273.7	637.856
I3L3A8	TRFEGLCLLSLLVGESPTELFQQHCVSWLR	Carbamidomethyl(C)@7; Carbamidomethyl(C)@25	missed R-F@2	99	14	3574.81	894.709	4	-0.993989	66.3418	3573.81	894.46
I3L3B4	ALCDVGTAISCSR	Carbamidomethyl(C)@3; Carbamidomethyl(C)@11		99	16	1408.64	705.329	2	-0.000692406	26.1933	1408.64	705.329
I3L3T0	SAAASNLSGLSLQEAQQILNVSK			99	21	2328.23	777.083	3	-0.000933171	49.4915	2328.23	777.083
I3L3T0	YLAQIIVMGVQVVGR	Oxidation(M)@8		99	13	1660.93	831.474	2	-0.00176104	49.6827	1660.93	831.473
I3L3T0	YLAQIIVMGVQVVGR			98.37	9	1644.94	823.477	2	-0.01092	56.154	1644.93	823.471
I3NI32	FQDSDMLEVR			98.79	10	1238.56	620.287	2	0.0243535	30.8172	1238.58	620.299
I3NI32	TSVDAAEDYAEGVR			99	11	1481.66	741.839	2	0.0153129	26.8851	1481.68	741.847
I3NI32	VLGPLADYLVVNVSSPNTAGLR			99	12	2254.23	752.418	3	0.000473036	53.221	2254.23	752.418
I3NI32	VPIIGVGGVSSGQDALEK		cleaved Q-V@N-term	99	17	1724.93	863.473	2	-0.00108466	35.986	1724.93	863.472
J3KMX1	LLCINPPLFEIYQVLLSPTQHHVALIGIK	Carbamidomethyl(C)@3		99	11	3325.86	832.473	4	-0.00387661	66.8977	3325.86	832.472
J3KMX1	STVNCSTTPVAER	Carbamidomethyl(C)@5		99	12	1420.66	711.338	2	-0.00500918	15.7502	1420.66	711.336
J3KMX2	AEGDSAGTAGTPGGTPAGDK			99	16	1715.76	858.887	2	-0.00177402	13.7721	1715.76	858.886
J3KMX2	ELVPESQAYMDLLAFER			99	11	2009.98	1006	2	-0.00219158	53.6216	2009.98	1006
J3KMZ9	AIVVDPVHGFMYWTDWGTPAK			98.68	10	2389.16	797.393	3	0.0045091	54.3503	2389.16	797.394
J3KMZ9	NVVALDTEVASNR			99	11	1386.71	694.362	2	0.000360889	26.8808	1386.71	694.363
J3KN00	LQIEDFEAR			95.43	9	1119.56	560.785	2	0.00124449	32.6057	1119.56	560.786
J3KN00	VGESVFHTTR			95.41	11	1131.57	566.791	2	0.00374631	18.3889	1131.57	566.793
J3KN00	WVPPLIGELYGLR			99	11	1511.85	756.932	2	-0.00199769	60.3856	1511.85	756.931
J3KN32	DFQAISDVIGNK			99	12	1305.66	653.836	2	-0.0290473	39.2465	1305.63	653.821
J3KN32	MPEEEDEAPVLDVR			99	15	1627.74	814.877	2	0.00413605	32.0815	1627.74	814.879
J3KN32	SLADLPNFTPFPDEWTVEDK			98.88	10	2320.09	1161.05	2	0.000618363	54.7441	2320.09	1161.05
J3KN32	VGPQYQAVVPDFDPAK			99	14	1729.87	865.941	2	-1.00609	38.278	1728.86	865.438
J3KN36	AEDDQPLPGVLLSLSGGLFR			99	17	2083.09	695.372	3	-0.000433849	64.3725	2083.09	695.372
J3KN36	AGLFLEGQIHPELEGVEIVISEK			99	17	2506.33	836.451	3	0.00359346	52.4864	2506.34	836.452
J3KN36	AGLTLKPQTFPLTVTDRPVMDVAFVQFLASVSGK	Deamidated(Q)@26		99	11	3633.95	909.494	4	0.0217423	62.9064	3633.97	909.5
J3KN36	AGLTLKPQTFPLTVTDRPVMDVAFVQFLASVSGK			99	11	3632.96	909.248	4	0.00282708	63.0942	3632.97	909.249
J3KN36	ALGQAASDNSGPEDAKR		cleaved G-A@N-term; missed K-R@16	99	14	1685.8	562.94	3	-0.0018803	13.9288	1685.8	562.939
J3KN36	ELLFYPPSMEAVVSGESCPGK	Carbamidomethyl(C)@18		99	11	2296.08	766.366	3	6.5526e-05	50.2933	2296.08	766.366
J3KN36	EQQLAEIEAR			99	11	1185.6	593.807	2	-0.00208143	22.9694	1185.6	593.806
J3KN36	FEQAFYTYDTSSPSILTLTAIR			99	15	2523.25	842.092	3	0.0127068	53.6688	2523.27	842.096
J3KN36	FLLFSSLVTK			99	10	1153.67	577.845	2	0.000844391	50.7671	1153.68	577.845
J3KN36	GASSPLITVFTDDK			99	11	1449.74	725.875	2	0.00309072	42.4707	1449.74	725.876
J3KN36	GQPLGPAGVQVSLR			99	13	1377.77	689.894	2	0.00119434	32.5068	1377.77	689.894
J3KN36	HHVLGTITTDK			99	14	1220.65	611.333	2	-0.00482181	15.6808	1220.65	611.331
J3KN36	IQSTVTQPGGK			99	12	1114.6	558.306	2	-0.00068813	14.1827	1114.6	558.306
J3KN36	KLPEQDIAQGSYIALPLTLLVLLAGYNHDKLIPLLLQLTSR		missed K-L@1; missed K-L@30	99	15	4540.6	909.128	5	-0.00182797	73.9731	4540.6	909.128
J3KN36	LDFTVEHDSLK			99	14	1302.65	652.33	2	-0.00274654	28.5338	1302.64	652.329
J3KN36	LQGVGALGQAASDNSGPEDAKR		missed K-R@21	99	20	2140.05	714.358	3	-0.00881258	24.2186	2140.04	714.355
J3KN36	MTKPPVQEMVDELQGPFSYDFSYWAR			99	15	3120.44	1041.15	3	0.00309636	59.1066	3120.44	1041.15
J3KN36	PGCVYHVQLK	Carbamidomethyl(C)@3	cleaved L-P@N-term	99	12	1199.61	600.813	2	-0.00743321	35.4599	1199.6	600.81
J3KN36	SDVEINYSLIEIK			99	11	1521.79	761.904	2	0.000389208	42.8443	1521.79	761.904
J3KN36	SEDIVVGCGGFVK	Carbamidomethyl(C)@8	cleaved G-S@N-term	99	12	1365.66	683.837	2	0.00292258	31.825	1365.66	683.839
J3KN36	SENLDNPIQTVSLGQSLFFHFPPLLR			99	18	2968.54	990.522	3	9.37842e-05	64.2841	2968.54	990.522
J3KN36	SSIDSEPALVLGPLK			99	14	1524.84	763.427	2	-0.000498156	41.9167	1524.84	763.427
J3KN36	VLNGPEGDGVPEAVVTLNNQIK			99	14	2262.19	1132.1	2	0.0066978	41.5067	2262.19	1132.1
J3KN36	VSCLDTCGDLLVTLQSLSR	Carbamidomethyl(C)@3; Carbamidomethyl(C)@7		98.92	10	2136.06	713.026	3	0.021557	54.8865	2136.08	713.033
J3KN38	GLGTGTLYIAESR			97.95	12	1336.7	669.357	2	-0.0146916	32.6284	1336.68	669.349
J3KNA0	CLIFPLIVTGQR	Carbamidomethyl(C)@1		99	10	1415.8	708.905	2	0.000443719	51.5273	1415.8	708.905
J3KNA0	NQLELAAR			97.28	8	913.498	457.756	2	0.00495568	20.6504	913.503	457.759
J3KNA0	QTFTHNPLLQPGKDNPPNIPSSSSKPK	Gln->pyro-Glu@N-term	missed K-D@13	99	17	2911.48	728.878	4	0.00234554	31.3916	2911.48	728.879
J3KND3	VLDFEHFLPMLQTVAK			99	12	1887	630.006	3	-0.00418951	57.4981	1886.99	630.005
J3KNF8	ELWLVIHGR			99	11	1121.63	561.825	2	-0.00231913	36.3828	1121.63	561.823
J3KNF8	FLNEHPGGEEVLLEQAGVDASESFEDVGHSSDAR			99	25	3626.64	907.667	4	0.00130241	45.591	3626.64	907.668
J3KNF8	GQEVETSVTYYR			99	13	1430.67	716.341	2	0.00633104	23.8453	1430.67	716.344
J3KNF8	QYYIGDIHPSDLKPESGSK	Gln->pyro-Glu@N-term		99	16	2116.01	706.344	3	0.00261694	34.9855	2116.01	706.345
J3KNF8	QYYIGDIHPSDLKPESGSK			99	14	2133.04	712.02	3	-0.00419829	29.2333	2133.03	712.019
J3KNF8	SGSMATAEASGSDGK	Protein Terminal Acetyl@N-term	cleaved M-S@N-term	99	17	1396.58	699.296	2	0.000875252	17.7853	1396.58	699.297
J3KNH7	LGLLGALMAEDGVR			99	10	1413.77	707.89	2	-2.81568e-05	52.3393	1413.77	707.89
J3KNJ2	FLEGELIHDLLTIFVSAK			99	16	2044.12	682.382	3	0.00634286	72.8753	2044.13	682.384
J3KNL3	ACVQVLDPK	Carbamidomethyl(C)@2		99	12	1028.53	515.273	2	-0.000574215	21.9597	1028.53	515.273
J3KNL3	FTQISPVWLQLK			99	10	1458.82	730.419	2	0.00301735	48.297	1458.83	730.42
J3KNL3	HFAGDVLGYVTPWNSHGYDVTK			99	16	2462.17	821.729	3	0.00389783	41.3698	2462.17	821.73
J3KNL3	ILLGLNFYGMDYATSK			99	11	1804.91	903.461	2	0.0117023	52.1131	1804.92	903.467
J3KNL3	LLALLVIPPAITPGTDQLGMFTHK			99	13	2545.43	849.485	3	0.0044763	59.7724	2545.44	849.487
J3KNL3	LLFEDWTYDDFR			99	10	1618.73	810.372	2	0.000143305	51.8496	1618.73	810.373
J3KNL3	NQHFDGFVVEVWNQLLSQK			99	12	2287.14	763.387	3	0.0060764	60.1993	2287.14	763.389
J3KNL3	NVLDSEDEIEELSK			99	14	1618.76	810.386	2	0.00228982	36.9121	1618.76	810.387
J3KNT0	DVPWGVDSLITLAFQDQR			99	11	2059.04	687.353	3	-0.00118447	65.434	2059.04	687.353
J3KNT0	LSCFAQTVSPAEK	Carbamidomethyl(C)@3		99	11	1436.7	719.356	2	-0.000968547	25.2116	1436.7	719.355
J3KNT0	YLAPSGPSGTLK			99	11	1189.63	595.824	2	-0.00502888	23.0868	1189.63	595.822
J3KNT0	YLTAEAFGFK			99	11	1145.58	573.795	2	-0.00389437	39.4749	1145.57	573.793
J3KPD3	VTEELLFELFHQAGPVIK			99	12	2069.12	690.714	3	0.00094321	55.6937	2069.12	690.714
J3KPF3	ADLLLSTQPGREEGSPLELER		missed R-E@11	99	19	2309.19	770.736	3	0.00140261	37.7109	2309.19	770.736
J3KPF3	EDFDSLLQSAK			99	10	1251.6	626.806	2	-0.000800912	37.8153	1251.6	626.806
J3KPF3	GQSEDPGSLLSLFR			99	17	1504.75	753.383	2	-0.00257314	51.2878	1504.75	753.382
J3KPF3	IGDLQAFQGHGAGNLAGLK			99	14	1865.97	933.995	2	0.00150871	34.7499	1865.98	933.995
J3KPF3	IKVAEDEAEAAAAAK		missed K-V@2	99	15	1485.77	743.891	2	0.000625575	20.6927	1485.77	743.891
J3KPF3	LLTSFLPAQLLR			99	14	1370.83	686.422	2	-0.00112024	54.4512	1370.83	686.421
J3KPF3	SLLHGDFHAFSAGPGLFSYIR			99	16	2291.15	764.724	3	-0.00426931	47.9373	2291.14	764.722
J3KPF3	VAEDEAEAAAAAK			99	14	1244.59	623.302	2	-0.00225723	16.5442	1244.59	623.3
J3KPF3	VILDLTPNYR			99	12	1202.67	602.34	2	-0.00238963	36.1981	1202.66	602.339
J3KPF3	VKDALEFWLQAGVDGFQVR		missed K-D@2	99	16	2177.13	726.716	3	0.00247488	57.0037	2177.13	726.717
J3KPH8	VVAFGNKLER		missed K-L@7	98.66	5	1131.64	566.827	2	0.00154918	67.4963	1131.64	566.828
J3KPP4	IQVLTDKIDVLLQQIEELGSEGK		missed K-I@7	99	14	2567.41	856.809	3	-0.0017615	64.2646	2567.4	856.809
J3KPP4	IQVLTDKIDVLLQQIEELGSEGKVEEAQGMMK		missed K-I@7; missed K-V@23	99	12	3570.85	893.72	4	0.00101684	62.2095	3570.85	893.721
J3KPP4	LALSQNQQSSGAAGPTGK			99	16	1713.86	857.94	2	0.00663591	18.2263	1713.87	857.943
J3KPP4	MISAAQLLDELMGR	Protein Terminal Acetyl@N-term		99	20	1588.8	795.405	2	-0.000676714	73.4595	1588.79	795.405
J3KPP4	MISAAQLLDELMGR	Protein Terminal Acetyl@N-term; Deamidated(Q)@6		99	14	1589.78	795.897	2	0.0168987	73.5766	1589.8	795.905
J3KPP4	STTSTIESFAAQEK			99	12	1498.72	750.365	2	0.000228882	29.9743	1498.72	750.365
J3KPP4	YLQSLLAEVER			99	12	1319.71	660.862	2	-0.000535026	43.1446	1319.71	660.861
J3KPP4	YYLCGFCPAELFTNTR	Carbamidomethyl(C)@4; Carbamidomethyl(C)@7		96.43	9	2010.9	1006.46	2	-0.000411748	52.9957	2010.9	1006.46
J3KPS0	AIGTAYAVLSNPEK			99	11	1432.76	717.385	2	-0.0209325	31.6436	1432.74	717.375
J3KPS0	GYTAEQVAAVK			98.65	10	1135.59	568.801	2	-0.00299173	20.6688	1135.58	568.799
J3KPT4	DLLEQMMAEMIGEFPDLHR			97.71	9	2274.05	759.023	3	0.00225662	70.6321	2274.05	759.024
J3KPT4	TVTQLVAEDGSR			99	13	1274.65	638.331	2	-0.00338787	23.0987	1274.64	638.329
J3KPV7	HLFQEK			96.16	8	800.418	401.216	2	-0.000387809	14.6477	800.418	401.216
J3KPW7	DGIDDESYGQIFKPIISK			99	14	2024.01	675.677	3	-0.00200558	42.9	2024.01	675.677
J3KPW7	KMEIYRPHK		missed K-M@1	95.95	9	1200.64	401.222	3	0.0119166	14.0906	1200.66	401.226
J3KPW7	LHISPSNMTNQNTPEYMEK			99	18	2233.01	745.345	3	0.00106718	27.5624	2233.02	745.346
J3KPW7	MTHNLLLNYGLYR			99	13	1606.83	536.617	3	-0.000986231	37.9265	1606.83	536.617
J3KPW7	SIRPDNMSEYSK			99	12	1425.66	713.835	2	0.00339231	17.9756	1425.66	713.837
J3KPW7	TFNLPLLMLGGGGYTIR			99	14	1821.98	911.998	2	-0.00147758	60.6522	1821.98	911.997
J3KPW7	YGEYFPGTGDLR			98.24	10	1373.63	687.82	2	-0.000207469	33.3006	1373.63	687.82
J3KPW7	YYAVNFPMR			99	11	1159.55	580.781	2	-0.00012352	35.7101	1159.55	580.781
J3KPX7	AKDFSLILDDVAITELSFSR		missed K-D@2	99	19	2239.17	747.398	3	-0.0110952	59.5758	2239.16	747.395
J3KPX7	AQFLVEK			96.89	9	833.465	417.74	2	0.000288244	22.6273	833.465	417.74
J3KPX7	DLQMVNISLR			99	11	1187.63	594.824	2	6.0597e-05	39.9121	1187.63	594.824
J3KPX7	ESVFTVEGGHR			99	13	1216.58	609.299	2	0.00123355	20.99	1216.58	609.3
J3KPX7	FNASQLITQR			99	14	1176.63	589.32	2	-0.000536554	31.9893	1176.62	589.32
J3KPX7	IGGVQQDTILAEGLHFR	Deamidated(Q)@6; Deamidated(R)@17		99	13	1854.95	619.323	3	0.0344941	40.971	1854.98	619.335
J3KPX7	IPWFQYPIIYDIR			99	18	1722.91	862.464	2	6.39008e-05	58.9664	1722.91	862.464
J3KPX7	IVQAEGEAEAAK			99	17	1214.61	608.314	2	-0.00222018	15.0544	1214.61	608.313
J3KPX7	IYLTADNLVLNLQDESFTR	Deamidated(N)@7		99	11	2225.12	742.714	3	0.0224409	52.715	2225.14	742.722
J3KPX7	IYLTADNLVLNLQDESFTR			99	17	2224.14	742.386	3	-0.00044344	52.5936	2224.14	742.386
J3KPX7	LGLDYEER			98.89	10	993.477	497.746	2	0.00129186	25.1748	993.478	497.746
J3KPX7	LLLGAGAVAYGVR			99	18	1258.74	630.377	2	-0.00294228	38.1868	1258.74	630.376
J3KPX7	MLGEALSK			96.53	8	847.447	424.731	2	-0.000449968	21.5776	847.447	424.731
J3KPX7	PNAQELPSMYQR		cleaved R-P@N-term	98.88	11	1432.68	717.346	2	0.00747387	26.443	1432.68	717.35
J3KPX7	VLPSIVNEVLK	Carbamyl@N-term		97.52	8	1252.74	627.377	2	-0.00168904	68.56	1252.74	627.376
J3KPX7	VLPSIVNEVLK			99	12	1209.73	605.874	2	-0.00052875	45.2448	1209.73	605.874
J3KPX7	VLSRPNAQELPSMYQR	Deamidated(N)@6		99	15	1888.95	630.656	3	0.00367176	28.5937	1888.95	630.657
J3KPX7	VLSRPNAQELPSMYQR			99	22	1887.96	630.328	3	-0.000539518	27.7243	1887.96	630.328
J3KQ32	IGIVGLPNVGK			99	11	1065.65	533.835	2	-0.00117894	37.1186	1065.65	533.834
J3KQ32	IPAFLNVVDIAGLVK			99	19	1567.93	784.974	2	0.00163019	61.5744	1567.94	784.975
J3KQ45	SGAEAQTPEDSPNR			99	11	1457.64	729.826	2	0.00451101	12.9012	1457.64	729.829
J3KQ45	SSAEAQTPEDTPNK			99	12	1473.66	737.836	2	0.00356552	13.0895	1473.66	737.838
J3KQ48	AAQCSHAAVSAYK	Carbamidomethyl(C)@4	cleaved V-A@N-term	99	13	1362.64	682.325	2	-0.00150929	14.8177	1362.63	682.324
J3KQ48	APDEETLIALLAH		cleaved H-A@C-term	99	16	1391.73	696.872	2	-0.000764579	52.7709	1391.73	696.872
J3KQ48	APDEETLIALLAHAK			99	19	1590.86	531.294	3	-0.00160671	48.5902	1590.86	531.294
J3KQ48	MLGLTVSLIQDAGR	Oxidation(M)@1		99	15	1488.8	745.406	2	0.00371436	42.8421	1488.8	745.408
J3KQ48	MLGLTVSLIQDAGR	Oxidation(M)@1; Deamidated(Q)@10		98.02	11	1489.78	745.898	2	0.0510744	42.9098	1489.83	745.923
J3KQ48	MLGLTVSLIQDAGR			99	15	1472.8	737.408	2	-0.00215851	47.2448	1472.8	737.407
J3KQ48	RNPEMLK		missed R-N@1	98.64	9	886.469	444.242	2	-0.000603	13.9072	886.469	444.242
J3KQ48	THTDTESEASILGDSGEYK			99	20	2038.9	1020.46	2	0.000331145	25.715	2038.9	1020.46
J3KQ48	TQIAPGSQTVLGIGPGPADLIDK			99	18	2247.21	750.078	3	0.00222394	44.6448	2247.21	750.078
J3KQ48	TQIAPGSQTVLGIGPGPADLIDKVTGHLK		missed K-V@23	99	19	2882.59	721.654	4	0.000159864	49.5428	2882.59	721.654
J3KQ48	VAAQCSHAAVSAYK	Carbamidomethyl(C)@5		99	18	1461.7	488.242	3	-0.00283616	14.7841	1461.7	488.241
J3KQ48	VCFGMLPK	Carbamidomethyl(C)@2		97.55	8	950.472	476.243	2	0.000504734	33.2768	950.472	476.243
J3KQ73	EFLAAMEPEPAPAPAPEEWLDILGNGLLR	Deamidated(N)@25		99	14	3146.56	1049.86	3	-0.0035369	67.545	3146.56	1049.86
J3KQ73	EFLAAMEPEPAPAPAPEEWLDILGNGLLR			99	13	3145.58	1049.53	3	-0.002322	70.6765	3145.58	1049.53
J3KQ73	SCSLVLEHQPDNIK	Carbamidomethyl(C)@2		99	14	1638.8	820.409	2	-0.00238991	23.9788	1638.8	820.408
J3KQ73	TAVDGPDLEMLTGQER			99	16	1730.81	866.415	2	-0.000425891	38.9601	1730.81	866.414
J3KQ73	TIHAELSK			98.47	10	897.492	449.753	2	-0.000418428	14.4684	897.492	449.753
J3KQ73	VLAQQGEYSEAIPILR			99	18	1785.96	893.989	2	-0.00157423	41.0046	1785.96	893.988
J3KQ93	LSEMTEAEQQQLIDDHFLFDKPVSPLLTAAGMAR			97.61	10	3800.88	951.226	4	0.00766238	51.74	3800.88	951.228
J3KQ96	AGPVAVQVK			99	11	867.518	434.766	2	0.000785434	18.4259	867.519	434.767
J3KQ96	GMGTVEGGDQSNPK			99	12	1375.6	688.809	2	0.00721112	14.2044	1375.61	688.813
J3KQ96	GSLGQGTAPVLPGK	Deamidated(Q)@5		98.2	11	1281.69	641.854	2	0.0168441	25.4475	1281.71	641.862
J3KQ96	KAEEDAALQAK		missed K-A@1	99	15	1172.6	587.309	2	-0.00223122	13.3205	1172.6	587.308
J3KQ96	LASTNSSVLGADLPSSMK			99	11	1776.89	889.454	2	0.00628418	34.6888	1776.9	889.457
J3KQ96	LDSSPSVSSTLAAK			99	11	1361.7	681.859	2	-0.01115	23.5325	1361.69	681.854
J3KQ96	NPQNSTVLAR			99	11	1098.58	550.296	2	0.001481	15.911	1098.58	550.297
J3KQ96	SPAGPAATPAQAQAASTPR			99	15	1748.88	875.448	2	0.000103263	18.4106	1748.88	875.448
J3KQ96	TGNSMPHPATGK			97.68	9	1196.56	599.288	2	0.000876235	13.0754	1196.56	599.288
J3KQ96	TGPTVTQVK			99	11	929.518	465.766	2	-0.00347681	15.2806	929.515	465.765
J3KQ96	TNVVTMPTAHPR			97.54	9	1322.68	662.346	2	-0.00191347	20.0674	1322.67	662.345
J3KQ96	TVANLLSGK			98.23	9	901.523	451.769	2	0.000175499	26.7157	901.523	451.769
J3KQE0	RLEDQLAGLQQELAALALK		missed R-L@1	99	14	2079.17	694.064	3	-0.0020208	58.198	2079.17	694.063
J3KQE0	VILQPDVHPGNCWAFQGPQGFAVVR	Carbamidomethyl(C)@12		98.62	10	2791.4	931.474	3	-0.0031168	45.5345	2791.4	931.473
J3KQE5	FNVWDTAGQEK			99	12	1293.6	647.807	2	0.00155097	31.2583	1293.6	647.808
J3KQE5	HLTGEFEK			98.03	10	959.471	480.743	2	-2.93116e-05	15.4667	959.471	480.743
J3KQE5	KYVATLGVEVHPLVFHTNR		missed K-Y@1	99	13	2179.19	545.805	4	-0.0178343	32.725	2179.17	545.8
J3KQE5	LVLVGDGGTGK			98.01	10	1014.57	508.293	2	-0.002781	24.0613	1014.57	508.291
J3KQE5	NLQYYDISAK			99	11	1213.6	607.806	2	-0.00107657	27.9154	1213.6	607.806
J3KQE5	SNYNFEKPFLWLAR			99	16	1783.9	595.642	3	-0.000830336	47.041	1783.9	595.642
J3KQE5	VCENIPIVLCGNK	Carbamidomethyl(C)@2; Carbamidomethyl(C)@10		99	13	1514.76	758.387	2	-0.00464469	34.9213	1514.75	758.384
J3KQN4	LECVEPNCR	Carbamidomethyl(C)@3; Carbamidomethyl(C)@8		97.62	10	1175.51	588.76	2	-0.000653587	16.4769	1175.51	588.76
J3KQN4	QSGYGGQTKPIFR	Gln->pyro-Glu@N-term; Methyl(K)@9		99	15	1434.73	718.37	2	-0.00125983	26.1413	1434.72	718.369
J3KQY1	GMSIDQALAQLEFNDK			96.4	9	1778.85	890.433	2	0.0078742	50.1797	1778.86	890.437
J3KQY1	LVEGPPPPPEPPK			99	11	1352.73	677.374	2	-0.000983735	24.7129	1352.73	677.374
J3KR24	LLVATTFTHSYPFCWR	Carbamidomethyl(C)@14		99	10	1997.98	667.001	3	0.0073981	46.7398	1997.99	667.004
J3KS15	FHLATAEWIAEPVR			99	13	1638.85	820.433	2	0.00352619	39.5747	1638.86	820.435
J3KS15	IRDMITEASQTPK		missed R-D@2	99	12	1488.76	497.261	3	-0.00552583	21.647	1488.76	497.259
J3KS15	LGELILTSESSR			99	13	1303.7	652.856	2	-0.00292875	32.7413	1303.7	652.855
J3KTL2	DAEDAVYGR			99	11	994.436	498.225	2	0.000388828	17.4453	994.436	498.225
J3KTL2	EAGDVCYADVYR	Carbamidomethyl(C)@6		99	14	1416.6	709.306	2	-0.00148634	26.4397	1416.6	709.306
J3KTL2	EDMTYAVR			96.45	9	983.438	492.726	2	0.000930313	20.23	983.439	492.727
J3KTL2	GGPPFAFVEFEDPR			99	18	1563.74	782.875	2	0.000372551	47.3767	1563.74	782.875
J3KTL2	GGPPFAFVEFEDPRDAEDAVYGR		missed R-D@14	99	25	2540.16	847.728	3	-0.000665537	48.323	2540.16	847.727
J3KTL2	IYVGNLPPDIR			99	16	1255.69	628.854	2	-0.000106736	34.3539	1255.69	628.854
J3KTL2	KEDMTYAVR		missed K-E@1	97.93	10	1111.53	556.774	2	-0.00267608	16.7176	1111.53	556.773
J3KTL2	RGGPPFAFVEFEDPRDAEDAVYGR		missed R-G@1; missed R-D@15	99	13	2696.26	675.073	4	0.00335153	43.8934	2696.27	675.074
J3KTL2	SHEGETAYIR			99	15	1161.54	581.778	2	-0.000686692	15.1782	1161.54	581.778
J3KTL2	TKDIEDVFYK		missed K-D@2	99	14	1256.63	629.322	2	-0.00087045	28.4698	1256.63	629.321
J3KTL2	VVVSGLPPSGSWQDLK	Deamidated(Q)@13		99	14	1668.87	835.443	2	0.0183794	38.8339	1668.89	835.453
J3QK89	EQGIQDPIKGGDVR		missed K-G@9	96.91	10	1510.77	756.394	2	-6.79667e-05	21.6892	1510.77	756.394
J3QK89	LALEQQQLICK	Carbamidomethyl(C)@10		99	14	1342.73	672.371	2	-0.00236696	29.7192	1342.73	672.37
J3QK89	LLEETQLDMNEFDNLLQPIIDTCTK	Carbamidomethyl(C)@23		99	14	2992.44	998.488	3	0.000963479	62.159	2992.44	998.488
J3QK89	MGWSGSGGLGAK			97.94	10	1106.52	554.266	2	0.00585252	25.4345	1106.52	554.269
J3QK89	QEQVTAAVAHAVEQQMQK			99	11	1994.98	666.002	3	-0.000312739	37.7589	1994.98	666.002
J3QK89	QGPPHINHDDPSLVPNVPYFDLPAGLMAPLVK	Gln->pyro-Glu@N-term		99	14	3430.74	1144.59	3	-0.0102861	60.4828	3430.73	1144.58
J3QK89	QGPPHINHDDPSLVPNVPYFDLPAGLMAPLVK			98.08	10	3447.76	862.948	4	0.000405382	56.2163	3447.77	862.949
J3QK89	VVVPIYCTSFLAVEEDK	Carbamidomethyl(C)@7		98.52	9	1967.99	985.003	2	0.00699271	48.5163	1968	985.006
J3QKT5	MFIGGLSWQTSPDSLR			99	12	1793.88	897.946	2	-0.00667929	46.6414	1793.87	897.942
J3QL05	DAEDAMDAMDGAVLDGR			99	21	1750.71	876.364	2	-0.000567786	40.0761	1750.71	876.364
J3QL05	SYGRPPPDVEGMTSLK	Protein Terminal Acetyl@N-term	cleaved M-S@N-term	99	20	1774.86	888.435	2	0.00130475	33.3863	1774.86	888.436
J3QL05	VGDVYIPR			98.03	9	917.497	459.756	2	-0.000914684	25.4172	917.496	459.755
J3QL05	YGRPPDSHHSR			99	12	1307.61	436.878	3	0.00115424	10.4991	1307.61	436.878
J3QL54	FADAASLLLSLMTSR			99	17	1594.84	798.427	2	-0.00195812	67.2033	1594.84	798.426
J3QL56	HIGKPLLGGPFSLTTHTGER			99	20	2117.14	530.292	4	0.00215639	30.0712	2117.14	530.292
J3QLB2	AAATGLPEGPAVPVPSR			99	14	1588.86	795.436	2	-0.00136028	31.523	1588.86	795.435
J3QLS3	KPVEELTEEEK			99	14	1329.67	665.84	2	-0.00115117	16.2438	1329.67	665.84
J3QLS3	LLEAFHNQGPVIK			99	12	1464.81	489.277	3	-0.000848676	29.8169	1464.81	489.277
J3QLS3	NCEPMIGLVPILK	Carbamidomethyl(C)@2		99	11	1482.79	742.404	2	0.00393514	49.1699	1482.8	742.406
J3QLS3	NPYTIFHQALK			99	12	1330.7	666.359	2	-0.00122515	32.3141	1330.7	666.358
J3QLS3	SLMIQTLEAVK			99	11	1231.68	616.85	2	-0.001104	40.3537	1231.68	616.849
J3QLS3	TSSVFEDPVISK			99	13	1307.66	654.838	2	-0.00171531	31.3278	1307.66	654.837
J3QLS3	YHAASAEEQATIER			98.15	11	1574.73	788.374	2	-0.00174697	16.3706	1574.73	788.373
J3QLS3	YSPEFKDPLIDKEYYR		missed K-D@6; missed K-E@12	99	11	2062	688.342	3	-0.0114432	32.6338	2061.99	688.338
J3QQ67	APGTPHSHTKPYVR			99	12	1546.8	516.607	3	0.000369132	12.0614	1546.8	516.607
J3QQ67	GTPHSHTKPYVR		cleaved P-G@N-term	98.67	9	1378.71	460.577	3	-0.0101378	11.369	1378.7	460.574
J3QQ67	ILTFDQLALDSPK			99	14	1459.79	730.903	2	-0.000406734	44.4543	1459.79	730.903
J3QQT2	EQIVPKPEEEVAQK			99	14	1622.85	541.958	3	0.00509309	20.733	1622.86	541.96
J3QQT2	YSLDPENPTK			99	11	1162.55	582.283	2	-0.00552273	24.0775	1162.55	582.28
J3QQX2	AEEYEFLTPVEEAPK			99	13	1750.83	876.422	2	0.000770193	39.207	1750.83	876.423
J3QQX2	AEQEPTAEQLAQIAAENEEDEHSVNYKPPAQK	Protein Terminal Acetyl@N-term	cleaved M-A@N-term	95.68	11	3605.68	902.426	4	0.00345276	39.0851	3605.68	902.427
J3QR07	SNNHENVSLAK			98.52	10	1211.59	606.802	2	-0.00524889	13.5098	1211.58	606.799
J3QR09	LLADQAEAR			95	9	985.519	493.767	2	0.00987828	16.7696	985.529	493.772
J3QR09	VWLDPNETNEIANANSR			99	19	1941.92	971.966	2	-0.000319043	34.5039	1941.92	971.966
J3QR44	FGALLSDQGFDLMNK			99	12	1654.8	828.409	2	0.00466388	46.636	1654.81	828.411
J3QR44	SVEEFQCLNR	Carbamidomethyl(C)@7		97.95	10	1280.58	641.298	2	0.00337751	25.944	1280.59	641.3
J3QRT5	VPTVEPLDSLTLFLFR			99	13	1846.02	924.019	2	-0.000837735	68.9096	1846.02	924.019
J3QSD7	LADFGLAR			99	11	861.471	431.743	2	-0.00226989	29.8104	861.469	431.742
J3QSD7	LREEFSFIPSAALDLLDHMLTLDPSK		missed R-E@2	96.05	9	2957.52	740.388	4	-0.0138118	71.0144	2957.51	740.384
J3QSD7	VITLWYRPPELLLGEER			99	12	2083.15	695.389	3	0.000346627	50.408	2083.15	695.39
J3QT77	LVAVGLLGIALALLGER			99	8	1677.06	839.535	2	-0.00333662	75.0443	1677.05	839.533
J3QW43	AAEADGPLKR	Protein Terminal Acetyl@N-term	cleaved M-A@N-term; missed K-R@9	99	12	1068.56	535.285	2	0.000799468	18.8173	1068.56	535.286
J3QW43	GLGLGIVAGSLLVK			99	13	1295.82	648.916	2	0.00051973	50.4026	1295.82	648.916
J3QW43	LLVPILLPEK			99	11	1133.74	567.878	2	-0.000868885	49.3368	1133.74	567.878
J9JID7	AGGPATPLSPTR			99	15	1123.6	562.807	2	0.000362689	19.4964	1123.6	562.807
J9JID7	AGQMVTVWAAGAGVAHSPPSTLVWK			99	14	2520.29	841.106	3	-0.000143445	44.5968	2520.29	841.106
J9JID7	ALYESELADAR			99	13	1236.6	619.307	2	0.0145843	27.1155	1236.61	619.314
J9JID7	DVMQQQLAEYQELLDVK			99	11	2049.01	1025.51	2	0.00458045	52.4362	2049.01	1025.51
J9JID7	GLESDVAELR			99	11	1087.55	544.783	2	-0.000787012	30.1255	1087.55	544.782
J9JID7	GQSSWGTGESFR			98.01	10	1297.57	649.792	2	-0.00209943	24.651	1297.57	649.791
J9JID7	ISEKEEVTTR		missed K-E@4	99	13	1190.61	596.314	2	-0.00160199	13.3216	1190.61	596.314
J9JID7	LELEQTYQAK			98.71	10	1221.62	611.819	2	0.000228095	23.8932	1221.62	611.819
J9JID7	LQEKEELR		missed K-E@4	99	11	1043.56	522.788	2	-0.00174896	13.6765	1043.56	522.787
J9JID7	LQIEIGK			96.4	8	799.48	400.747	2	-0.000553736	26.7754	799.48	400.747
J9JID7	QVLEGEEIAYK			99	12	1277.65	639.832	2	-0.0033939	26.4278	1277.65	639.831
J9JID7	TVLVNADGEEVAMR			99	13	1502.74	752.377	2	-0.00242345	29.0412	1502.74	752.376
J9JID7	VKDLESLFHR		missed K-D@2	98.87	10	1242.67	622.343	2	-0.0123643	30.1418	1242.66	622.337
J9JIE6	LPFTPLSYIQGLSHR			99	20	1727.94	576.986	3	0.00185178	51.2064	1727.94	576.986
J9JIE6	QAGGFLGPPPPSGK			99	11	1308.68	655.349	2	-0.00130774	25.7531	1308.68	655.348
K7EK07	FQSAAIGALQEASEAYLVGLFEDTNLCAIHAK	Carbamidomethyl(C)@27		99	19	3436.7	1146.57	3	-0.00838934	67.6119	3436.69	1146.57
K7EK07	FQSAAIGALQEASEAYLVGLFEDTNLCAIHAK	Deamidated(Q)@2; Deamidated(Q)@10; Cation:Na(E)@11; Carbamidomethyl(C)@27		96.99	12	3460.65	693.137	5	0.00535708	67.6893	3460.65	693.138
K7EK07	STELLIR			98.67	9	830.486	416.25	2	-0.000136552	25.6012	830.486	416.25
K7EK07	YRPGTVALR			99	11	1031.59	516.801	2	0.000758483	17.8822	1031.59	516.802
K7EK45	AIPQAAGLSVPNVHGALAPLAIPSAAAAAAAAGR		cleaved F-A@N-term	98.94	11	3044.69	762.179	4	0.00407775	49.674	3044.69	762.18
K7EK45	DYTRPDLPSGDSQPSLDQTMAAAFGAPGIISASPYAGAGFPPTFAIPQAAGLSVPNVHGALAPLAIPSAAAAAAAAGR			99	19	7467.76	1067.83	7	0.0046238	64.728	7467.77	1067.83
K7EK45	ENALVQMADGNQAQLAMSHLNGHK	Deamidated(N)@21		99	22	2577.21	860.076	3	0.00077275	36.9176	2577.21	860.076
K7EK45	HQNVQLPR			99	11	990.536	496.275	2	-0.0013196	15.9002	990.535	496.275
K7EK45	IAIPGLAGAGNSVLLVSNLNPER	Deamidated(N)@11		99	15	2275.25	759.425	3	-0.00225294	53.7151	2275.25	759.424
K7EK45	IAIPGLAGAGNSVLLVSNLNPER			99	23	2274.27	759.097	3	0.00104691	53.1511	2274.27	759.097
K7EK45	IIVENLFYPVTLDVLHQIFSK	Carbamyl@N-term		99	10	2530.38	844.468	3	0.00234596	75.7366	2530.39	844.469
K7EK45	IIVENLFYPVTLDVLHQIFSK	Deamidated(Q)@17		98.46	10	2488.36	830.461	3	0.0157338	71.7714	2488.38	830.466
K7EK45	LSLDGQNIYNACCTLR	Carbamidomethyl(C)@12; Carbamidomethyl(C)@13		99	18	1896.88	949.448	2	-0.000962993	36.1153	1896.88	949.448
K7EK45	NNQFQALLQYADPVSAQHAK			99	24	2242.11	748.378	3	0.00289906	44.8904	2242.12	748.379
K7EKE8	VEHESFEEPALIPVTLSVR			99	11	2151.12	718.048	3	-0.0223041	44.3954	2151.1	718.04
K7EKS1	ITHEVDELTQIIADVSQDPTLPR	Deamidated(Q)@10		99	13	2590.31	864.445	3	0.0137695	55.7802	2590.33	864.449
K7EKS1	ITHEVDELTQIIADVSQDPTLPR			99	19	2589.33	864.117	3	-0.00398773	55.8468	2589.32	864.115
K7ELC2	DMIILPEMVGSMVGVYNGK	Deamidated(N)@17		99	11	2052.99	1027.5	2	0.00197353	59.7295	2053	1027.51
K7ELC2	EAPPMEKPEVVK			99	13	1352.7	451.908	3	0.0052275	18.979	1352.71	451.909
K7ELC2	GVDLDQLLDMSYEQLMQLYSAR			99	21	2587.23	863.417	3	-0.00117302	71.0843	2587.23	863.417
K7ELC2	TFNQVEIKPEMIGHYLGEFSITYKPVK			99	12	3167.64	634.535	5	-0.00370553	48.2851	3167.63	634.534
K7ELC7	NIDDGTSDRPYSHALVAGIDR			99	15	2271.09	758.037	3	0.00576166	28.1834	2271.09	758.038
K7ELC7	VYNYNHLMPTR			99	13	1406.68	704.346	2	0.000242674	25.7639	1406.68	704.346
K7ELC7	YSVDIPLDK			99	11	1048.54	525.279	2	0.00125802	32.2957	1048.55	525.28
K7ELL7	AQQEQELAADAFK			99	18	1447.69	724.854	2	-0.00203436	27.9338	1447.69	724.853
K7ELL7	CEYLMELMTPAACPEPPPEAPTEDDHDEL	Carbamidomethyl(C)@1; Carbamidomethyl(C)@13		99	12	3356.39	1119.8	3	5.64083e-05	51.0071	3356.39	1119.8
K7ELL7	DGSDEPGTAACPNGSFHCTNTGYKPLYIPSNR	Carbamidomethyl(C)@11; Deamidated(N)@13; Carbamidomethyl(C)@18		99	21	3483.51	871.885	4	0.00664964	31.0974	3483.52	871.886
K7ELL7	EAPPPLSPPQPASPAEEDKMPPYDEQTQAFIDAAQEAR		missed K-M@19	99	17	4117.92	1030.49	4	-0.00317355	43.9238	4117.92	1030.49
K7ELL7	ERESLQQMAEVTR		missed R-E@2	99	14	1575.77	526.263	3	-0.0135824	24.6261	1575.75	526.259
K7ELL7	ESLQQMAEVTR	Oxidation(M)@6		97.34	11	1306.62	654.317	2	0.00452933	19.2012	1306.62	654.319
K7ELL7	ESLQQMAEVTR			99	15	1290.62	646.319	2	-0.000821903	29.164	1290.62	646.319
K7ELL7	ETMVTSTTEPSR			99	15	1337.61	669.814	2	-0.00186441	16.6665	1337.61	669.813
K7ELL7	GVSLTNHHFYDESKPFTCLDGSATIPFDQVNDDYCDCK	Carbamidomethyl(C)@18; Carbamidomethyl(C)@35; Carbamidomethyl(C)@37		99	20	4451.9	891.388	5	-2.53481e-05	41.1285	4451.9	891.388
K7ELL7	KLIELQAGK		missed K-L@1	99	12	998.612	500.314	2	0.00136141	20.113	998.614	500.314
K7ELL7	LGGSPTSLGTWGSWIGPDHDK			99	25	2167.03	723.352	3	-0.000475814	42.3423	2167.03	723.352
K7ELL7	LGGSPTSLGTWGSWIGPDHDKFSAMK		missed K-F@21	99	25	2731.31	683.834	4	0.000957568	43.0891	2731.31	683.834
K7ELL7	LIELQAGK			95.96	8	870.517	436.266	2	-0.00201591	23.0009	870.516	436.265
K7ELL7	LWEEQLAAAK			99	15	1157.61	579.811	2	5.78783e-05	30.1938	1157.61	579.811
K7ELL7	MPPYDEQTQAFIDAAQEAR			99	16	2179.98	727.669	3	0.00163189	42.3434	2179.99	727.669
K7ELL7	NKFEEAER		missed K-F@2	98.28	10	1021.48	511.749	2	-0.000139465	13.0602	1021.48	511.749
K7ELL7	SEALPTDLPAPSAPDLTEPK			99	14	2048.03	1025.02	2	-0.0028189	38.1606	2048.03	1025.02
K7ELL7	SLEDQVEMLR			99	15	1218.59	610.303	2	-8.95018e-05	34.6574	1218.59	610.303
K7ELL7	TVKEEAEKPER		missed K-E@3	99	14	1314.68	658.346	2	-0.00046209	11.3346	1314.68	658.346
K7ELL7	TVKEEAEKPEREAK		missed K-E@3; missed R-E@11	99	10	1642.85	548.625	3	-0.00391226	11.4968	1642.85	548.624
K7ELL7	VNDGVCDCCDGTDEYNSGVICENTCK	Carbamidomethyl(C)@6; Carbamidomethyl(C)@8; Carbamidomethyl(C)@9; Carbamidomethyl(C)@21; Carbamidomethyl(C)@25		99	19	3040.12	1014.38	3	0.00428112	26.6427	3040.13	1014.38
K7ELL7	YEQGTGCWQGPNR	Carbamidomethyl(C)@7		99	17	1551.65	776.833	2	0.00199196	20.0804	1551.65	776.835
K7ELV2	AETLMTVTDPVHDIAFAPNLGR			99	20	2367.19	790.07	3	0.0024446	46.4466	2367.19	790.071
K7EM18	NICQFLVEIGLAK	Carbamidomethyl(C)@3		96.36	8	1503.81	752.913	2	-4.18165e-05	59.6337	1503.81	752.913
K7EM18	TLTTVQGIADDYDK			99	12	1538.75	770.38	2	-0.00377073	31.8945	1538.74	770.379
K7EMM8	IGFLGLGLMGSGIVSNLLK			99	10	1888.09	630.369	3	-0.00103536	68.8717	1888.08	630.369
K7ENZ6	ALVEVLGPYEPLLSR			99	10	1654.93	828.472	2	0.00226156	50.1152	1654.93	828.473
K7EPA1	TAFHPDLCSQLDQLLQQQSGEFSFLK	Carbamidomethyl(C)@8		99	11	3036.47	1013.16	3	0.00958667	58.2316	3036.48	1013.17
K7EPA3	AVLGVQLVVTLLTATLMHR		cleaved M-A@N-term	99	14	2034.2	679.075	3	-0.00138232	74.1324	2034.2	679.074
K7EPA3	VGLAVVGSVLGAFLTFPGLR			99	11	1972.15	658.391	3	0.00737671	72.7492	1972.16	658.393
K7EPE7	LSGAEPDDEEYQEFEEMLEHAESAQDFASR			99	15	3458.44	1153.82	3	0.00642914	53.3726	3458.44	1153.82
K7EPJ5	WSIKTEQNNK		missed K-T@4	98.21	10	1246.63	624.323	2	-0.00828421	22.0442	1246.62	624.318
K7EPR0	TTAAMWALQTVEK			99	16	1448.73	725.374	2	0.000833054	41.0503	1448.73	725.374
K7EQ48	ILLANFLAQTEALMR			99	14	1702.94	852.479	2	-0.00185347	64.0164	1702.94	852.478
K7EQ48	MIPCDFLIPVQTQHPIR	Carbamidomethyl(C)@4		99	10	2064.06	689.029	3	-0.00639257	44.2671	2064.06	689.027
K7EQ48	TFTTQETITNAETAK			99	15	1654.81	828.41	2	-0.0015195	25.0299	1654.8	828.409
K7EQ48	TITDVINIGIGGSDLGPLMVTEALKPYSSGGPR			99	16	3327.74	1110.25	3	0.00153928	59.9223	3327.74	1110.25
K7EQ48	TLAQLNPESSLFIIASK			99	13	1831.01	916.512	2	-0.00114939	50.745	1831.01	916.511
K7EQ48	VWYVSNIDGTHIAK			99	14	1601.82	534.947	3	0.00222541	32.4765	1601.82	534.948
K7EQ77	EKPDDPLNYFLGGCAGGLTLGAR	Carbamidomethyl(C)@14		99	13	2420.18	807.734	3	0.00523685	51.6004	2420.18	807.736
K7EQW1	VLLPTRPAPPTVEQILEDVR			99	19	2242.27	748.43	3	0.00067383	50.9746	2242.27	748.43
K7EQZ6	KPAEKPLPKPR			98.5	9	1259.77	420.931	3	0.000413194	11.8024	1259.77	420.931
K7EQZ6	LAGEELAGEEAPQEK		cleaved E-L@N-term	99	13	1569.75	785.883	2	0.0140254	22.5534	1569.77	785.89
K7ER08	AAAAATVVPPMVGGPPFVGPVGFGPGDR			99	13	2590.34	864.453	3	-0.0093021	51.9808	2590.33	864.45
K7ER08	ELGLGLGLGLK			99	10	1068.65	535.334	2	-0.00163328	44.1214	1068.65	535.334
K7ERC8	FEDLEVSTFER			95.37	9	1370.64	686.325	2	-0.000443351	36.0328	1370.64	686.325
K7ERC8	LGPVDMLVNCAGMAVSGK	Carbamidomethyl(C)@10		99	10	1817.88	909.949	2	-0.00147745	49.6903	1817.88	909.948
K7ERC8	LMSINYLGSVYPSR			96.28	10	1598.81	800.414	2	-0.0122904	42.5435	1598.8	800.408
K7ERE1	LGALSGAAALGFASYGAHGAQFPDAYGK			99	14	2667.31	890.11	3	0.00380251	44.7165	2667.31	890.111
K7ERI9	TPDVSSALDK		cleaved G-T@N-term	99	13	1031.51	516.764	2	-0.000392516	21.2215	1031.51	516.764
K7ERR1	FDEAYIYMQR			98.39	10	1334.6	668.306	2	-0.000802256	33.921	1334.6	668.305
K7ES52	KPFGAILNLVPLAESVVK			99	11	1894.13	632.384	3	0.00201965	57.1856	1894.13	632.384
K7ESE8	IGPITPLEFYR			98.86	9	1304.71	653.364	2	-0.00140406	45.3721	1304.71	653.363
K7ESP4	VLGDLIFNQPDR			99	10	1385.73	693.872	2	0.00963362	40.555	1385.74	693.877
K7ESP4	YVILDIPLLFETK			99	10	1562.9	782.455	2	0.000709621	63.1969	1562.9	782.456
M0QWZ7	GAGALLQHGLVNFTFNK			99	17	1785.95	596.325	3	-0.00464659	42.5732	1785.95	596.323
M0QWZ7	LLIALLESNQQK			99	10	1368.8	685.406	2	-0.00333286	43.3373	1368.79	685.404
M0QWZ7	LPNQTHPDVPVGDESQAR			99	15	1958.94	653.989	3	-0.00260885	20.9954	1958.94	653.988
M0QXB4	FGVVLDEIKPSSAPELQAVR			99	13	2154.17	719.063	3	-0.0124492	41.2947	2154.16	719.059
M0QXB4	WEAAEGLLQEALDKDSGYPETLVNLIVLSQHLGKPPEVTNR		missed K-D@14	99	12	4529.34	906.876	5	-0.00363588	63.6002	4529.34	906.875
M0QXB5	EAVLIDPVLETAPR			99	12	1521.84	761.927	2	-0.000964893	41.4905	1521.84	761.927
M0QXN5	DIIEHLNTSGAPADTSDPLQQICK	Carbamidomethyl(C)@23		99	18	2622.26	875.094	3	-0.00195953	38.4645	2622.26	875.093
M0QXN5	ELEDLLSPLEELVK			99	13	1625.88	813.945	2	0.000264105	61.332	1625.88	813.946
M0QXN5	ILNAHMDSLQWIDQNSALLQR			99	16	2465.25	822.757	3	-0.964977	45.456	2464.28	822.435
M0QXN5	MAQDLKDIIEHLNTSGAPADTSDPLQQICK	Carbamidomethyl(C)@29	missed K-D@6	98.01	10	3308.6	828.158	4	-0.00544767	47.7577	3308.6	828.156
M0QXN5	RLDQELDFILSQQK		missed R-L@1	99	13	1731.92	866.965	2	0.00210088	44.0383	1731.92	866.966
M0QY97	LQKPTDSTASSR			99	12	1289.66	430.893	3	-0.0181726	12.1768	1289.64	430.887
M0QY97	TVLWNPEDLIPLPIPK			99	10	1844.04	923.03	2	0.00252707	62.777	1844.05	923.031
M0QZ43	KEEVEAVSGEHHHHVPDHR		missed K-E@1	98.13	11	2228.05	558.019	4	0.00319251	12.0711	2228.05	558.02
M0QZM1	ADILEDKDGK		missed K-D@7	98.77	11	1102.55	552.283	2	-0.00109953	15.7916	1102.55	552.282
M0QZM1	EVFSMAGVVVR			98.6	10	1192.63	597.321	2	-0.00361895	38.7419	1192.62	597.319
M0QZM1	FGSGMNMGR			99	10	955.4	478.707	2	0.00156338	20.4742	955.402	478.708
M0QZM1	GDFFPPERPQQLPHGLGGIGMGLGPGGQPIDANHLNK			99	20	3817.91	955.485	4	0.00255679	41.0731	3817.91	955.486
M0QZM1	GIGMGNIGPAGMGMEGIGFGINK			99	22	2177.04	726.688	3	-0.00161496	49.2942	2177.04	726.688
M0QZM1	GIGTVTFEQSIEAVQAISMFNGQLLFDRPMHVK	Deamidated(N)@21		99	21	3663.84	916.968	4	0.00408898	63.281	3663.85	916.969
M0QZM1	GIGTVTFEQSIEAVQAISMFNGQLLFDRPMHVK	Deamidated(Q)@15; Deamidated(N)@21		96.15	10	3664.83	917.214	4	0.024469	63.2821	3664.85	917.22
M0QZM1	GIGTVTFEQSIEAVQAISMFNGQLLFDRPMHVK			99	19	3662.86	916.722	4	-0.00237502	64.1464	3662.86	916.721
M0QZM1	INGGGGGSVPGIER	Deamidated(N)@2		99	14	1269.63	635.823	2	0.00212847	22.4807	1269.63	635.824
M0QZM1	INGGGGGSVPGIER			99	11	1268.65	635.331	2	-0.0263139	20.9303	1268.62	635.318
M0QZM1	LKEVFSMAGVVVR		missed K-E@2	99	13	1433.81	717.911	2	-0.00197455	36.9013	1433.8	717.909
M0QZM1	MGAGLGHGMDR	Oxidation(M)@1		99	12	1116.48	559.247	2	-0.000320766	14.3012	1116.48	559.247
M0QZM1	MGAGLGHGMDR	Oxidation(M)@9		99	11	1116.48	559.247	2	-0.000686979	13.4403	1116.48	559.247
M0QZM1	MGAGLGHGMDR			99	16	1100.49	551.25	2	-0.00365035	16.3998	1100.48	551.248
M0QZM1	MGAGMGFGLER	Oxidation(M)@1		99	11	1140.51	571.26	2	0.000776729	29.1488	1140.51	571.26
M0QZM1	MGAGMGFGLER			99	15	1124.51	563.263	2	-0.000130313	32.6762	1124.51	563.263
M0QZM1	MGANSLER			98.08	10	876.412	439.213	2	-0.000290353	15.7069	876.412	439.213
M0QZM1	MGGMEGPFGGGMENMGR	Oxidation(M)@4		98.65	11	1729.67	865.841	2	-0.00278794	31.8999	1729.67	865.84
M0QZM1	MGGMEGPFGGGMENMGR			99	22	1713.67	857.844	2	0.000343114	36.7916	1713.67	857.844
M0QZM1	MGPAMGPALGAGIER	Oxidation(M)@5		99	17	1442.7	722.358	2	0.000770614	28.0607	1442.7	722.358
M0QZM1	MGPAMGPALGAGIER			99	18	1426.71	714.36	2	-0.00186491	33.1279	1426.7	714.359
M0QZM1	MGPLGLDHMASSIER			99	23	1612.77	807.392	2	-0.00208923	35.1715	1612.77	807.391
M0QZM1	MVPAGMGAGLER			99	13	1187.58	594.797	2	-0.000267659	26.9864	1187.58	594.797
M0R0R2	HAFEIIHLLTGENPLQVLVNAIINSGPR	Deamidated(N)@13		99	20	3065.67	767.424	4	0.0146193	72.8259	3065.68	767.428
M0R0R2	HAFEIIHLLTGENPLQVLVNAIINSGPR	Deamidated(N)@24		99	16	3065.67	767.424	4	0.00485362	72.1322	3065.67	767.425
M0R0R2	HAFEIIHLLTGENPLQVLVNAIINSGPR			99	25	3064.68	767.178	4	-0.00234585	72.953	3064.68	767.177
M0R0R2	LTNSMMMHGR			97.15	10	1176.52	589.267	2	0.00586105	17.2761	1176.53	589.27
M0R0R2	TEWETAAPAVAETPDIK	Protein Terminal Acetyl@N-term	cleaved M-T@N-term	99	18	1869.9	935.957	2	0.00262647	41.8145	1869.9	935.958
M0R0R2	TIAECLADELINAAK	Carbamidomethyl(C)@5		99	18	1630.82	816.419	2	-0.0010298	54.6579	1630.82	816.419
M0R0R2	VNQAIWLLCTGAR	Carbamidomethyl(C)@9		99	14	1500.79	751.401	2	-0.000264453	42.9662	1500.79	751.401
M0R117	DLTTAGAVTQCYR	Carbamidomethyl(C)@11		99	14	1454.68	728.348	2	-0.00163791	26.3247	1454.68	728.348
M0R2Z9	VIEGSLSPK			95.26	8	928.523	465.269	2	-0.0141527	24.9834	928.509	465.262
O00116	AASAATAAPTATPAAQESGTIPK			99	13	2082.06	1042.04	2	0.0022418	23.0507	2082.06	1042.04
O00116	ASLNPSDTPPSVVNEDFLHDLK			99	17	2394.17	799.064	3	-0.00212219	42.3575	2394.17	799.063
O00116	ESISDVGFGMLK			99	10	1281.63	641.821	2	0.00260165	41.594	1281.63	641.822
O00116	ETNISYSQEADDR			99	15	1526.65	764.332	2	0.00121037	18.1016	1526.65	764.332
O00116	FGGLAAGEDNGQR	Deamidated(N)@10		99	12	1291.58	646.797	2	0.00548394	21.1779	1291.58	646.8
O00116	FGGLAAGEDNGQR			98.35	11	1290.6	646.305	2	-0.00653407	20.2538	1290.59	646.302
O00116	FKGFDPNQLSVATLLFEGDR		missed K-G@2	95.37	9	2253.14	752.055	3	0.0166212	54.6471	2253.16	752.061
O00116	FKGFDPNQLSVATLLFEGDREK		missed K-G@2; missed R-E@20	99	12	2510.28	628.577	4	-0.000359323	50.3983	2510.28	628.577
O00116	GFDPNQLSVATLLFEGDR			99	13	1977.98	660.334	3	-0.00306785	57.3131	1977.98	660.333
O00116	GFDPNQLSVATLLFEGDREK		missed R-E@18	99	13	2235.12	746.046	3	0.00155704	52.0291	2235.12	746.047
O00116	GISDPLTVFEQTEAAAR			99	15	1803.9	902.957	2	-0.00119646	48.9398	1803.9	902.957
O00116	GYLLTYVIAYIR			98.76	8	1443.81	722.914	2	0.00336928	61.1887	1443.82	722.915
O00116	IRPVPEYQK			99	11	1128.63	565.322	2	-0.00210928	16.5918	1128.63	565.321
O00116	NIYGNIEDLVVHIK			99	10	1625.88	813.946	2	-0.00570758	49.3072	1625.87	813.943
O00116	QFQFGHALKPQVSSIFTSFLDGLKK	Gln->pyro-Glu@N-term	missed K-K@24	99	11	2805.49	702.379	4	0.000405467	59.6262	2805.49	702.379
O00116	QFQFGHALKPQVSSIFTSFLDGLKK	Gln->pyro-Glu@N-term	missed K-K@24	99	10	2805.49	702.379	4	0.000405467	59.3771	2805.49	702.379
O00116	RAASAATAAPTATPAAQESGTIPK		missed R-A@1	99	19	2238.16	747.061	3	-0.00112259	20.3828	2238.16	747.06
O00116	TIISLDTSQMNR			98.28	10	1377.69	689.853	2	-0.00166859	31.7021	1377.69	689.852
O00148	AIVDCGFEHPSEVQHECIPQAILGMDVLCQAK	Carbamidomethyl(C)@5; Carbamidomethyl(C)@17; Carbamidomethyl(C)@29		99	22	3650.7	913.682	4	0.00170288	46.9556	3650.7	913.682
O00148	DFLLKPELLR			99	10	1242.73	622.374	2	-0.000137907	42.0256	1242.73	622.374
O00148	GLAITFVSDENDAK			99	15	1478.73	740.37	2	0.000445643	36.2252	1478.73	740.37
O00148	GSYVSIHSSGFR			99	14	1295.63	648.82	2	-0.00405774	22.6619	1295.62	648.818
O00148	HFVLDECDK	Carbamidomethyl(C)@7		99	13	1161.51	581.763	2	-8.47777e-05	21.1127	1161.51	581.764
O00148	ILVATNLFGR			99	11	1102.65	552.332	2	-0.000637422	41.0874	1102.65	552.332
O00148	LTLHGLQQYYVK			99	18	1461.8	731.906	2	3.43427e-05	33.0701	1461.8	731.906
O00148	MLEQLDMR			98.99	10	1034.49	518.252	2	0.00141756	29.0098	1034.49	518.252
O00148	NCPHVVVGTPGR	Carbamidomethyl(C)@2		96.76	10	1291.65	646.83	2	-0.00808443	16.9798	1291.64	646.826
O00148	VSVFFGGLSIK			97.95	8	1152.65	577.334	2	-0.00255981	46.2964	1152.65	577.333
O00161	ILGLAIESQDAGIK			99	12	1426.8	714.409	2	-0.0112727	39.0015	1426.79	714.403
O00165	DFNSIFSDMGAWTLPSHPPELPGPESETPGER			99	11	3496.59	1166.54	3	0.00965014	58.4221	3496.6	1166.54
O00165	GDPESPRPPALDDAFSILDLFLGR			99	23	2597.31	866.778	3	-0.00172117	71.4026	2597.31	866.778
O00165	GFFGFPGPR			99	8	980.487	491.251	2	-0.000439019	42.5078	980.486	491.25
O00165	IFGGVLESDAR			99	13	1162.6	582.306	2	-1.00815	32.2391	1161.59	581.802
O00165	TREDNDLDSQVSQEGLGPVLQPQPK		missed R-E@2	99	17	2749.35	917.458	3	0.00612486	33.3896	2749.36	917.46
O00186	TEQDLALGTDAEGQK			97.6	10	1574.74	788.378	2	0.00595238	22.3655	1574.75	788.381
O00217	LCEAICPAQAITIEAEPR	Carbamidomethyl(C)@2; Carbamidomethyl(C)@6		99	19	2041	1021.51	2	0.00123409	38.7798	2041	1021.51
O00217	TLLWTELFR			99	11	1177.65	589.832	2	0.000681081	55.3774	1177.65	589.832
O00217	YVNMQDPEMDMK			99	13	1499.61	750.812	2	-0.000686748	28.6121	1499.61	750.812
O00231	AAAAVVEFQR	Protein Terminal Acetyl@N-term	cleaved M-A@N-term	99	12	1102.58	552.296	2	-0.00489507	38.3616	1102.57	552.293
O00231	ALLVEVQLLESK			98.39	9	1340.79	671.403	2	-0.00131004	46.2451	1340.79	671.402
O00231	EQSILELGSLLAK			99	12	1399.79	700.903	2	-0.00254988	51.0314	1399.79	700.902
O00231	LYDNLLEQNLIR			99	11	1502.81	752.412	2	-0.00351182	43.5916	1502.81	752.41
O00231	YQEALHLGSQLLR			99	12	1526.82	764.418	2	-0.000792738	34.1842	1526.82	764.417
O00232	LQEVIETLLSLEK			99	12	1513.86	757.937	2	0.000505906	55.4482	1513.86	757.938
O00232	SVVLYVILAPFDNEQSDLVHR			99	13	2413.26	805.429	3	-0.0169988	57.3993	2413.25	805.423
O00264	EALKDEYDDLSDLTAAQQETLSDWESQFTFK	Glu->pyro-Glu@N-term; Acetyl(S)@22	missed K-D@4	97.26	13	3646.65	730.337	5	-0.0402563	58.0723	3646.61	730.329
O00264	EALKDEYDDLSDLTAAQQETLSDWESQFTFK		missed K-D@4	99	19	3622.65	1208.56	3	0.000428626	58.4847	3622.65	1208.56
O00264	FDGVQDPR			98.76	11	932.435	467.225	2	0.0020843	18.183	932.437	467.226
O00264	FYGPEGPYGVFAGR			99	17	1515.71	758.865	2	-0.00356535	39.8716	1515.71	758.863
O00264	GDQPAASGDSDDDEPPPLPR			99	17	2034.88	1018.45	2	-1.71772e-05	24.5379	2034.88	1018.45
O00264	GLATFCLDK	Carbamidomethyl(C)@6		99	10	1023.51	512.76	2	0.000842466	32.1055	1023.51	512.761
O00264	GLATFCLDKEALKDEYDDLSDLTAAQQETLSDWESQFTFK	Carbamidomethyl(C)@6	missed K-E@9; missed K-D@13	99	19	4628.14	1158.04	4	0.0138571	61.7969	4628.16	1158.05
O00264	KFYGPEGPYGVFAGR		missed K-F@1	99	15	1643.81	822.912	2	-1.0043	34.4377	1642.81	822.41
O00267	FAVALDSEQNNIHVK			99	12	1683.86	562.293	3	0.00132888	29.3876	1683.86	562.294
O00267	TPMYGSQTPLQDGSR			99	12	1636.75	819.383	2	-0.00200454	24.4141	1636.75	819.382
O00267	VEENFVILFSDLTMHELK			99	10	2163.09	722.038	3	0.00618899	62.626	2163.1	722.04
O00299	AEEQPQVELFVK	Protein Terminal Acetyl@N-term	cleaved M-A@N-term	99	11	1457.74	729.877	2	0.0160994	42.84	1457.76	729.885
O00299	EEFASTCPDDEEIELAYEQVAK	Carbamidomethyl(C)@7		99	11	2572.12	858.379	3	0.00539227	44.7827	2572.12	858.381
O00299	FLDGNELTLADCNLLPK	Carbamidomethyl(C)@12		99	14	1931.97	966.99	2	0.00321404	47.8327	1931.97	966.992
O00299	GVTFNVTTVDTK			99	12	1280.66	641.338	2	-0.00267519	30.1483	1280.66	641.337
O00299	KFLDGNELTLADCNLLPK	Carbamidomethyl(C)@13	missed K-F@1	99	16	2060.06	687.694	3	-1.00502	43.5134	2059.06	687.359
O00299	LAALNPESNTAGLDIFAK	Deamidated(N)@9		97.95	10	1844.95	615.991	3	0.0141735	44.6275	1844.97	615.996
O00299	LAALNPESNTAGLDIFAK			99	15	1843.97	922.991	2	0.00193298	44.7913	1843.97	922.992
O00299	LCPGGQLPFLLYGTEVHTDTNK	Carbamidomethyl(C)@2		99	12	2459.22	820.746	3	-0.00343538	46.2025	2459.21	820.745
O00299	LCPGGQLPFLLYGTEVHTDTNKIEEFLEAVLCPPR	Carbamidomethyl(C)@2; Carbamidomethyl(C)@32	missed K-I@22	99	13	4013.01	1004.26	4	-0.00225101	70.9143	4013	1004.26
O00299	LCPGGQLPFLLYGTEVHTDTNKIEEFLEAVLCPPR	Carbamidomethyl(C)@2; Deamidated(N)@21; Carbamidomethyl(C)@32	missed K-I@22	99	13	4013.99	1004.5	4	0.014958	70.9154	4014.01	1004.51
O00299	LFMVLWLK			99	10	1048.61	525.314	2	-0.000174632	56.1237	1048.61	525.314
O00299	NSNPALNDNLEK			98.67	11	1327.64	664.826	2	0.00130821	19.3867	1327.64	664.826
O00299	VLDNYLTSPLPEEVDETSAEDEGVSQR			99	15	2991.38	998.135	3	0.00136314	41.8765	2991.38	998.135
O00330	HSLDASQGTATGPR			99	12	1396.67	699.342	2	-0.00798352	13.5174	1396.66	699.338
O00330	LGSLIGLIVEEGEDWK			99	14	1756.92	879.47	2	0.000293721	61.3439	1756.93	879.47
O00330	STVPHAYATADCDLGAVLK	Carbamidomethyl(C)@12		99	20	1987.97	663.663	3	0.00595637	34.2279	1987.97	663.665
O00400	EHLALLAVPMVPLQIILPLIISK			99	12	2520.55	841.19	3	-0.00216161	73.0239	2520.55	841.189
O00410	AAAAAEQQQFYLLLGNLLSPDNVVR	Protein Terminal Acetyl@N-term	cleaved M-A@N-term	99	16	2742.43	915.152	3	-0.000949012	72.6572	2742.43	915.152
O00410	VCDIAAELAR	Carbamidomethyl(C)@2		96.03	9	1116.56	559.287	2	-0.000644558	30.8042	1116.56	559.287
O00411	GCPQLGVPAPPSEAPQPPEAHLPHSAAPAR	Carbamidomethyl(C)@2		99	12	3035.5	759.883	4	0.00835869	30.6575	3035.51	759.885
O00411	LAFAEEVMDDILDSADQPLTGR			99	10	2405.14	802.721	3	-0.0103159	66.8394	2405.13	802.718
O00411	MLLQVLQALPAQGESFTTLAR			99	12	2286.24	763.087	3	-0.019365	57.1385	2286.22	763.081
O00411	VLDLVLQLFQAK			99	10	1385.83	693.921	2	-0.00272608	60.1292	1385.83	693.92
O00425	IPVSGPFLVK			98.28	9	1055.64	528.826	2	-0.00136135	36.4403	1055.64	528.826
O00425	LLVPTQFVGAIIGK	Oxidation(F)@7		95.44	11	1470.88	736.448	2	9.0618e-05	49.5471	1470.88	736.448
O00425	LLVPTQFVGAIIGK			99	11	1454.89	728.45	2	-0.000891224	54.9518	1454.89	728.45
O00425	MVIITGPPEAQFK			99	16	1429.76	715.889	2	-0.00108783	37.6414	1429.76	715.889
O00425	QKPCDLPLR	Gln->pyro-Glu@N-term; Carbamidomethyl(C)@4		97.39	9	1108.57	555.292	2	0.000461204	25.6217	1108.57	555.293
O00425	SITILSTPEGTSAACK	Carbamidomethyl(C)@15		99	13	1634.82	818.417	2	0.0186061	30.3521	1634.84	818.426
O00483	KHPSLIPLFVFIGTGATGATLYLLR		missed K-H@1	99	12	2684.54	672.143	4	0.000217082	66.4988	2684.54	672.143
O00483	LALFNPDVCWDR	Carbamidomethyl(C)@9		99	10	1504.71	753.364	2	-0.0021009	45.8832	1504.71	753.363
O00487	AGVPMEVMGLMLGEFVDDYTVR			99	10	2428.15	810.39	3	0.00544096	71.6451	2428.15	810.392
O00487	AVAVVVDPIQSVK			99	13	1323.78	662.895	2	-0.00402272	34.7249	1323.77	662.893
O00487	HLEEHVDVLMTSNIVQCLAAMLDTVVFK	Carbamidomethyl(C)@17		99	12	3211.61	803.909	4	0.00730049	73.4627	3211.62	803.911
O00487	LINANMMVLGHEPR			99	11	1593.81	532.278	3	0.000110626	33.5325	1593.81	532.278
O00487	VIDVFAMPQSGTGVSVEAVDPVFQAK			99	13	2690.36	897.795	3	-0.000418441	52.5476	2690.36	897.795
O00505	AQNVTLEAILQNATSDNPVVQLSAVQAAR	Deamidated(N)@12		99	11	3021.57	1008.2	3	0.0197788	60.1013	3021.59	1008.21
O00505	DSQVVQVVLDGLK			99	12	1398.77	700.393	2	-0.0259925	48.2351	1398.75	700.38
[truncated: 11,617 more rows]

## Sheet: Spectral reference library-prot
Group	UniProt Accession Number	UniProt Entry Name	Protein Name	Gene Name	No. of Identified Peptides > 95% Conf	Protein Pilot Unused Score	%Cov(95)
1	A1L0T0	ILVBL_HUMAN	Acetolactate synthase-like protein	ILVBL	3	5.85	11.87
2	A2IDA3	A2IDA3_HUMAN	DNA-3-methyladenine glycosylase	MPG	1	2	7.171
3	A2RRP1	NBAS_HUMAN	Neuroblastoma-amplified sequence	NBAS	7	15.67	6.073
4	A4D1E9	GTPBA_HUMAN	GTP-binding protein 10	GTPBP10	2	3.75	10.08
5	A4D212	A4D212_HUMAN	DKFZP586J0619 protein	DKFZP586J0619	3	4.91	2.423
6	A6NEM2	A6NEM2_HUMAN	Host cell factor 1	HCFC1	5	10.23	4.135
7	A6NG51	A6NG51_HUMAN		Deleted	2	3.32	1.615
8	A6NHR9	SMHD1_HUMAN	Structural maintenance of chromosomes flexible hinge domain-containing protein 1	SMCHD1	6	10.02	4.589
9	A6NLH6	A6NLH6_HUMAN	Protein cornichon homolog 4	CNIH4	2	2	14.6
10	A6NN80	A6NN80_HUMAN		Deleted	4	6.68	8.846
11	A8K0M9	A8K0M9_HUMAN	Selenoprotein K	SELK	1	1.49	14.29
12	A8MTP9	A8MTP9_HUMAN		Deleted	1	0.96	4.073
13	A8MU27	A8MU27_HUMAN	Small ubiquitin-related modifier 3	SUMO3	1	2.01	8.163
14	A8MXP9	A8MXP9_HUMAN	Matrin-3	MATR3	35	57.24	48.27
15	A8MYK1	A8MYK1_HUMAN	39S ribosomal protein L23, mitochondrial	MRPL23	2	4.29	19.37
16	A9Z1X7	A9Z1X7_HUMAN	Serine/arginine repetitive matrix protein 1	SRRM1	9	17.4	16.21
17	B0QY89	B0QY89_HUMAN	Eukaryotic translation initiation factor 3 subunit L	EIF3L	1	1.28	2.801
18	B0QYK0	B0QYK0_HUMAN	RNA-binding protein EWS	EWSR1	9	16.74	19.9
19	B0YIW2	B0YIW2_HUMAN	Apolipoprotein C-III	APOC3	1	2	13.68
20	B0YIW6	B0YIW6_HUMAN	Archain 1, isoform CRA_a	ARCN1	2	1.1	3.623
21	B1AHD1	B1AHD1_HUMAN	NHP2-like protein 1	SNU13	5	7.01	51.52
22	B1AJQ6	B1AJQ6_HUMAN	Syntaxin-12	STX12	1	2.15	6.977
23	B1AK88	B1AK88_HUMAN	Capping protein (Actin filament) muscle Z-line, beta, isoform CRA_d	CAPZB	1	2.02	8.306
24	B1AKV3	B1AKV3_HUMAN	Ubiquinol-cytochrome-c reductase complex assembly factor 1	UQCC1	1	1.6	4.819
25	B1ALM5	B1ALM5_HUMAN	Transmembrane protein 9	TMEM9	1	2	6.989
26	B1AMU7	B1AMU7_HUMAN	Exosome complex component CSL4	EXOSC1	2	1.68	15.15
27	B1ANH3	B1ANH3_HUMAN	Guanylate kinase	GUK1	1	2	4.412
28	B1ANR0	B1ANR0_HUMAN	Polyadenylate-binding protein	PABPC4	7	1.82	15.28
29	B1AVU8	B1AVU8_HUMAN		Deleted	8	15.49	22.9
30	B3KPX4	B3KPX4_HUMAN	2-hydroxyacyl-CoA lyase 1	PHYH2	2	2.9	11.87
31	B3KQV7 merged into Q99808	B3KQV7_HUMAN/S29A1_HUMAN	Equilibrative nucleoside transporter 1	SLC29A1	1	2	2.804
32	B3KR41 merged into Q9Y6D9	B3KR41_HUMAN/MD1L1_HUMAN	Mitotic spindle assembly checkpoint protein MAD1	MAD1L1	4	4.37	7.668
33	B3KSH1	B3KSH1_HUMAN	Eukaryotic translation initiation factor 3 subunit F	EIF3F	3	5.36	12.37
34	B3KV94	B3KV94_HUMAN	Jumonji, AT rich interactive domain 1B (RBP2-like), isoform CRA_a	JARID1B	1	1.44	1.02
35	B3KVK7 merged into P56192	B3KVK7_HUMAN/SYMC_HUMAN	Methionine--tRNA ligase, cytoplasmic	MARS	1	0.99	2.015
36	B3KXE0 merged into P32780	B3KXE0_HUMAN/TF2H1_HUMAN	General transcription factor IIH subunit 1	GTF2H1	2	2.94	9.259
37	B4DDY8 merged into P49590	B4DDY8_HUMAN/SYHM_HUMAN	Probable histidine--tRNA ligase, mitochondrial	HARS2	2	2.34	4.782
38	B4DGM3	B4DGM3_HUMAN	SWI/SNF-related matrix-associated actin-dependent regulator of chromatin subfamily E member 1	SMARCE1	1	2.44	3.308
39	B4DGP8 merged into P27824	CALX_HUMAN	Calnexin	CANX	60	72.17	69.54
40	B4DJA5 emrged into P20339	B4DJA5_HUMAN/RAB5A_HUMAN	Ras-related protein Rab-5A	RAB5A	6	3.85	35.82
41	B4DJP7 merged into P62318	B4DJP7_HUMAN/SMD3_HUMAN	Small nuclear ribonucleoprotein Sm D3	SNRPD3	5	8	50
42	B4DJV2	B4DJV2_HUMAN	Citrate synthase	CS	29	39.54	69.09
43	B4DK69	B4DK69_HUMAN	Aldo-keto reductase family 1 member C2	AKR1C2	2	3.05	10.44
44	B4DLH2	B4DLH2_HUMAN	Chromosome 2 open reading frame 18, isoform CRA_c	C2orf18	1	2.01	4.167
45	B4DLN1	B4DLN1_HUMAN	cDNA FLJ60124, highly similar to Mitochondrial dicarboxylate carrier	N/A	13	23.21	38.01
46	B4DLU3	B4DLU3_HUMAN	cDNA FLJ55337, highly similar to Homo sapiens phosphatidylglycerophosphate synthase 1 (PGS1), mRNA	N/A	1	2	3.325
47	B4DN60	B4DN60_HUMAN	cDNA FLJ52703, highly similar to Asparaginyl-tRNA synthetase, cytoplasmic	N/A	2	4.09	11.71
48	B4DNL6 merged into P60891	B4DNL6_HUMAN/PRPS1_HUMAN	Ribose-phosphate pyrophosphokinase 1	PRPS1	2	0.98	9.96
49	B4DP11 merged into Q15185	B4DP11_HUMAN/TEBP_HUMAN	Prostaglandin E synthase 3	PTGES3	2	3.6	17.99
50	B4DQ51 merged into P45954	B4DQ51_HUMAN/ACDSB_HUMAN	Short/branched chain specific acyl-CoA dehydrogenase, mitochondrial	ACADSB	3	5.89	16.36
51	B4DQJ8 merged into P52209	B4DQJ8_HUMAN/6PGD_HUMAN	6-phosphogluconate dehydrogenase, decarboxylating	PGD	4	7.3	15.96
52	B4DR61	B4DR61_HUMAN	Protein transport protein Sec61 subunit alpha isoform 1	SEC61A1	13	18.3	32.37
53	B4DR63 merged into P62191	B4DR63_HUMAN/PRS4_HUMAN	26S protease regulatory subunit 4	PSMC1	4	8.28	18.53
54	B4DR87 merged into Q02809	B4DR87_HUMAN/PLOD1_HUMAN	Procollagen-lysine,2-oxoglutarate 5-dioxygenase 1	PLOD1	13	26.76	23.64
55	B4DT77	B4DT77_HUMAN	Annexin	N/A	10	18.65	38.39
56	B4DUA9 merged into Q13595	B4DUA9_HUMAN/TRA2A_HUMAN	Transformer-2 protein homolog alpha	TRA2A	4	3.26	29.28
57	B4DVB8 merged into Q15717	B4DVB8_HUMAN/ELAV1_HUMAN	ELAV-like protein 1	ELAVL1	18	31.52	51.27
58	B4DVT3	B4DVT3_HUMAN	cDNA FLJ50705	VWA9	1	1.8	2.49
59	B4DVY7 emrged into O75955	B4DVY7_HUMAN/FLOT1_HUMAN	Flotillin-1	FLOT1	2	1.7	7.388
60	B4DWJ2 merged into P47897	B4DWJ2_HUMAN/SYQ_HUMAN	Glutamine--tRNA ligase	QARS	2	3.23	5.105
61	B4DWW4 merged into P25205	B4DWW4_HUMAN/MCM3_HUMAN	DNA replication licensing factor MCM3	MCM3	16	31.38	22.16
62	B4DYB4 merged into Q8NFH5	B4DYB4_HUMAN/NUP53_HUMAN	Nucleoporin NUP53	NUP35	1	1.01	4.207
63	B4DZC3	B4DZC3_HUMAN	cDNA FLJ55645, highly similar to 5'-3' exoribonuclease 2	N/A	2	2.7	3.348
64	B4DZI8 merged into P35606	B4DZI8_HUMAN/6COPB2_HUMAN	Coatomer subunit beta'	COPB2	7	15.19	11.74
65	B4DZM6	B4DZM6_HUMAN	Membrane-associated tyrosine- and threonine-specific cdc2-inhibitory kinase	PKMYT1	1	1.54	2.113
66	B4E040 merged into P11234	B4E040_HUMAN/RALB_HUMAN	Ras-related protein Ral-B	RALB	3	4.17	11.84
67	B4E1G1	B4E1G1_HUMAN	Derlin	DERL1	3	5.92	29.14
68	B4E241 merged into P84103	B4E241_HUMAN/SRSF3_HUMAN	Serine/arginine-rich splicing factor 3	SRSF3	11	11.59	54.03
69	B4E283 merged into Q9BZZ5	B4E283_HUMAN/API5_HUMAN	Apoptosis inhibitor 5	API5	5	8.85	15.98
70	B4E2J1	B4E2J1_HUMAN	cDNA FLJ54240, highly similar to ATPase family AAA domain-containing protein 1	N/A	1	0.86	5.861
71	B4E2V5	B4E2V5_HUMAN	cDNA FLJ52062, highly similar to Erythrocyte band 7 integral membrane protein	N/A	2	2.87	15.19
72	B4E363 merged into Q9Y285	B4E363_HUMAN/SYFA_HUMAN	Phenylalanine--tRNA ligase alpha subunit	FARSA	5	8.16	15.3
73	B5MC51	B5MC51_HUMAN	LIM domain kinase 2	LIMK2	1	2.01	2.067
74	B5MDU6	B5MDU6_HUMAN	Lipid droplet-associated hydrolase	LDAH	4	5.65	15.95
75	B7WNQ9	B7WNQ9_HUMAN	Erythroid transcription factor	GATA1	2	3.9	8.084
76	B7WP74	B7WP74_HUMAN	Pre-mRNA-splicing factor CWC22 homolog	CWC22	1	2.59	2.685
77	B7Z1R5 merged into P38606	B7Z1R5_HUMAN/VATA_HUMAN	V-type proton ATPase catalytic subunit A	ATP6V1A	9	18.85	25.34
78	B7Z233	B7Z233_HUMAN	Acetyl-CoA acetyltransferase, cytosolic	ACAT2	1	0.87	1.878
79	B7Z2R9	B7Z2R9_HUMAN	cDNA FLJ52540, highly similar to Lysosome-associated membrane glycoprotein 2	N/A	4	5.4	12.67
80	B7Z337 merged into Q9NRW1	B7Z337_HUMAN/RAB6B_HUMAN	Ras-related protein Rab-6B	RAB6B	3	1.52	18.97
81	B7Z358 merged into Q8N5N7	B7Z358_HUMAN/RM50_HUMAN	39S ribosomal protein L50, mitochondrial	MRPL50	2	4.06	22.22
82	B7Z403	B7Z403_HUMAN	cDNA FLJ55095	N/A	1	0.66	4.498
83	B7Z4B8	B7Z4B8_HUMAN	Heterogeneous nuclear ribonucleoprotein U-like protein 1	HNRNPUL1	8	13.05	15.12
84	B7Z4K6 merged into O00115	B7Z4K6_HUMAN/DNS2A_HUMAN	Deoxyribonuclease-2-alpha	DNASE2	1	1.47	3.934
85	B7Z4M1	B7Z4M1_HUMAN	Reticulon	RTN3	3	2	50.41
86	B7Z6A8 merged into Q9NUJ1	B7Z6A8_HUMAN/ABHDA_HUMAN	Mycophenolic acid acyl-glucuronide esterase, mitochondrial	ABHD10	3	3.7	12.08
87	B7Z6B6	B7Z6B6_HUMAN	Zinc finger protein 346	ZNF346	1	0.65	9.16
88	B7Z6B8 merged into Q16698	B7Z6B8_HUMAN/DECR_HUMAN	2,4-dienoyl-CoA reductase, mitochondrial	DECR1	13	22.93	50
89	B7Z6Q6	B7Z6Q6_HUMAN	Kinesin-like protein	N/A	1	2.04	1.608
90	B7Z7E9 merged into P17174	B7Z7E9_HUMAN/AATC_HUMAN	Aspartate aminotransferase, cytoplasmic	GOT1	1	2	5.357
91	B7Z7Q6	B7Z7Q6_HUMAN	cDNA FLJ57232, highly similar to Lysosomal Pro-X carboxypeptidase	N/A	4	6.94	15.6
92	B7Z817 merged into Q15392	B7Z817_HUMAN/DHC24_HUMAN	Delta(24)-sterol reductase	DHCR24	10	19.42	31.79
93	B7ZAC3 merged into Q8TDB8	B7ZAC3_HUMAN/GTR14_HUMAN	Solute carrier family 2, facilitated glucose transporter member 14	SLC2A14	1	2.61	3.738
94	B8ZZ98	B8ZZ98_HUMAN	U4/U6.U5 small nuclear ribonucleoprotein 27 kDa protein	SNRNP27	1	2	6.962
95	B8ZZA8	B8ZZA8_HUMAN	Glutaminase kidney isoform, mitochondrial	GLS	2	4	20.12
96	B8ZZT4	B8ZZT4_HUMAN	Vesicle-associated membrane protein 8	VAMP8	2	1.8	17.17
97	C9J0D1	C9J0D1_HUMAN	Histone H2A	H2AFV	3	2.48	36.89
98	C9J0I9	C9J0I9_HUMAN	Nuclear-interacting partner of ALK	ZC3HC1	1	2	4.139
99	C9J0K6	C9J0K6_HUMAN	Sorcin	SRI	5	6.73	41.29
100	C9J2U4 merged into Q96BW9	C9J2U4_HUMAN/TAM41_HUMAN	Phosphatidate cytidylyltransferase, mitochondrial	TAMM41	6	8.36	26.41
101	C9J2Y9	C9J2Y9_HUMAN	DNA-directed RNA polymerase subunit beta	POLR2B	1	2.01	2.228
102	C9J6P4	C9J6P4_HUMAN	Zinc finger CCCH-type antiviral protein 1	ZC3HAV1	2	3.42	4.199
103	C9J8H1	C9J8H1_HUMAN	V-type proton ATPase subunit E 1	ATP6V1E1	2	4.02	16.75
104	C9J8Q5	C9J8Q5_HUMAN	Succinate-semialdehyde dehydrogenase, mitochondrial	ALDH5A1	2	3.77	4.734
105	C9J9K3	C9J9K3_HUMAN	40S ribosomal protein SA	RPSA	11	20.01	53.99
106	C9JA28	C9JA28_HUMAN	Translocon-associated protein subunit gamma	SSR3	2	2	8.046
107	C9JAB2	C9JAB2_HUMAN	Serine/arginine-rich-splicing factor 7	SRSF7	10	17.52	31.91
108	C9JAZ1	C9JAZ1_HUMAN	Metaxin-2	MTX2	7	10.11	51.97
109	C9JE12	C9JE12_HUMAN	Transmembrane and ubiquitin-like domain-containing protein 1	TMUB1	2	2.83	14.47
110	C9JEV9	C9JEV9_HUMAN	Cleavage and polyadenylation-specificity factor subunit 4	CPSF4	3	4.17	21.8
111	C9JFR7	C9JFR7_HUMAN	Cytochrome c	CYCS	9	15.49	58.42
112	C9JG87	C9JG87_HUMAN	39S ribosomal protein L39, mitochondrial	MRPL39	5	9.19	21.89
113	C9JJ19	C9JJ19_HUMAN	28S ribosomal protein S34, mitochondrial	MRPS34	2	4.04	18.22
114	C9JKQ2	C9JKQ2_HUMAN	NADH dehydrogenase [ubiquinone] 1 beta subcomplex subunit 3	NDUFB3	2	2.51	27.69
115	C9JKY3	C9JKY3_HUMAN	Epithelial cell adhesion molecule	EPCAM	1	1.11	5.528
116	C9JLU1	C9JLU1_HUMAN	DNA-directed RNA polymerases I, II, and III subunit RPABC3	POLR2H	4	4.82	36.49
117	C9JM54	C9JM54_HUMAN	Chromobox protein homolog 8	CBX8	1	0.68	5.714
118	C9JP16	C9JP16_HUMAN	Cartilage-associated protein	CRTAP	1	0.94	2.235
119	C9JPE1	C9JPE1_HUMAN	Mitochondrial carnitine/acylcarnitine carrier protein	SLC25A20	2	0.91	3.509
120	C9JQA1	C9JQA1_HUMAN	Polyglutamine-binding protein 1	PQBP1	2	2.51	17.84
121	C9JQD4	C9JQD4_HUMAN	Peptidyl-prolyl cis-trans isomerase	PPIH	3	4.54	19.44
122	C9JRZ6	C9JRZ6_HUMAN	MICOS complex subunit	CHCHD3	4	6.88	20.26
123	C9JT95	C9JT95_HUMAN	SOSS complex subunit B1	NABP2	1	2	9.028
124	C9JTN7	C9JTN7_HUMAN	Nucleolysin TIA-1 isoform p40	TIA1	6	9.43	27.72
125	C9JXB8	C9JXB8_HUMAN	60S ribosomal protein L24	RPL24	3	3.98	24.79
126	C9K0J5	C9K0J5_HUMAN	Ras association (RalGDS/AF-6) and pleckstrin homology domains 1, isoform CRA_b	RAPH1	1	0.71	0.5376
127	D3YTI2	D3YTI2_HUMAN	Low molecular weight phosphotyrosine protein phosphatase	ACP1	1	0.83	10.59
128	D6R9P3	D6R9P3_HUMAN	Heterogeneous nuclear ribonucleoprotein A/B	HNRNPAB	14	22.36	40.71
129	D6RAT4	D6RAT4_HUMAN	Cellular nucleic acid-binding protein	CNBP	1	2	13.27
130	D6RCD0	D6RCD0_HUMAN	Estradiol 17-beta-dehydrogenase 11	HSD17B11	5	8.45	22.27
131	D6RDG3	D6RDG3_HUMAN	Transcription factor BTF3	BTF3	3	4.3	37.27
132	D6RDM7	D6RDM7_HUMAN	Ubiquitin-conjugating enzyme E2 K	UBE2K	1	2.25	9.756
133	D6RDU9	D6RDU9_HUMAN	Glutamyl-tRNA(Gln) amidotransferase subunit B, mitochondrial	GATB	1	2.71	7.003
134	D6REA1	D6REA1_HUMAN	Nucleotide exchange factor SIL1	SIL1	2	2.58	4.915
135	D6RF48	D6RF48_HUMAN	Syntaxin-18	STX18	3	5.7	11.69
136	D6RIZ4	D6RIZ4_HUMAN	Major facilitator superfamily domain-containing protein 10	MFSD10	1	2	3.652
137	D6W592	D6W592_HUMAN	Heterogeneous nuclear ribonucleoprotein L-like	HNRPLL	3	4.4	10.33
138	D6W5Y5	D6W5Y5_HUMAN	Cold inducible RNA binding protein, isoform CRA_c	CIRBP	2	2.65	11.78
139	E2QRH7	E2QRH7_HUMAN		Deleted	5	5	16.61
140	E5KLK1	E5KLK1_HUMAN	Dynamin-like 120 kDa protein, mitochondrial	OPA1	12	23.67	16.34
141	E5RFV3	E5RFV3_HUMAN	Splicing regulatory glutamine/lysine-rich protein 1	SREK1	2	3.41	20.45
142	E5RGT9	E5RGT9_HUMAN	Mitochondrial folate transporter/carrier	SLC25A32	1	2	16.78
143	E5RHH4	E5RHH4_HUMAN	Protein YIPF	YIPF5	1	1.33	5.085
144	E5RHW4	E5RHW4_HUMAN	Erlin-2	ERLIN2	5	9.65	23.37
145	E5RI99	E5RI99_HUMAN	60S ribosomal protein L30	RPL30	2	3.49	24.56
146	E7EMM4	E7EMM4_HUMAN	Acid ceramidase	ASAH1	2	4.11	10.27
147	E7EMW7	E7EMW7_HUMAN	E3 ubiquitin-protein ligase UBR5	UBR5	1	2.01	0.8596
148	E7EN32	E7EN32_HUMAN	Menin	MEN1	1	1.71	2.523
149	E7ENU4	E7ENU4_HUMAN		Deleted	14	24.81	18.36
150	E7EP32	E7EP32_HUMAN	Guanine nucleotide-binding protein G(I)/G(S)/G(T) subunit beta-2	GNB2	6	10.64	27.36
151	E7EPB3	E7EPB3_HUMAN	60S ribosomal protein L14	RPL14	2	2.64	18.55
152	E7EPT4	E7EPT4_HUMAN	NADH dehydrogenase [ubiquinone] flavoprotein 2, mitochondrial	NDUFV2	3	6.53	13.49
153	E7EPW2	E7EPW2_HUMAN	28S ribosomal protein S25, mitochondrial	MRPS25	2	2.84	20.91
154	E7EQ29	E7EQ29_HUMAN	Beta-galactosidase	GLB1	5	9.43	14.1
155	E7EQ34	E7EQ34_HUMAN	Uncharacterized protein	N/A	5	5.62	24.57
156	E7EQ97	E7EQ97_HUMAN	ATP synthase F(0) complex subunit C1, mitochondrial	ATP5G1	1	0.76	28.18
157	E7EQD5 merged into Q15833	E7EQD5_HUMAN/STXB2_HUMAN	Syntaxin-binding protein 2	STXBP2	2	3.02	4.967
158	E7EQR8	E7EQR8_HUMAN	Protein YIPF3	YIPF3	2	4.04	8.989
159	E7ER77	E7ER77_HUMAN	Endoplasmic reticulum metallopeptidase 1	ERMP1	5	10.08	11.18
160	E7ERK9	E7ERK9_HUMAN	Translation initiation factor eIF-2B subunit delta	EIF2B4	2	0.72	7.353
161	E7ERS3	E7ERS3_HUMAN	Zinc finger CCCH domain-containing protein 18	ZC3H18	2	3.62	3.889
162	E7ESI6	E7ESI6_HUMAN		Deleted	3	4.01	9.122
163	E7ESU6	E7ESU6_HUMAN	Sodium-coupled neutral amino acid transporter 9	SLC38A9	1	2	19.85
164	E7ESZ7	E7ESZ7_HUMAN	NADH dehydrogenase [ubiquinone] 1 alpha subcomplex subunit 10, mitochondrial	NDUFA10	6	11.14	23.85
165	E7ETK0	E7ETK0_HUMAN	40S ribosomal protein S24	RPS24	3	5.96	29.01
166	E7ETU7	E7ETU7_HUMAN	39S ribosomal protein L3, mitochondrial	MRPL3	2	3.53	10.93
167	E7EU96	E7EU96_HUMAN	Casein kinase II subunit alpha	CSNK2A1	3	6.57	14.03
168	E7EUE1	E7EUE1_HUMAN		Deleted	5	7.55	10.25
169	E7EVA0	E7EVA0_HUMAN	Microtubule-associated protein	MAP4	2	3.54	1.393
170	E7EVD1	E7EVD1_HUMAN		Deleted	4	7.52	11.99
171	E7EVL4	E7EVL4_HUMAN		Deleted	3	5.11	10.64
172	E7EVQ6	E7EVQ6_HUMAN	Squalene monooxygenase	SQLE	3	4.7	11.06
173	E7EX29	E7EX29_HUMAN	14-3-3 protein zeta/delta	YWHAZ	11	20.49	46.75
174	E7EX59	E7EX59_HUMAN	Propionyl-CoA carboxylase beta chain, mitochondrial	PCCB	2	3.19	4.737
175	E9PAL7	E9PAL7_HUMAN	Translocon-associated protein subunit alpha	SSR1	3	6.14	11.68
176	E9PAU2	E9PAU2_HUMAN	Ribonucleoprotein PTB-binding 1	RAVER1	10	18.03	30.82
177	E9PAV3	NACAM_HUMAN	Nascent polypeptide-associated complex subunit alpha, muscle-specific form	NACA	5	8.63	3.369
178	E9PB61	E9PB61_HUMAN	THO complex subunit 4	ALYREF	18	25.45	55.68
179	E9PBS1	E9PBS1_HUMAN	Multifunctional protein ADE2	PAICS	8	13.04	23.73
180	E9PC52	E9PC52_HUMAN	Histone-binding protein RBBP7	RBBP7	7	4.84	31.73
181	E9PCW1	E9PCW1_HUMAN	Golgi SNAP receptor complex member 1	GOSR1	2	3.08	11.29
182	E9PD53	E9PD53_HUMAN	Structural maintenance of chromosomes protein	SMC4	1	0.68	1.188
183	E9PDM3	E9PDM3_HUMAN		Deleted	1	2	4.735
184	E9PE82	E9PE82_HUMAN	Short-chain-specific acyl-CoA dehydrogenase, mitochondrial	ACADS	1	2.23	6.127
185	E9PEB5	E9PEB5_HUMAN	Far upstream element-binding protein 1	FUBP1	9	13.03	15.73
186	E9PES6	E9PES6_HUMAN	High mobility group protein B3	HMGB3	3	3.31	19.61
187	E9PF19	E9PF19_HUMAN	Transducin beta-like protein 2	TBL2	7	14.51	22.63
188	E9PFH4	E9PFH4_HUMAN	Transportin-3	TNPO3	2	3.54	5.251
189	E9PFR3	E9PFR3_HUMAN	Serine/threonine-protein phosphatase 2A 56 kDa regulatory subunit delta isoform	PPP2R5D	1	1.8	3.199
190	E9PFW3	E9PFW3_HUMAN	AP-2 complex subunit mu	AP2M1	2	4.3	7.826
191	E9PGM1	E9PGM1_HUMAN	Eukaryotic translation initiation factor 4 gamma 1	EIF4G1	4	8.59	3.635
192	E9PGM9	E9PGM9_HUMAN	RNA-binding protein 6	RBM6	2	1.82	3.229
193	E9PH64	E9PH64_HUMAN	NADH dehydrogenase [ubiquinone] 1 beta subcomplex subunit 9	NDUFB9	2	4.01	17.86
194	E9PHA6	E9PHA6_HUMAN	DNA mismatch repair protein	MSH2	2	4.56	3.04
195	E9PHI4	E9PHI4_HUMAN	SUN domain-containing protein 1	SUN1	1	0.86	2.92
196	E9PHY5	E9PHY5_HUMAN	Band 4.1-like protein 2	EPB41L2	4	5.41	6.096
197	E9PIN3	E9PIN3_HUMAN	Nuclear RNA export factor 1	NXF1	2	2.14	3.648
198	E9PJ42	E9PJ42_HUMAN	Transmembrane protein 41B	TMEM41B	1	2	9.694
199	E9PK25	E9PK25_HUMAN	Cofilin-1	CFL1	8	16.07	52.45
200	E9PKZ0	E9PKZ0_HUMAN	60S ribosomal protein L8	RPL8	1	2.16	5.366
201	E9PL01	E9PL01_HUMAN	Signal peptidase complex subunit 2	SPCS2	4	5.7	28.66
202	E9PLK3	E9PLK3_HUMAN	Puromycin-sensitive aminopeptidase	NPEPPS	2	2.68	4.262
203	E9PLL6	E9PLL6_HUMAN	60S ribosomal protein L27a	RPL27A	1	2.54	10.19
204	E9PPJ0	E9PPJ0_HUMAN	Splicing factor 3B subunit 2	SF3B2	24	43.9	47.04
205	E9PQM0	E9PQM0_HUMAN	Phosphatidylglycerophosphatase and protein-tyrosine phosphatase 1	PTPMT1	2	3.05	15.48
206	E9PQX9	E9PQX9_HUMAN	Dr1-associated corepressor	DRAP1	1	2.01	5.946
207	E9PR17	E9PR17_HUMAN	CD59 glycoprotein	CD59	4	6.8	35.38
208	E9PRY8	E9PRY8_HUMAN	Elongation factor 1-delta	EEF1D	9	17.5	23.1
209	E9PS00	E9PS00_HUMAN	Fatty acid desaturase 3	FADS3	1	2.04	4.556
210	E9PSD5	E9PSD5_HUMAN	Cysteine and histidine-rich domain-containing protein 1	CHORDC1	1	1.96	12.5
211	F2Z2V0	F2Z2V0_HUMAN	Copine-1	CPNE1	6	9.29	14.45
212	F2Z2W7	F2Z2W7_HUMAN	tRNA (uracil-5-)-methyltransferase homolog A	TRMT2A	1	1.12	1.555
213	F2Z2Y4	F2Z2Y4_HUMAN	Pyridoxal kinase	PDXK	1	1.79	5.882
214	F5GWX5	F5GWX5_HUMAN	Chromodomain-helicase-DNA-binding protein 4	CHD4	14	26.61	11.81
215	F5GWY0	F5GWY0_HUMAN		Deleted	4	8.16	14.42
216	F5GXC8	F5GXC8_HUMAN		Deleted	5	8.88	15.8
217	F5GXX5	F5GXX5_HUMAN	Dolichyl-diphosphooligosaccharide--protein glycosyltransferase subunit DAD1	DAD1	4	5.24	37.65
218	F5GYC3	F5GYC3_HUMAN		Deleted	1	0.65	2.765
219	F5GYQ1	F5GYQ1_HUMAN	V-type proton ATPase subunit d 1	ATP6V0D1	3	7.28	16.33
220	F5GYT8	F5GYT8_HUMAN	Methylcrotonoyl-CoA carboxylase subunit alpha, mitochondrial	MCCC1	4	8.34	17.61
221	F5GZJ1	F5GZJ1_HUMAN		Deleted	1	2.2	0.7375
222	F5GZX4 merged into Q9H9Y6	F5GZX4_HUMAN/RPA2_HUMAN	REVERSED DNA-directed RNA polymerase I subunit RPA2	POLR1B	1	1.16	0.7673
223	F5GZX4/merged into Q9H9Y6	F5GZX4_HUMAN/RPA2_HUMAN	DNA-directed RNA polymerase I subunit RPA2	POLR1B	2	5.67	2.387
224	F5H1N1	F5H1N1_HUMAN		Deleted	4	6.34	12.09
225	F5H1S8	F5H1S8_HUMAN	Malectin	MLEC	3	5.57	28.08
226	F5H241	F5H241_HUMAN		Deleted	1	2.01	5.437
227	F5H2F4	F5H2F4_HUMAN	C-1-tetrahydrofolate synthase, cytoplasmic	MTHFD1	1	0.9	2.353
228	F5H2F6	F5H2F6_HUMAN	Pre-B-cell leukemia transcription factor-interacting protein 1		1	0.9	1.736
229	F5H2F9 merged into P52701	F5H2F9_HUMAN/MSH6_HUMAN	DNA mismatch repair protein Msh6	MSH6	1	0.97	1.134
230	F5H2U2	F5H2U2_HUMAN		Deleted	10	15.31	7.452
231	F5H2V0	F5H2V0_HUMAN		Deleted	12	23.49	34.93
232	F5H335 merged into Q14152	F5H335_HUMAN/EIF3A_HUMAN	Eukaryotic translation initiation factor 3 subunit A	EIF3A	2	1.3	2.003
233	F5H345	F5H345_HUMAN	Porphobilinogen deaminase	HMBS	3	4.73	17.58
234	F5H3I5 merged into Q96JB5	F5H3I5_HUMAN/CK5P3_HUMAN	CDK5 regulatory subunit-associated protein 3	CDK5RAP3	4	5.6	9.416
235	F5H3P5	F5H3P5_HUMAN		Deleted	1	1.42	3.09
236	F5H3T8	F5H3T8_HUMAN		Deleted	1	1.26	2.203
237	F5H4B1	F5H4B1_HUMAN		Deleted	3	6	12.98
238	F5H4G7	F5H4G7_HUMAN		Deleted	3	4.24	8.63
239	F5H4L7	F5H4L7_HUMAN		Deleted	1	1.56	4.194
240	F5H4N4	F5H4N4_HUMAN	Peroxisomal membrane protein 2	PXMP2	2	2	12.5
241	F5H4X1	F5H4X1_HUMAN		Deleted	2	1.47	2.323
242	F5H569	F5H569_HUMAN		Deleted	1	0.88	1.314
243	F5H5A1	F5H5A1_HUMAN	Acyl-CoA synthetase family member 3, mitochondrial	ACSF3	1	0.63	3.215
244	F5H669	F5H669_HUMAN	Cleavage and polyadenylation-specificity factor subunit 7	CPSF7	3	5.81	12.83
245	F5H698	F5H698_HUMAN		Deleted	2	5.63	2.035
246	F5H6I0	F5H6I0_HUMAN	Beta-2-microglobulin	B2M	3	5.81	34.43
247	F5H7N9	F5H7N9_HUMAN		Deleted	3	4.98	10.03
248	F5H8E5	F5H8E5_HUMAN		Deleted	3	5.3	4.088
249	F5H8J3 merged into O96005	F5H8J3_HUMAN/CLPT1_HUMAN	Cleft lip and palate transmembrane protein 1	CLPTM1	7	14.02	16.03
250	F6S0T5	F6S0T5_HUMAN		Deleted	8	11.35	17.01
251	F6T1Q0	F6T1Q0_HUMAN	2',5'-phosphodiesterase 12	PDE12	3	5.36	10.38
252	F8VPD4	F8VPD4_HUMAN	CAD protein	CAD	3	4.05	2.498
253	F8VQZ7	F8VQZ7_HUMAN	Methionine aminopeptidase 2	METAP2	1	1.44	2.725
254	F8VR50	F8VR50_HUMAN	Actin-related protein 2/3 complex subunit 3	ARPC3	1	1	13.1
255	F8VSC5	F8VSC5_HUMAN	REVERSED SCY1-like protein 2 (Fragment)	SCYL2	1	1.8	1.028
256	F8VUY8	F8VUY8_HUMAN	Sodium-coupled neutral amino acid transporter 2	SLC38A2	1	1.57	23.86
257	F8VVM2	F8VVM2_HUMAN	Phosphate carrier protein, mitochondrial	SLC25A3	12	4	38.58
258	F8VX04	F8VX04_HUMAN	Sodium-coupled neutral amino acid transporter 1	SLC38A1	1	0.68	5.567
259	F8VXC8	F8VXC8_HUMAN	SWI/SNF complex subunit SMARCC2	SMARCC2	10	7.91	11.57
260	F8VXG7	F8VXG7_HUMAN	Protein SCAF11	SCAF11	1	2	1.967
261	F8VY86 merged into Q12888	F8VY86_HUMAN/TP53B_HUMAN	Tumor suppressor p53-binding protein 1	TP53BP1	3	4.96	3.139
262	F8VZX2	F8VZX2_HUMAN	Poly(rC)-binding protein 2	PCBP2	6	8	32.4
263	F8W031	F8W031_HUMAN	Uncharacterized protein	N/A	9	12.67	38.78
264	F8W0J6	F8W0J6_HUMAN	Nucleosome assembly protein 1-like 1	NAP1L1	5	10.21	17.68
265	F8W1A4	F8W1A4_HUMAN	Adenylate kinase 2, mitochondrial	AK2	24	32.35	76.72
266	F8W1B3	F8W1B3_HUMAN	Cholinephosphotransferase 1	CHPT1	1	1.09	3.015
267	F8W6A0	F8W6A0_HUMAN	Periphilin-1	PPHLN1	2	2.97	9.091
268	F8W6E4	F8W6E4_HUMAN		Deleted	5	9.46	14.8
269	F8W6L6	F8W6L6_HUMAN		Deleted	3	3.41	2.058
270	F8W6M3	F8W6M3_HUMAN	Palmitoyltransferase	ZDHHC3	1	2.01	6.607
271	F8W726	F8W726_HUMAN	Ubiquitin-associated protein 2-like	UBAP2L	1	2	1.855
272	F8W727	F8W727_HUMAN	60S ribosomal protein L32	RPL32	2	4	15.03
273	F8W785	F8W785_HUMAN	Golgi integral membrane protein 4	GOLIM4	2	2.61	3.443
274	F8W7Q4	F8W7Q4_HUMAN	Protein FAM162A	FAM162A	2	2.79	19.44
275	F8W7U8	F8W7U8_HUMAN	Double-strand break repair protein MRE11A	MRE11A	1	1.54	1.839
276	F8W8Z9	F8W8Z9_HUMAN	Mitochondrial import receptor subunit TOM5 homolog	TOMM5	1	2.49	10.2
277	F8W914	F8W914_HUMAN	Reticulon	RTN4	10	18.95	53.91
278	F8W930	F8W930_HUMAN	Insulin-like growth factor 2 mRNA-binding protein 2	IGF2BP2	5	1.54	9.256
279	F8W9B5	F8W9B5_HUMAN	Protein regulator of cytokinesis 1		1	1.15	2.827
280	F8W9Y0	F8W9Y0_HUMAN		Deleted	1
281	F8WA83 merged into Q15084	F8WA83_HUMAN/PDIA6_HUMAN	Protein disulfide-isomerase A6	PDIA6	25	38.48	55.51
282	F8WCY5 merged into Q14257	F8WCY5_HUMAN/RCN2_HUMAN	Reticulocalbin-2	RCN2	2	4.02	10.75
283	F8WD83	F8WD83_HUMAN	Probable methyltransferase-like protein 15	METTL15	1	1.24	7.927
284	F8WDY4	F8WDY4_HUMAN	Protein lifeguard 3	TMBIM1	1	0.72	10
285	F8WE41	F8WE41_HUMAN	Nuclear cap-binding protein subunit 2	NCBP2	1	0.72	20.37
286	F8WE74	F8WE74_HUMAN	Peroxisomal membrane protein PMP34	SLC25A17	1	2.02	7.531
287	F8WJN3	F8WJN3_HUMAN	Cleavage and polyadenylation-specificity factor subunit 6	CPSF6	5	10.21	17.15
288	G3V126	G3V126_HUMAN	ATPase, H+ transporting, lysosomal 50/57kDa, V1 subunit H, isoform CRA_c	ATP6V1H	2	3.2	9.932
289	G3V198	G3V198_HUMAN	Nuclear pore complex protein Nup160	NUP160	4	7.14	6.559
290	G3V1R2	G3V1R2_HUMAN	Reticulon-4-interacting protein 1, mitochondrial	RTN4IP1	1	2.05	10.18
291	G3V1R9	G3V1R9_HUMAN		Deleted	2	3	6.373
292	G3V1S6	G3V1S6_HUMAN	Polypeptide N-acetylgalactosaminyltransferase	GALNT2	13	25.66	33.77
293	G3V3A4	G3V3A4_HUMAN	SNW domain-containing protein 1	SNW1	4	6.86	12.43
294	G3V3B3	G3V3B3_HUMAN	Protein sel-1 homolog 1	SEL1L	1	2	16.56
295	G3V3E8	G3V3E8_HUMAN	Epididymal secretory protein E1	NPC2	3	3.68	18.39
296	G3V4W0	G3V4W0_HUMAN	Heterogeneous nuclear ribonucleoproteins C1/C2	HNRNPC	25	26.21	42.37
297	G3V529	G3V529_HUMAN	ATP-dependent RNA helicase DDX24	DDX24	1	1.83	2.819
298	G3V599	G3V599_HUMAN	Melanoma inhibitory activity protein 2	MIA2	2	3.3	2.539
299	G3V5Z7	G3V5Z7_HUMAN	Proteasome subunit alpha type	PSMA6	4	6.86	20.24
300	G3XA81 merged into Q9BTX1	G3XA81_HUMAN/NDC1_HUMAN	Nucleoporin NDC1	NDC1	2	3.58	5.903
301	G3XAN4	G3XAN4_HUMAN	Translocating chain-associated membrane protein 1	TRAM1	1	2	3.819
302	G3XAN8	G3XAN8_HUMAN	Mitochondrial import inner membrane translocase subunit Tim8 B	TIMM8B	3	2.92	35.71
303	G5E959	G5E959_HUMAN		Deleted	1	0.82	1.499
304	G5E975	G5E975_HUMAN	SWI/SNF related, matrix associated, actin dependent regulator of chromatin, subfamily b, member 1, isoform CRA_c	SMARCB1	2	3.54	11.17
305	G5E9F5	G5E9F5_HUMAN	MpV17 transgene, murine homolog, glomerulosclerosis, isoform CRA_d	MPV17	1	1.92	20.35
306	G5E9Q7	G5E9Q7_HUMAN	Isocitrate dehydrogenase [NAD] subunit, mitochondrial	IDH3G	3	6	17.39
307	G5E9W3	G5E9W3_HUMAN	Cleavage and polyadenylation specific factor 3, 73kDa, isoform CRA_b	CPSF3	4	9.27	11.9
308	G5E9W7	G5E9W7_HUMAN	28S ribosomal protein S22, mitochondrial	MRPS22	5	9.19	24.76
309	G5EA30	G5EA30_HUMAN	CUG triplet repeat, RNA binding protein 1, isoform CRA_c	CELF1	6	10.64	18.48
310	G8JLB3	G8JLB3_HUMAN	tRNA pseudouridine synthase	PUS1	7	11.22	23.44
311	G8JLB6	G8JLB6_HUMAN	Heterogeneous nuclear ribonucleoprotein H	HNRNPH1	23	31.48	53.39
312	G8JLE0	G8JLE0_HUMAN		Deleted	2	4.06	15.69
313	G8JLK1	G8JLK1_HUMAN	Vesicle transport protein USE1	USE1	1	2.05	5.019
314	H0Y2W2	H0Y2W2_HUMAN	ATPase family AAA domain-containing protein 3A	ATAD3A	19	33.37	43.71
315	H0Y4T7	H0Y4T7_HUMAN	Metastasis-associated protein MTA1	MTA1	2	0.78	4.892
316	H0Y5B5	H0Y5B5_HUMAN	Protein polybromo-1	PBRM1	2	1.87	1.659
317	H0Y6K2	H0Y6K2_HUMAN	Bromodomain-containing protein 2	BRD2	1	1.55	2.23
318	H0Y6Y8	H0Y6Y8_HUMAN	39S ribosomal protein L43, mitochondrial	MRPL43	2	4	21.3
319	H0Y7A7	H0Y7A7_HUMAN	Calmodulin	CALM2	4	6.26	35.83
320	H0Y7T5	H0Y7T5_HUMAN	Serine/threonine-protein kinase WNK2	WNK2	1	0.92	0.4955
321	H0Y886	H0Y886_HUMAN	NADH dehydrogenase [ubiquinone] 1 beta subcomplex subunit 5, mitochondrial	NDUFB5	2	3.59	15.53
322	H0Y8C3	H0Y8C3_HUMAN	Mitochondrial carrier homolog 1	MTCH1	1	2.01	2.792
323	H0YA55	H0YA55_HUMAN	Serum albumin	ALB	1	2.03	3.304
324	H0YAE9	H0YAE9_HUMAN	Uncharacterized protein	N/A	2	3.53	17.3
325	H0YAK1	H0YAK1_HUMAN	G-rich sequence factor 1	GRSF1	9	12.65	30.91
326	H0YAW7	H0YAW7_HUMAN	Bifunctional epoxide hydrolase 2	EPHX2	1	2.22	6.731
327	H0YB83	H0YB83_HUMAN	Regulator of microtubule dynamics protein 1	RMDN1	2	1.95	9.778
328	H0YBF6	H0YBF6_HUMAN	Set1/Ash2 histone methyltransferase complex subunit ASH2	ASH2L	1	1.85	7.813
329	H0YBZ3	H0YBZ3_HUMAN		Deleted	1	2	14.37
330	H0YCW6	H0YCW6_HUMAN	Mannosyltransferase	ALG9	1	1.62	10.14
331	H0YDL9	H0YDL9_HUMAN	Tetraspanin	CD81	2	4	17.65
332	H0YG20	H0YG20_HUMAN	alpha-1,2-Mannosidase	MAN1B1	1	2.01	2.411
333	H0YH12	H0YH12_HUMAN	Protein asunder homolog	ASUN	1	1.39	3.116
334	H0YHG0	H0YHG0_HUMAN	Uncharacterized protein	N/A	4	5.91	9.178
335	H0YI09	H0YI09_HUMAN	Methyltransferase-like protein 7A	METTL7A	4	6.63	26.64
336	H0YIS7	H0YIS7_HUMAN	Protein RNASEK-C17orf49	RNASEK-C17orf49	1	0.89	6.009
337	H0YJG7	H0YJG7_HUMAN	Activator of 90 kDa heat shock protein ATPase homolog 1	AHSA1	1	1.72	10.19
338	H0YKD8	H0YKD8_HUMAN	60S ribosomal protein L28	RPL28	2	3.09	10.59
339	H0YLA2	H0YLA2_HUMAN	Signal recognition particle 14 kDa protein	SRP14	4	5.36	31.3
340	H0YMR6	H0YMR6_HUMAN	SAFB-like transcription modulator	SLTM	2	0.76	19.21
341	H0YN26	H0YN26_HUMAN	Acidic leucine-rich nuclear phosphoprotein 32 family member A	ANP32A	3	1.23	22.6
342	H0YNE9	H0YNE9_HUMAN	Ras-related protein Rab-8B	RAB8B	4	1.48	27.13
343	H3BLU7	H3BLU7_HUMAN	Aflatoxin B1 aldehyde reductase member 2	AKR7A2	2	3.34	8.599
344	H3BLZ8	H3BLZ8_HUMAN	Probable ATP-dependent RNA helicase DDX17	DDX17	31	54.59	48.15
345	H3BMF4	H3BMF4_HUMAN	Protein spinster homolog 1	SPNS1	3	6.11	12.39
346	H3BN98	H3BN98_HUMAN	Uncharacterized protein	N/A	4	8.27	25.74
347	H3BNT2	H3BNT2_HUMAN	Ubiquinone biosynthesis protein COQ9, mitochondrial	COQ9	2	4.12	19.47
348	H3BQA8	H3BQA8_HUMAN	WD repeat-containing protein 61	WDR61	1	2	12.27
349	H3BS10	H3BS10_HUMAN	Beta-hexosaminidase	HEXA	3	3.98	7.073
350	H3BSM7	H3BSM7_HUMAN	RUS1 family protein C16orf58	C16orf58	3	2.84	10.09
351	H3BV80	H3BV80_HUMAN	RNA-binding protein with serine-rich domain 1	RNPS1	5	9.12	33.18
352	H7BXF4	H7BXF4_HUMAN	Sphingomyelin phosphodiesterase 4	SMPD4	2	1.61	3.823
353	H7BXF5	H7BXF5_HUMAN	Histone deacetylase complex subunit SAP130	SAP130	1	2.15	1.989
354	H7BXI1	H7BXI1_HUMAN	Extended synaptotagmin-2	ESYT2	9	16.85	16.29
355	H7BXJ5	H7BXJ5_HUMAN	Non-histone chromosomal protein HMG-14	HMGN1	2	4	29.17
356	H7BXL1	H7BXL1_HUMAN	Transmembrane protein 41A	TMEM41A	1	0.68	13.04
357	H7BXY3	H7BXY3_HUMAN	Putative ATP-dependent RNA helicase DHX30	DHX30	9	10.22	9.348
358	H7BY58	H7BY58_HUMAN	Protein-L-isoaspartate O-methyltransferase	PCMT1	12	18.67	57.69
359	H7BYF7	H7BYF7_HUMAN	ER lumen protein-retaining receptor 2	KDELR2	2	4	57.89
360	H7BYM6	H7BYM6_HUMAN		Deleted	2	4.2	7.622
361	H7BZC1	H7BZC1_HUMAN	Hippocalcin-like protein 1	HPCAL1	1	1.31	11.65
362	H7C1M2	H7C1M2_HUMAN	Protein SON	SON	9	2	10.45
363	H7C1U8	H7C1U8_HUMAN	MICOS complex subunit	APOO	7	12.11	65.73
364	H7C2W9	H7C2W9_HUMAN	60S ribosomal protein L31	RPL31	2	4	21.3
365	H7C3E1	H7C3E1_HUMAN	Renin receptor	ATP6AP2	1	2.05	9.266
366	H7C3P4	H7C3P4_HUMAN	N-acetylglucosamine-6-sulfatase	GNS	3	5.38	6.25
367	H7C417	H7C417_HUMAN	Uncharacterized protein	N/A	1	2.57	5.917
368	H7C4X9	H7C4X9_HUMAN	Protein kinase C-binding protein 1	ZMYND8	1	2.24	1.279
369	H7C525	H7C525_HUMAN	Coiled-coil domain-containing protein 58	CCDC58	4	6.36	29.08
370	H7C561	H7C561_HUMAN	Splicing factor 1	SF1	2	1.92	8.935
371	H7C585	H7C585_HUMAN	Frataxin, mitochondrial	FXN	1	2.26	10.19
372	H7C5U8	H7C5U8_HUMAN	39S ribosomal protein L27, mitochondrial	MRPL27	2	2.88	18.38
373	H9KV28	H9KV28_HUMAN	Protein diaphanous homolog 1	DIAPH1	1	1.87	1.571
374	H9KV46	H9KV46_HUMAN		Deleted	1	0.81	1.871
375	I3L0E3	I3L0E3_HUMAN	HCG1984214, isoform CRA_a	hCG_1984214	4	6.77	29.78
376	I3L0H8	I3L0H8_HUMAN	ATP-dependent RNA helicase DDX19A	DDX19A	1	2.08	2.461
377	I3L0N3	I3L0N3_HUMAN	Vesicle-fusing ATPase	NSF	17	32.11	31.94
378	I3L1K6	I3L1K6_HUMAN	Myosin light chain 4	MYL4	2	4.18	16.86
379	I3L2Z5	I3L2Z5_HUMAN	Myc-associated zinc finger protein	MAZ	2	3.2	16.83
380	I3L3A8 merged into C9JFV4	I3L3A8_HUMAN/C9JFV4_HUMAN	Proline-, glutamic acid- and leucine-rich protein 1	PELP1	4	3.02	7.458
381	I3L3B4	I3L3B4_HUMAN	Uncharacterized protein	N/A	1	2	12.5
382	I3L3T0	I3L3T0_HUMAN	HCG15164, isoform CRA_b	PAM16	3	4.86	26.21
383	I3NI32	I3NI32_HUMAN	Dihydroorotate dehydrogenase (quinone), mitochondrial	DHODH	4	6.85	16.28
384	J3KMX1	J3KMX1_HUMAN	Nuclear pore complex protein Nup88	NUP88	2	3.4	6.034
385	J3KMX2	J3KMX2_HUMAN	SWI/SNF-related matrix-associated actin-dependent regulator of chromatin subfamily D member 2	SMARCD2	2	4.2	8.114
386	J3KMZ9	J3KMZ9_HUMAN	Low-density lipoprotein receptor	LDLR	2	2.15	3.598
387	J3KN00	J3KN00_HUMAN		Deleted	3	3.23	14.1
388	J3KN32	J3KN32_HUMAN	REST corepressor 1	RCOR1	4	5.57	12.78
389	J3KN36	J3KN36_HUMAN	Nodal modulator 3	NOMO3	25	53.38	33.62
390	J3KN38	J3KN38_HUMAN	Methylosome subunit pICln	CLNS1A	1	0.72	6.404
391	J3KNA0	J3KNA0_HUMAN	Mitochondrial inner membrane protein OXA1L	OXA1L	3	4.78	9.495
392	J3KND3	J3KND3_HUMAN	Myosin light polypeptide 6	MYL6	1	2.01	10.53
393	J3KNF8	J3KNF8_HUMAN	Cytochrome b5 type B (Cytochrome b5 type B	CYB5B	6	10	59.33
394	J3KNH7	J3KNH7_HUMAN		Deleted	1	1.77	2.443
395	J3KNJ2	J3KNJ2_HUMAN	Eukaryotic translation initiation factor 3 subunit M	EIF3M	1	2	9.424
396	J3KNL3	J3KNL3_HUMAN		Deleted	8	15.81	30.26
397	J3KNT0	J3KNT0_HUMAN		Deleted	4	9.74	11.23
398	J3KPD3	J3KPD3_HUMAN	RNA binding motif protein 7, isoform CRA_c	RBM7	1	2.01	6.742
399	J3KPF3	J3KPF3_HUMAN	4F2 cell-surface antigen heavy chain	SLC3A2	10	20.41	22.5
400	J3KPH8	J3KPH8_HUMAN	Histone deacetylase 7	HDAC7	1	0.89	0.9862
401	J3KPP4	J3KPP4_HUMAN	Cisplatin resistance-associated overexpressed protein, isoform CRA_b	LUC7L3	8	13.08	21.47
402	J3KPS0	J3KPS0_HUMAN	DnaJ (Hsp40) homolog, subfamily B, member 12, isoform CRA_c	DNAJB12	2	1.38	6.112
403	J3KPT4	J3KPT4_HUMAN	TraB domain-containing protein	TRABD	2	2.83	8.179
404	J3KPV7 merged into P25325	J3KPV7_HUMAN/THTM_HUMAN	3-mercaptopyruvate sulfurtransferase	MPST	1	0.92	1.893
405	J3KPW7	J3KPW7_HUMAN		Deleted	8	6.49	18.73
406	J3KPX7	J3KPX7_HUMAN	Prohibitin-2	PHB2	20	30.34	61.2
407	J3KQ32	J3KQ32_HUMAN	Obg-like ATPase 1	OLA1	2	4.43	6.25
408	J3KQ45	J3KQ45_HUMAN	Trans-Golgi network integral membrane protein 2	TGOLN2	2	4	6.167
409	J3KQ48	J3KQ48_HUMAN	Peptidyl-tRNA hydrolase 2, mitochondrial	PTRH2	12	17.34	58.89
410	J3KQ73	J3KQ73_HUMAN		Deleted	6	9.57	18.82
411	J3KQ93	J3KQ93_HUMAN		Deleted	1	0.66	20.24
412	J3KQ96	J3KQ96_HUMAN	Treacle protein	TCOF1	12	20.51	10.68
413	J3KQE0	J3KQE0_HUMAN		Deleted	2	3.6	6.232
414	J3KQE5	J3KQE5_HUMAN	GTP-binding nuclear protein Ran	RAN	7	11.36	36.75
415	J3KQN4	J3KQN4_HUMAN	60S ribosomal protein L36a	RPL36A	2	2.81	15.49
416	J3KQY1	J3KQY1_HUMAN	39S ribosomal protein L22, mitochondrial	MRPL22	2	3.4	12.5
417	J3KR24	J3KR24_HUMAN	Isoleucine--tRNA ligase, cytoplasmic	IARS	1	1.36	1.389
418	J3KS15	J3KS15_HUMAN	Peptidyl-tRNA hydrolase ICT1, mitochondrial	ICT1	3	6.11	20.31
419	J3KTL2	J3KTL2_HUMAN	Serine/arginine-rich-splicing factor 1	SRSF1	13	24.63	40.32
420	J3QK89	J3QK89_HUMAN	Calcium homeostasis endoplasmic reticulum protein	CHERP	9	15.51	14.24
421	J3QKT5	J3QKT5_HUMAN	RNA-binding protein Musashi homolog 2	MSI2	1	2	16.16
422	J3QL05	J3QL05_HUMAN	Serine/arginine-rich-splicing factor 2	SRSF2	4	7.49	40
423	J3QL54	J3QL54_HUMAN	Nuclear pore complex protein Nup85	NUP85	1	2.02	2.757
424	J3QL56	J3QL56_HUMAN	Protein SCO1 homolog, mitochondrial	SCO1	1	2.12	7.407
425	J3QLB2	J3QLB2_HUMAN	Zinc transporter ZIP11	SLC39A11	1	2	9.189
426	J3QLS3	J3QLS3_HUMAN	28S ribosomal protein S7, mitochondrial	MRPS7	8	15.11	37.27
427	J3QQ67	J3QQ67_HUMAN	60S ribosomal protein L18	RPL18	3	3.82	14.21
428	J3QQT2	J3QQT2_HUMAN	60S ribosomal protein L17	RPL17	2	3.42	14.04
429	J3QQX2	J3QQX2_HUMAN	Rho GDP-dissociation inhibitor 1	ARHGDIA	2	2.11	20
430	J3QR07	J3QR07_HUMAN	YTH domain-containing protein 1	YTHDC1	1	0.86	1.497
431	J3QR09	J3QR09_HUMAN	Ribosomal protein L19	RPL19	2	3.09	13.47
432	J3QR44	J3QR44_HUMAN	Cyclin-dependent kinase 11B	CDK11B	2	3.21	3.185
433	J3QRT5	J3QRT5_HUMAN	Intercellular adhesion molecule 2	ICAM2	1	2	6.375
434	J3QSD7	J3QSD7_HUMAN	Cyclin-dependent kinase 12	CDK12	4	6.9	4.33
435	J3QT77	J3QT77_HUMAN	Serum paraoxonase/arylesterase 2	PON2	1	1.77	4.971
436	J3QW43	J3QW43_HUMAN	Mannose-P-dolichol utilization defect 1 protein	MPDU1	3	4.64	17.71
437	J9JID7	J9JID7_HUMAN		Deleted	13	22.58	25.32
438	J9JIE6	J9JIE6_HUMAN	Calcium load-activated calcium channel	TMCO1	2	3.45	12.13
439	K7EK07	K7EK07_HUMAN	Histone H3	H3F3B	4	2	36.36
440	K7EK45	K7EK45_HUMAN	Polypyrimidine tract-binding protein 1	PTBP1	11	2.42	74.22
441	K7EKE8	K7EKE8_HUMAN	Nectin-2	NECTIN2	1	1.86	9.048
442	K7EKS1	K7EKS1_HUMAN	DNA-directed RNA polymerase II subunit RPB9	POLR2I	2	2	26.14
443	K7ELC2	K7ELC2_HUMAN	40S ribosomal protein S15	RPS15	4	8.48	52.63
444	K7ELC7	K7ELC7_HUMAN	60S ribosomal protein L27	RPL27	3	5.93	28.47
445	K7ELL7	K7ELL7_HUMAN	Glucosidase 2 subunit beta	PRKCSH	22	42.04	58.13
446	K7ELV2	K7ELV2_HUMAN	Nucleoporin SEH1	SEH1L	1	2	8.365
447	K7EM18	K7EM18_HUMAN	Eukaryotic translation initiation factor 1	EIF1	2	2.56	22.31
448	K7EMM8	K7EMM8_HUMAN	Putative oxidoreductase GLYR1	GLYR1	1	2.35	3.626
449	K7ENZ6	K7ENZ6_HUMAN	Protein FAM134C	FAM134C	1	1.12	18.75
450	K7EPA1	K7EPA1_HUMAN	Chromatin assembly factor 1 subunit A	CHAF1A	1	1.49	8.935
451	K7EPA3	K7EPA3_HUMAN	Transmembrane protein 161A	TMEM161A	2	4.02	8.59
452	K7EPE7	K7EPE7_HUMAN	Vacuole membrane protein 1	VMP1	1	2	13.33
453	K7EPJ5	K7EPJ5_HUMAN	E3 ubiquitin-protein ligase MGRN1	MGRN1	1	0.77	1.684
454	K7EPR0	K7EPR0_HUMAN	Transmembrane protein 205	TMEM205	1	2.16	10.16
455	K7EQ48	K7EQ48_HUMAN	Glucose-6-phosphate isomerase	GPI	6	13.36	23.42
456	K7EQ77	K7EQ77_HUMAN	NADH dehydrogenase [ubiquinone] 1 alpha subcomplex subunit 11	NDUFA11	1	2	19.17
457	K7EQW1	K7EQW1_HUMAN	UPF0449 protein C19orf25	C19orf25	1	2	28.17
458	K7EQZ6 merged into Q7Z4V5	K7EQZ6_HUMAN/HDGR2_HUMAN	Hepatoma-derived growth factor-related protein 2	HDGFRP2	2	3.01	3.852
459	K7ER08	K7ER08_HUMAN	RNA-binding protein 42	RBM42	2	4	10.1
460	K7ERC8	K7ERC8_HUMAN	3-ketodihydrosphingosine reductase	KDSR	3	1.64	21.18
461	K7ERE1	K7ERE1_HUMAN	TMEM256-PLSCR3 readthrough (NMD candidate)	TMEM256-PLSCR3	1	2	41.18
462	K7ERI9	K7ERI9_HUMAN	Apolipoprotein C-I	APOC1	1	2.39	12.99
463	K7ERR1	K7ERR1_HUMAN	Tetratricopeptide repeat protein 19, mitochondrial	TTC19	1	0.81	15.87
464	K7ES52	K7ES52_HUMAN	Thymidine kinase	TK1	1	1.95	10
465	K7ESE8	K7ESE8_HUMAN	Bleomycin hydrolase	BLMH	1	0.96	4.762
466	K7ESP4	K7ESP4_HUMAN	Dephospho-CoA kinase domain-containing protein	DCAKD	2	3.61	11.96
467	M0QWZ7	M0QWZ7_HUMAN	Serine--tRNA ligase, mitochondrial	SARS2	3	5.9	9.073
468	M0QXB4	M0QXB4_HUMAN	Coatomer protein complex, subunit epsilon, isoform CRA_g	COPE	2	4.31	18.43
469	M0QXB5	M0QXB5_HUMAN	Persulfide dioxygenase ETHE1, mitochondrial	ETHE1	1	2.04	5.385
470	M0QXN5	M0QXN5_HUMAN	Nuclear pore glycoprotein p62	NUP62	5	7.13	17.71
471	M0QY97	M0QY97_HUMAN	Zinc finger CCCH domain-containing protein 4	ZC3H4	2	4	3.077
472	M0QZ43	M0QZ43_HUMAN	Sarcoplasmic reticulum histidine-rich calcium-binding protein	HRC	1	0.75	2.811
473	M0QZM1	M0QZM1_HUMAN	Heterogeneous nuclear ribonucleoprotein M	HNRNPM	23	2	61.62
474	M0R0R2	M0R0R2_HUMAN	40S ribosomal protein S5	RPS5	7	10.5	36.89
475	M0R117	M0R117_HUMAN	60S ribosomal protein L18a	RPL18A	1	2	8.442
476	M0R2Z9	M0R2Z9_HUMAN	SURP and G-patch domain-containing protein 2	SUGP2	1	1.44	0.8212
477	O00116	ADAS_HUMAN	Alkyldihydroxyacetonephosphate synthase, peroxisomal	AGPS	17	33.21	29.64
478	O00148	DX39A_HUMAN	ATP-dependent RNA helicase DDX39A	DDX39A	10	3.8	30.44
479	O00161	SNP23_HUMAN	Synaptosomal-associated protein 23	SNAP23	1	1.85	6.635
480	O00165	HAX1_HUMAN	HCLS1-associated protein X-1	HAX1	5	8.86	36.2
481	O00186	STXB3_HUMAN	Syntaxin-binding protein 3	STXBP3	1	1.39	2.534
482	O00217	NDUS8_HUMAN	NADH dehydrogenase [ubiquinone] iron-sulfur protein 8, mitochondrial	NDUFS8	3	6.92	18.57
483	O00231	PSD11_HUMAN	26S proteasome non-ATPase regulatory subunit 11	PSMD11	5	10.13	14.22
484	O00232	PSD12_HUMAN	26S proteasome non-ATPase regulatory subunit 12	PSMD12	2	4.03	7.456
485	O00264	PGRC1_HUMAN	Membrane-associated progesterone receptor component 1	PGRMC1	8	13.68	42.56
486	O00267	SPT5H_HUMAN	Transcription elongation factor SPT5	SUPT5H	3	4.18	4.416
487	O00299	CLIC1_HUMAN	Chloride intracellular channel protein 1	CLIC1	13	24	68.05
488	O00330	ODPX_HUMAN	Pyruvate dehydrogenase protein X component, mitochondrial	PDHX	3	6.23	9.78
489	O00400	ACATN_HUMAN	Acetyl-coenzyme A transporter 1	SLC33A1	1	2.42	4.189
490	O00410	IPO5_HUMAN	Importin-5	IPO5	2	3.5	3.191
491	O00411	RPOM_HUMAN	DNA-directed RNA polymerase, mitochondrial	POLRMT	4	9.53	6.911
492	O00425	IF2B3_HUMAN	Insulin-like growth factor 2 mRNA-binding protein 3	IGF2BP3	6	5.97	10.71
493	O00483	NDUA4_HUMAN	Cytochrome c oxidase subunit NDUFA4	NDUFA4	2	3.71	45.68
494	O00487	PSDE_HUMAN	26S proteasome non-ATPase regulatory subunit 14	PSMD14	5	9.43	33.23
495	O00505	IMA4_HUMAN	Importin subunit alpha-4	KPNA3	4	2.18	15.74
496	O00560	SDCB1_HUMAN	Syntenin-1	SDCBP	3	5.53	22.48
497	O00567	NOP56_HUMAN	Nucleolar protein 56	NOP56	4	8.14	14.31
498	O00571	DDX3X_HUMAN	ATP-dependent RNA helicase DDX3X	DDX3X	15	22.92	24.47
499	O00629	IMA3_HUMAN	Importin subunit alpha-3	KPNA4	4	8.51	16.31
500	O00635	TRI38_HUMAN	E3 ubiquitin-protein ligase TRIM38	TRIM38	1	0.88	2.151
501	O00754	MA2B1_HUMAN	Lysosomal alpha-mannosidase	MAN2B1	1	0.94	2.176
502	O00767	ACOD_HUMAN	Acyl-CoA desaturase	SCD	2	4.01	6.964
503	O14497	ARI1A_HUMAN	AT-rich interactive domain-containing protein 1A	ARID1A	2	4.72	1.269
504	O14519	CDKA1_HUMAN	Cyclin-dependent kinase 2-associated protein 1	CDK2AP1	1	2.02	11.3
505	O14521	DHSD_HUMAN	Succinate dehydrogenase [ubiquinone] cytochrome b small subunit, mitochondrial	SDHD	1	2.38	7.547
506	O14523	C2C2L_HUMAN	C2 domain-containing protein 2-like	C2CD2L	1	1.34	2.833
507	O14561	ACPM_HUMAN	Acyl carrier protein, mitochondrial	NDUFAB1	6	10.12	30.13
508	O14578	CTRO_HUMAN	Citron Rho-interacting kinase	CIT	1	1.36	0.444
509	O14656	TOR1A_HUMAN	Torsin-1A	TOR1A	5	9.41	24.1
510	O14672	ADA10_HUMAN	Disintegrin and metalloproteinase domain-containing protein 10	ADAM10	1	1.25	1.872
511	O14737	PDCD5_HUMAN	Programmed cell death protein 5	PDCD5	1	2.1	8.8
512	O14744	ANM5_HUMAN	Protein arginine N-methyltransferase 5	PRMT5	1	1.75	2.198
513	O14773	TPP1_HUMAN	Tripeptidyl-peptidase 1	TPP1	8	14.12	19.18		K7ENG9_HUMAN
514	O14776	TCRG1_HUMAN	Transcription elongation regulator 1	TCERG1	1	2.26	1.093
515	O14818	PSA7_HUMAN	Proteasome subunit alpha type-7	PSMA7	4	8.42	23.79
516	O14828	SCAM3_HUMAN	Secretory carrier-associated membrane protein 3	SCAMP3	6	10.37	30.84
517	O14874	BCKD_HUMAN	[3-methyl-2-oxobutanoate dehydrogenase [lipoamide]] kinase, mitochondrial	BCKDK	3	2.6	4.126
518	O14925	TIM23_HUMAN	Mitochondrial import inner membrane translocase subunit Tim23	TIMM23	5	7.25	43.06
519	O14949	QCR8_HUMAN	Cytochrome b-c1 complex subunit 8	UQCRQ	3	5.78	29.27
520	O14975	S27A2_HUMAN	Very long-chain acyl-CoA synthetase	SLC27A2	16	31.14	39.03
521	O14979	HNRDL_HUMAN	Heterogeneous nuclear ribonucleoprotein D-like	HNRNPDL	12	16.92	21.67
522	O14980	XPO1_HUMAN	Exportin-1	XPO1	2	2.79	3.175
523	O15042	SR140_HUMAN	U2 snRNP-associated SURP motif-containing protein	U2SURP	13	25.07	19.83
524	O15091	MRRP3_HUMAN	Mitochondrial ribonuclease P protein 3	KIAA0391	1	1.67	1.544
525	O15127	SCAM2_HUMAN	Secretory carrier-associated membrane protein 2	SCAMP2	2	1.67	8.511
526	O15160	RPAC1_HUMAN	DNA-directed RNA polymerases I and III subunit RPAC1	POLR1C	6	10.98	40.46
527	O15173	PGRC2_HUMAN	Membrane-associated progesterone receptor component 2	PGRMC2	5	6.95	32.29
528	O15269	SPTC1_HUMAN	Serine palmitoyltransferase 1	SPTLC1	10	16.77	30.44
529	O15270	SPTC2_HUMAN	Serine palmitoyltransferase 2	SPTLC2	3	4.03	9.431
530	O15382	BCAT2_HUMAN	Branched-chain-amino-acid aminotransferase, mitochondrial	BCAT2	5	9.33	26.79
531	O15400	STX7_HUMAN	Syntaxin-7	STX7	4	6.36	24.14
532	O15446	RPA34_HUMAN	DNA-directed RNA polymerase I subunit RPA34	CD3EAP	2	4.32	7.059
533	O15460	P4HA2_HUMAN	Prolyl 4-hydroxylase subunit alpha-2	P4HA2	2	3.5	5.794
534	O43143	DHX15_HUMAN	Pre-mRNA-splicing factor ATP-dependent RNA helicase DHX15	DHX15	8	16.88	12.7
535	O43172	PRP4_HUMAN	U4/U6 small nuclear ribonucleoprotein Prp4	PRPF4	7	12.88	17.24
536	O43175	SERA_HUMAN	D-3-phosphoglycerate dehydrogenase	PHGDH	6	11.79	19.51
537	O43242	PSMD3_HUMAN	26S proteasome non-ATPase regulatory subunit 3	PSMD3	3	1.83	8.614
538	O43264	ZW10_HUMAN	Centromere/kinetochore protein zw10 homolog	ZW10	3	5.03	6.033
539	O43290	SNUT1_HUMAN	U4/U6.U5 tri-snRNP-associated protein 1	SART1	10	18.72	15.63
540	O43292	GPAA1_HUMAN	Glycosylphosphatidylinositol anchor attachment 1 protein	GPAA1	1	2.08	2.093
541	O43390	HNRPR_HUMAN	Heterogeneous nuclear ribonucleoprotein R	HNRNPR	32	52.03	46.6
542	O43396	TXNL1_HUMAN	Thioredoxin-like protein 1	TXNL1	2	3	15.57
543	O43399	TPD54_HUMAN	Tumor protein D54	TPD52L2	4	6.82	35.44
544	O43402	EMC8_HUMAN	ER membrane protein complex subunit 8	EMC8	1	0.7	4.286
545	O43464	HTRA2_HUMAN	Serine protease HTRA2, mitochondrial	HTRA2	4	7.77	16.81
546	O43504	LTOR5_HUMAN	Ragulator complex protein LAMTOR5	LAMTOR5	2	4	37.36
547	O43505	B4GA1_HUMAN	Beta-1,4-glucuronyltransferase 1	B4GAT1	2	1.49	8.916
548	O43615	TIM44_HUMAN	Mitochondrial import inner membrane translocase subunit TIM44	TIMM44	19	33.46	40.71
549	O43660	PLRG1_HUMAN	Pleiotropic regulator 1	PLRG1	4	7.67	16.54
550	O43678	NDUA2_HUMAN	NADH dehydrogenase [ubiquinone] 1 alpha subcomplex subunit 2	NDUFA2	1	2	10.1
551	O43681	ASNA_HUMAN	ATPase ASNA1	ASNA1	1	1.81	2.874
552	O43684	BUB3_HUMAN	Mitotic checkpoint protein BUB3	BUB3	7	14.43	32.01
553	O43707	ACTN4_HUMAN	Alpha-actinin-4	ACTN4	14	29.86	24.26
554	O43752	STX6_HUMAN	Syntaxin-6	STX6	1	1.91	9.804
555	O43765	SGTA_HUMAN	Small glutamine-rich tetratricopeptide repeat-containing protein alpha	SGTA	4	4.75	15.02
556	O43809	CPSF5_HUMAN	Cleavage and polyadenylation specificity factor subunit 5	NUDT21	8	11.98	44.49
557	O43823	AKAP8_HUMAN	A-kinase anchor protein 8	AKAP8	3	4.55	11.27
558	O43837	IDH3B_HUMAN	Isocitrate dehydrogenase [NAD] subunit beta, mitochondrial	IDH3B	9	18.59	34.81
559	O43852	CALU_HUMAN	Calumenin	CALU	18	37.85	63.17
560	O43913	ORC5_HUMAN	Origin recognition complex subunit 5	ORC5	2	3.54	10.34
561	O43920	NDUS5_HUMAN	NADH dehydrogenase [ubiquinone] iron-sulfur protein 5	NDUFS5	2	1.64	23.58
562	O60216	RAD21_HUMAN	Double-strand-break repair protein rad21 homolog	RAD21	2	2.31	3.645
563	O60220	TIM8A_HUMAN	Mitochondrial import inner membrane translocase subunit Tim8 A	TIMM8A	4	6.06	49.48
564	O60264	SMCA5_HUMAN	SWI/SNF-related matrix-associated actin-dependent regulator of chromatin subfamily A member 5	SMARCA5	7	11.67	7.89
565	O60287	NPA1P_HUMAN	Nucleolar pre-ribosomal-associated protein 1	URB1	1	2	1.057
566	O60306	AQR_HUMAN	Intron-binding protein aquarius	AQR	2	3.4	2.02
567	O60427	FADS1_HUMAN	Fatty acid desaturase 1	FADS1	3	5.46	9.91
568	O60488	ACSL4_HUMAN	Long-chain-fatty-acid--CoA ligase 4	ACSL4	4	2.89	9.283
569	O60506	HNRPQ_HUMAN	Heterogeneous nuclear ribonucleoprotein Q	SYNCRIP	27	33.24	49.92
570	O60568	PLOD3_HUMAN	Procollagen-lysine,2-oxoglutarate 5-dioxygenase 3	PLOD3	10	15.72	18.7
571	O60613	SEP15_HUMAN	15 kDa selenoprotein	SEP15	2	2.58	17.28
572	O60664	PLIN3_HUMAN	Perilipin-3	PLIN3	6	10.01	20.05
573	O60678	ANM3_HUMAN	Protein arginine N-methyltransferase 3	PRMT3	1	1.16	1.507
574	O60704	TPST2_HUMAN	Protein-tyrosine sulfotransferase 2	TPST2	1	1.71	3.183
575	O60832	DKC1_HUMAN	H/ACA ribonucleoprotein complex subunit 4	DKC1	4	8.55	13.04
576	O60841	IF2P_HUMAN	Eukaryotic translation initiation factor 5B	EIF5B	2	3.02	2.869
577	O60884	DNJA2_HUMAN	DnaJ homolog subfamily A member 2	DNAJA2	1	2.23	3.398
578	O60885	BRD4_HUMAN	Bromodomain-containing protein 4	BRD4	1	1.09	0.6608
579	O60888	CUTA_HUMAN	Protein CutA	CUTA	2	4.04	22.91
580	O75027	ABCB7_HUMAN	ATP-binding cassette sub-family B member 7, mitochondrial	ABCB7	3	4.09	7.314
581	O75063	XYLK_HUMAN	Glycosaminoglycan xylosylkinase	FAM20B	4	5.92	17.36
582	O75131	CPNE3_HUMAN	Copine-3	CPNE3	4	7.47	9.87
583	O75152	ZC11A_HUMAN	Zinc finger CCCH domain-containing protein 11A	ZC3H11A	4	10.45	8.642
584	O75251	NDUS7_HUMAN	NADH dehydrogenase [ubiquinone] iron-sulfur protein 7, mitochondrial	NDUFS7	7	10.02	47.42
585	O75306	NDUS2_HUMAN	NADH dehydrogenase [ubiquinone] iron-sulfur protein 2, mitochondrial	NDUFS2	10	19.71	33.91
586	O75323	NIPS2_HUMAN	Protein NipSnap homolog 2	GBAS	2	4.25	12.59
587	O75340	PDCD6_HUMAN	Programmed cell death protein 6	PDCD6	9	16.03	64.4
588	O75348	VATG1_HUMAN	V-type proton ATPase subunit G 1	ATP6V1G1	1	1.26	7.627
589	O75369	FLNB_HUMAN	Filamin-B	FLNB	2	0.79	0.8455
590	O75380	NDUS6_HUMAN	NADH dehydrogenase [ubiquinone] iron-sulfur protein 6, mitochondrial	NDUFS6	4	7.44	52.42
591	O75381	PEX14_HUMAN	Peroxisomal membrane protein PEX14	PEX14	4	6.86	19.63
592	O75396	SC22B_HUMAN	Vesicle-trafficking protein SEC22b	SEC22B	10	15.15	53.02
593	O75400	PR40A_HUMAN	Pre-mRNA-processing factor 40 homolog A	PRPF40A	12	24.72	14.52
594	O75438	NDUB1_HUMAN	NADH dehydrogenase [ubiquinone] 1 beta subcomplex subunit 1	NDUFB1	1	0.7	18.97
595	O75439	MPPB_HUMAN	Mitochondrial-processing peptidase subunit beta	PMPCB	11	21.75	34.97
596	O75475	PSIP1_HUMAN	PC4 and SFRS1-interacting protein	PSIP1	7	12.21	17.17
597	O75477	ERLN1_HUMAN	Erlin-1	ERLIN1	3	4	12.43
598	O75489	NDUS3_HUMAN	NADH dehydrogenase [ubiquinone] iron-sulfur protein 3, mitochondrial	NDUFS3	12	18.13	46.97
599	O75521	ECI2_HUMAN	Enoyl-CoA delta isomerase 2, mitochondrial	ECI2	8	13.4	29.7
600	O75530	EED_HUMAN	Polycomb protein EED	EED	1	1.53	2.041
601	O75531	BAF_HUMAN	Barrier-to-autointegration factor	BANF1	1	2	13.48
602	O75533	SF3B1_HUMAN	Splicing factor 3B subunit 1	SF3B1	44	81.45	48.47
603	O75600	KBL_HUMAN	2-amino-3-ketobutyrate coenzyme A ligase, mitochondrial	GCAT	2	3.73	9.547
604	O75607	NPM3_HUMAN	Nucleoplasmin-3	NPM3	4	5.17	39.89
605	O75608	LYPA1_HUMAN	Acyl-protein thioesterase 1	LYPLA1	5	9.76	49.57
606	O75616	ERAL1_HUMAN	GTPase Era, mitochondrial	ERAL1	5	9.41	18.08
607	O75629	CREG1_HUMAN	Protein CREG1	CREG1	2	4	19.09
608	O75643	U520_HUMAN	U5 small nuclear ribonucleoprotein 200 kDa helicase	SNRNP200	64	126.49	42.74
609	O75694	NU155_HUMAN	Nuclear pore complex protein Nup155	NUP155	16	33.4	19.84
610	O75746	CMC1_HUMAN	Calcium-binding mitochondrial carrier protein Aralar1	SLC25A12	9	5.48	17.4
611	O75844	FACE1_HUMAN	CAAX prenyl protease 1 homolog	ZMPSTE24	7	12.49	20.84
612	O75874	IDHC_HUMAN	Isocitrate dehydrogenase [NADP] cytoplasmic (IDH)	IDH1	2	1.35	6.28
613	O75909	CCNK_HUMAN	Cyclin-K	CCNK	1	2	4.138
614	O75915	PRAF3_HUMAN	PRA1 family protein 3	ARL6IP5	3	6.15	16.49
615	O75934	SPF27_HUMAN	Pre-mRNA-splicing factor SPF27	BCAS2	7	11.92	48
616	O75937	DNJC8_HUMAN	DnaJ homolog subfamily C member 8	DNAJC8	1	2.03	11.46
617	O75940	SPF30_HUMAN	Survival of motor neuron-related-splicing factor 30	SMNDC1	1	1.44	4.202
618	O75947	ATP5H_HUMAN	ATP synthase subunit d, mitochondrial	ATP5H	12	22.35	78.88
619	O75964	ATP5L_HUMAN	ATP synthase subunit g, mitochondrial	ATP5L	6	10.19	46.6
620	O75976	CBPD_HUMAN	Carboxypeptidase D	CPD	2	3.38	1.522
621	O76003	GLRX3_HUMAN	Glutaredoxin-3	GLRX3	2	3.31	11.34
622	O76031	CLPX_HUMAN	ATP-dependent Clp protease ATP-binding subunit clpX-like, mitochondrial	CLPX	6	12.92	13.9
623	O76094	SRP72_HUMAN	Signal recognition particle subunit SRP72	SRP72	10	18.39	24.29
624	O94766	B3GA3_HUMAN	Galactosylgalactosylxylosylprotein 3-beta-glucuronosyltransferase 3	B3GAT3	1	2.47	12.54
625	O94776	MTA2_HUMAN	Metastasis-associated protein MTA2	MTA2	6	11.87	12.87
626	O94788	AL1A2_HUMAN	Retinal dehydrogenase 2	ALDH1A2	3	3.15	8.494
627	O94826	TOM70_HUMAN	Mitochondrial import receptor subunit TOM70	TOMM70	17	35.74	44.24
628	O94874	UFL1_HUMAN	E3 UFM1-protein ligase 1	UFL1	13	26.22	25.19
629	O94906	PRP6_HUMAN	Pre-mRNA-processing factor 6	PRPF6	15	29.51	17.32
630	O94925	GLSK_HUMAN	Glutaminase kidney isoform, mitochondrial	GLS	13	20.83	27.35
631	O95139	NDUB6_HUMAN	NADH dehydrogenase [ubiquinone] 1 beta subcomplex subunit 6	NDUFB6	2	2.34	29.69
632	O95140	MFN2_HUMAN	Mitofusin-2	MFN2	3	5.26	6.737
633	O95168	NDUB4_HUMAN	NADH dehydrogenase [ubiquinone] 1 beta subcomplex subunit 4	NDUFB4	2	3.23	24.03
634	O95197	RTN3_HUMAN	Reticulon-3	RTN3	3	3.67	5.62
635	O95202	LETM1_HUMAN	LETM1 and EF-hand domain-containing protein 1, mitochondrial	LETM1	19	34.22	42.08
636	O95292	VAPB_HUMAN	Vesicle-associated membrane protein-associated protein B/C	VAPB	8	9.46	36.21
637	O95373	IPO7_HUMAN	Importin-7	IPO7	2	2.9	2.601
638	O95400	CD2B2_HUMAN	CD2 antigen cytoplasmic tail-binding protein 2	CD2BP2	2	4.09	7.331
639	O95470	SGPL1_HUMAN	Sphingosine-1-phosphate lyase 1	SGPL1	2	4.04	6.162
640	O95573	ACSL3_HUMAN	Long-chain-fatty-acid--CoA ligase 3	ACSL3	16	33.1	37.22
641	O95602	RPA1_HUMAN	DNA-directed RNA polymerase I subunit RPA1	POLR1A	3	4.74	2.442
642	O95721	SNP29_HUMAN	Synaptosomal-associated protein 29	SNAP29	11	21.35	50
643	O95747	OXSR1_HUMAN	Serine/threonine-protein kinase OSR1	OXSR1	1	1.08	4.175
644	O95758	PTBP3_HUMAN	Polypyrimidine tract-binding protein 3	PTBP3	7	11.01	33.7
645	O95777	LSM8_HUMAN	U6 snRNA-associated Sm-like protein LSm8	LSM8	1	2.32	16.67
646	O95782	AP2A1_HUMAN	AP-2 complex subunit alpha-1	AP2A1	3	2.6	4.913
647	O95816	BAG2_HUMAN	BAG family molecular chaperone regulator 2	BAG2	6	11.59	39.34
648	O95831	AIFM1_HUMAN	Apoptosis-inducing factor 1, mitochondrial	AIFM1	26	50.07	49.59
649	O95837	GNA14_HUMAN	Guanine nucleotide-binding protein subunit alpha-14	GNA14	1	1.84	5.352
650	O95870	ABHGA_HUMAN	Protein ABHD16A	ABHD16A	2	0.71	3.763
651	O95881	TXD12_HUMAN	Thioredoxin domain-containing protein 12	TXNDC12	5	7.23	45.35
652	O95983	MBD3_HUMAN	Methyl-CpG-binding domain protein 3	MBD3	2	3.74	9.966
653	O96000	NDUBA_HUMAN	NADH dehydrogenase [ubiquinone] 1 beta subcomplex subunit 10	NDUFB10	6	13.12	31.4
654	O96008	TOM40_HUMAN	Mitochondrial import receptor subunit TOM40 homolog	TOMM40	16	21.57	70.08
655	O96011	PX11B_HUMAN	Peroxisomal membrane protein 11B	PEX11B	1	2.33	4.247
656	O96019	ACL6A_HUMAN	Actin-like protein 6A	ACTL6A	7	11.6	24.01
657	P00338	LDHA_HUMAN	L-lactate dehydrogenase A chain	LDHA	18	31.77	64.76
658	P00367	DHE3_HUMAN	Glutamate dehydrogenase 1, mitochondrial	GLUD1	26	43.9	55.2
659	P00387	NB5R3_HUMAN	NADH-cytochrome b5 reductase 3	CYB5R3	10	20.76	62.13
660	P00390	GSHR_HUMAN	Glutathione reductase, mitochondrial	GSR	5	9.39	15.9
661	P00403	COX2_HUMAN	Cytochrome c oxidase subunit 2	MT-CO2	2	3.44	13.22
662	P00441	SODC_HUMAN	Superoxide dismutase [Cu-Zn]	SOD1	4	8	53.9
663	P00492	HPRT_HUMAN	Hypoxanthine-guanine phosphoribosyltransferase	HPRT1	1	1.62	4.587
664	P00505	AATM_HUMAN	Aspartate aminotransferase, mitochondrial	GOT2	24	38.95	60.23
665	P00558	PGK1_HUMAN	Phosphoglycerate kinase 1	PGK1	9	16.87	29.5
666	P00846	ATP6_HUMAN	ATP synthase subunit a	MT-ATP6	1	2	4.425
667	P01111	RASN_HUMAN	GTPase NRas	NRAS	4	4.15	25.93
668	P01137	TGFB1_HUMAN	Transforming growth factor beta-1	TGFB1	4	6.66	19.74
669	P02008	HBAZ_HUMAN	Hemoglobin subunit zeta	HBZ	5	9.03	43.66
670	P02100	HBE_HUMAN	Hemoglobin subunit epsilon	HBE1	2	2	19.73
671	P02545	LMNA_HUMAN	Prelamin-A/C	LMNA	46	79.1	63.86
672	P02786	TFR1_HUMAN	Transferrin receptor protein 1	TFRC	42	63.08	51.32
673	P03886	NU1M_HUMAN	NADH-ubiquinone oxidoreductase chain 1	MT-ND1	2	2.05	6.289
674	P03891	NU2M_HUMAN	NADH-ubiquinone oxidoreductase chain 2	MT-ND2	1	2	7.781
675	P03905	NU4M_HUMAN	NADH-ubiquinone oxidoreductase chain 4	MT-ND4	1	2.04	3.486
676	P03915	NU5M_HUMAN	NADH-ubiquinone oxidoreductase chain 5	MT-ND5	3	5.4	9.784
677	P03928	ATP8_HUMAN	ATP synthase protein 8	MT-ATP8	3	2.64	45.59
678	P04040	CATA_HUMAN	Catalase	CAT	23	45.98	59.58
679	P04075	ALDOA_HUMAN	Fructose-bisphosphate aldolase A	ALDOA	20	35.85	68.96
680	P04080	CYTB_HUMAN	Cystatin-B	CSTB	1	0.82	21.43
681	P04083	ANXA1_HUMAN	Annexin A1	ANXA1	50	69.48	76.59
682	P04179	SODM_HUMAN	Superoxide dismutase [Mn], mitochondrial	SOD2	13	16.73	71.62
683	P04181	OAT_HUMAN	Ornithine aminotransferase, mitochondrial	OAT	35	49.18	78.13
684	P04264	K2C1_HUMAN	Keratin, type II cytoskeletal 1	KRT1	17	31.1	27.17
685	P04350	TBB4A_HUMAN	Tubulin beta-4A chain	TUBB4A	30	4.9	65.32
686	P04406	G3P_HUMAN	Glyceraldehyde-3-phosphate dehydrogenase	GAPDH	15	24.21	54.03
687	P04632	CPNS1_HUMAN	Calpain small subunit 1	CAPNS1	2	3.71	8.209
688	P04792	HSPB1_HUMAN	Heat shock protein beta-1	HSPB1	6	12.91	59.02
689	P04843	RPN1_HUMAN	Dolichyl-diphosphooligosaccharide--protein glycosyltransferase subunit 1	RPN1	31	50.9	57.83
690	P04844	RPN2_HUMAN	Dolichyl-diphosphooligosaccharide--protein glycosyltransferase subunit 2	RPN2	26	47.45	62.12
691	P05023	AT1A1_HUMAN	Sodium/potassium-transporting ATPase subunit alpha-1	ATP1A1	19	37.9	26.2
692	P05091	ALDH2_HUMAN	Aldehyde dehydrogenase, mitochondrial	ALDH2	4	6.11	11.03
693	P05141	ADT2_HUMAN	ADP/ATP translocase 2	SLC25A5	41	50.66	71.48
694	P05198	IF2A_HUMAN	Eukaryotic translation initiation factor 2 subunit 1	EIF2S1	6	11.44	22.54
695	P05204	HMGN2_HUMAN	Non-histone chromosomal protein HMG-17	HMGN2	2	2.79	16.67
696	P05386	RLA1_HUMAN	60S acidic ribosomal protein P1	RPLP1	4	6.62	79.82
697	P05387	RLA2_HUMAN	60S acidic ribosomal protein P2	RPLP2	4	8	69.57
698	P05388	RLA0_HUMAN	60S acidic ribosomal protein P0	RPLP0	8	13.83	31.86
699	P05455	LA_HUMAN	Lupus La protein	SSB	12	22.78	35.78
700	P05556	ITB1_HUMAN	Integrin beta-1	ITGB1	6	10.54	12.03
701	P05771	KPCB_HUMAN	Protein kinase C beta type	PRKCB	3	5.18	5.067
702	P05783	K1C18_HUMAN	Keratin, type I cytoskeletal 18	KRT18	18	25.98	50.93
703	P05787	K2C8_HUMAN	Keratin, type II cytoskeletal 8	KRT8	24	47.54	50.31
704	P06493	CDK1_HUMAN	Cyclin-dependent kinase 1	CDK1	3	3.19	10.77
705	P06576	ATPB_HUMAN	ATP synthase subunit beta, mitochondrial	ATP5B	74	66.66	71.08
706	P06703	S10A6_HUMAN	Protein S100-A6	S100A6	3	4.46	58.89
707	P06733	ENOA_HUMAN	Alpha-enolase	ENO1	27	43.73	68.43
708	P06748	NPM_HUMAN	Nucleophosmin	NPM1	38	26.56	42.18
709	P07099	HYEP_HUMAN	Epoxide hydrolase 1	EPHX1	7	14.48	30.11
710	P07195	LDHB_HUMAN	L-lactate dehydrogenase B chain	LDHB	13	24.35	47.6
711	P07237	PDIA1_HUMAN	Protein disulfide-isomerase	P4HB	40	71.71	68.5
712	P07339	CATD_HUMAN	Cathepsin D	CTSD	6	12.61	21.12
713	P07355	ANXA2_HUMAN	Annexin A2	ANXA2	34	54.26	72.27
714	P07384	CAN1_HUMAN	Calpain-1 catalytic subunit	CAPN1	5	10.09	9.524
715	P07437	TBB5_HUMAN	Tubulin beta chain	TUBB	32	44.15	72.52
716	P07686	HEXB_HUMAN	Beta-hexosaminidase subunit beta	HEXB	9	17.16	23.2
717	P07711	CATL1_HUMAN	Cathepsin L1	CTSL	3	4.93	14.71
718	P07737	PROF1_HUMAN	Profilin-1	PFN1	8	13.5	75
719	P07741	APT_HUMAN	Adenine phosphoribosyltransferase	APRT	3	3.4	24.44
720	P07814	SYEP_HUMAN	Bifunctional glutamate/proline--tRNA ligase	EPRS	6	12.49	8.267
721	P07858	CATB_HUMAN	Cathepsin B	CTSB	5	8.85	21.24
722	P07900	HS90A_HUMAN	Heat shock protein HSP 90-alpha	HSP90AA1	36	28.61	40.85
723	P07910	HNRPC_HUMAN	Heterogeneous nuclear ribonucleoproteins C1/C2	HNRNPC	23	2	40.2
724	P07919	QCR6_HUMAN	Cytochrome b-c1 complex subunit 6, mitochondrial	UQCRH	3	4.35	52.75
725	P07954	FUMH_HUMAN	Fumarate hydratase, mitochondrial	FH	28	38.3	54.9
726	P08107 merged into P0DMV8/P0DMV9	HSP71_HUMAN/ HS71A_HUMAN/HS71B_HUMAN	Heat shock 70 kDa protein 1A/Heat shock 70 kDa protein 1B	HSPA1A/HSPA1B	41	49.39	66.3
727	P08236	BGLR_HUMAN	Beta-glucuronidase	GUSB	1	1.31	1.997
728	P08238	HS90B_HUMAN	Heat shock protein HSP 90-beta	HSP90AB1	59	84.1	62.85
729	P08240	SRPRA_HUMAN	Signal recognition particle receptor subunit alpha	SRPRA	14	25.05	29.31
730	P08243	ASNS_HUMAN	Asparagine synthetase [glutamine-hydrolyzing]	ASNS	2	3.21	4.1
731	P08559	ODPA_HUMAN	Pyruvate dehydrogenase E1 component subunit alpha, somatic form, mitochondrial	PDHA1	10	18.65	43.85
732	P08574	CY1_HUMAN	Cytochrome c1, heme protein, mitochondrial	CYC1	13	22.28	52.92
733	P08579	RU2B_HUMAN	U2 small nuclear ribonucleoprotein B''	SNRPB2	4	5.1	26.22
734	P08621	RU17_HUMAN	U1 small nuclear ribonucleoprotein 70 kDa	SNRNP70	7	14.21	19.91
735	P08648	ITA5_HUMAN	Integrin alpha-5	ITGA5	2	4.34	4.385
736	P08670	VIME_HUMAN	Vimentin	VIM	43	67.95	70.6
737	P08727	K1C19_HUMAN	Keratin, type I cytoskeletal 19	KRT19	15	17.36	35.5
738	P08754	GNAI3_HUMAN	Guanine nucleotide-binding protein G(k) subunit alpha	GNAI3	2	3.19	6.78
739	P08758	ANXA5_HUMAN	Annexin A5	ANXA5	13	25.11	50
740	P09012	SNRPA_HUMAN	U1 small nuclear ribonucleoprotein A	SNRPA	4	6.07	18.09
741	P09110	THIK_HUMAN	3-ketoacyl-CoA thiolase, peroxisomal	ACAA1	12	20	44.58
742	P09132	SRP19_HUMAN	Signal recognition particle 19 kDa protein	SRP19	3	5.8	27.08
743	P09211	GSTP1_HUMAN	Glutathione S-transferase P	GSTP1	11	15.63	66.19
744	P09234	RU1C_HUMAN	U1 small nuclear ribonucleoprotein C	SNRPC	2	4	18.87
745	P09382	LEG1_HUMAN	Galectin-1	LGALS1	5	11.48	64.44
746	P09429	HMGB1_HUMAN	High mobility group protein B1	HMGB1	11	11.49	44.19
747	P09496	CLCA_HUMAN	Clathrin light chain A	CLTA	2	1.49	12.5
748	P09543	CN37_HUMAN	2',3'-cyclic-nucleotide 3'-phosphodiesterase	CNP	3	6	14.49
749	P09622	DLDH_HUMAN	Dihydrolipoyl dehydrogenase, mitochondrial	DLD	24	34.36	49.12
750	P09651	ROA1_HUMAN	Heterogeneous nuclear ribonucleoprotein A1	HNRNPA1	73	80.32	65.05
751	P09661	RU2A_HUMAN	U2 small nuclear ribonucleoprotein A'	SNRPA1	12	21.15	58.43
752	P09668	CATH_HUMAN	Pro-cathepsin H	CTSH	3	4.13	18.21
753	P09669	COX6C_HUMAN	REVERSED Cytochrome c oxidase subunit 6C	COX6C	1	0.67	9.333
754	P09874	PARP1_HUMAN	Poly [ADP-ribose] polymerase 1	PARP1	31	59.89	46.65
755	P09972	ALDOC_HUMAN	Fructose-bisphosphate aldolase C	ALDOC	6	3.79	22.25
756	P0CG08	GPHRB_HUMAN	Golgi pH regulator B	GPR89B	2	2.92	8.571
757	P0CW22 merged into P08708	RS17L_HUMAN/RS17L_HUMAN	40S ribosomal protein S17	RPS17	5	10.11	48.89
758	P10109	ADX_HUMAN	Adrenodoxin, mitochondrial	FDX1	2	4.41	16.3
759	P10155	RO60_HUMAN	60 kDa SS-A/Ro ribonucleoprotein	TROVE2	1	2.27	2.602
760	P10515	ODP2_HUMAN	Dihydrolipoyllysine-residue acetyltransferase component of pyruvate dehydrogenase complex, mitochondrial	DLAT	17	36.42	45.13
761	P10599	THIO_HUMAN	Thioredoxin	TXN	1	2.03	12.38
762	P10606	COX5B_HUMAN	Cytochrome c oxidase subunit 5B, mitochondrial	COX5B	6	10.11	48.84
763	P10809	CH60_HUMAN	60 kDa heat shock protein, mitochondrial	HSPD1	124	108.56	79.23
764	P11021	GRP78_HUMAN	78 kDa glucose-regulated protein	HSPA5	57	85.4	65.9
765	P11142	HSP7C_HUMAN	Heat shock cognate 71 kDa protein	HSPA8	50	63.67	61.46
766	P11166	GTR1_HUMAN	Solute carrier family 2, facilitated glucose transporter member 1	SLC2A1	3	5.47	7.114
767	P11177	ODPB_HUMAN	Pyruvate dehydrogenase E1 component subunit beta, mitochondrial	PDHB	12	22	49.58
768	P11182	ODB2_HUMAN	Lipoamide acyltransferase component of branched-chain alpha-keto acid dehydrogenase complex, mitochondrial	DBT	2	3.64	4.772
769	P11233	RALA_HUMAN	Ras-related protein Ral-A	RALA	3	2	16.02
770	P11279	LAMP1_HUMAN	Lysosome-associated membrane glycoprotein 1	LAMP1	2	3.36	5.995
771	P11387	TOP1_HUMAN	DNA topoisomerase 1	TOP1	19	40.86	29.02
772	P11388	TOP2A_HUMAN	DNA topoisomerase 2-alpha	TOP2A	38	71.61	30.89
773	P11413	G6PD_HUMAN	Glucose-6-phosphate 1-dehydrogenase	G6PD	8	13	21.36
774	P11498	PYC_HUMAN	Pyruvate carboxylase, mitochondrial	PC	9	14.52	11.46
775	P11717	MPRI_HUMAN	Cation-independent mannose-6-phosphate receptor	IGF2R	43	83.48	24.49
776	P11940	PABP1_HUMAN	Polyadenylate-binding protein 1	PABPC1	20	37.43	36.64
777	P12004	PCNA_HUMAN	Proliferating cell nuclear antigen	PCNA	3	6.38	24.14
778	P12235	ADT1_HUMAN	ADP/ATP translocase 1	SLC25A4	26	4.22	49.66
779	P12236	ADT3_HUMAN	ADP/ATP translocase 3	SLC25A6	30	15.94	68.79
780	P12268	IMDH2_HUMAN	Inosine-5'-monophosphate dehydrogenase 2	IMPDH2	10	19.13	34.05
781	P12270	TPR_HUMAN	Nucleoprotein TPR	TPR	41	81.43	23.15
782	P12277	KCRB_HUMAN	Creatine kinase B-type	CKB	5	8.03	23.88
783	P12429	ANXA3_HUMAN	Annexin A3	ANXA3	4	3.26	16.41
784	P12956	XRCC6_HUMAN	X-ray repair cross-complementing protein 6	XRCC6	24	46.14	43.02
785	P13010	XRCC5_HUMAN	X-ray repair cross-complementing protein 5	XRCC5	28	50.28	55.19
786	P13073	COX41_HUMAN	Cytochrome c oxidase subunit 4 isoform 1, mitochondrial	COX4I1	5	8.99	30.77
787	P13164	IFM1_HUMAN	Interferon-induced transmembrane protein 1	IFITM1	1	2	12.8
788	P13224	GP1BB_HUMAN	Platelet glycoprotein Ib beta chain	GP1BB	1	1.12	5.34
789	P13284	GILT_HUMAN	Gamma-interferon-inducible lysosomal thiol reductase	IFI30	2	4.02	25.6
790	P13489	RINI_HUMAN	Ribonuclease inhibitor	RNH1	3	3.8	12.15
791	P13639	EF2_HUMAN	Elongation factor 2	EEF2	34	61.95	46.15
792	P13645	K1C10_HUMAN	Keratin, type I cytoskeletal 10	KRT10	25	36.85	43.66
793	P13667	PDIA4_HUMAN	Protein disulfide-isomerase A4	PDIA4	36	65.26	52.71
794	P13674	P4HA1_HUMAN	Prolyl 4-hydroxylase subunit alpha-1	P4HA1	11	22.32	29.4
795	P13796	PLSL_HUMAN	Plastin-2	LCP1	13	20.71	32.38
796	P13804	ETFA_HUMAN	Electron transfer flavoprotein subunit alpha, mitochondrial	ETFA	28	36.88	74.17
797	P13995	MTDC_HUMAN	Bifunctional methylenetetrahydrofolate dehydrogenase/cyclohydrolase, mitochondrial	MTHFD2	13	20.87	64
798	P14174	MIF_HUMAN	Macrophage migration inhibitory factor	MIF	4	5.33	65.22
799	P14618	KPYM_HUMAN	Pyruvate kinase PKM	PKM	22	46.04	61.96
800	P14625	ENPL_HUMAN	Endoplasmin	HSP90B1	55	93.68	56.29
801	P14678	RSMB_HUMAN	Small nuclear ribonucleoprotein-associated proteins B and B'	SNRPB	13	17.86	43.75
802	P14854	CX6B1_HUMAN	Cytochrome c oxidase subunit 6B1	COX6B1	3	5.57	47.67
803	P14866	HNRPL_HUMAN	Heterogeneous nuclear ribonucleoprotein L	HNRNPL	44	58.05	78.61
804	P14868	SYDC_HUMAN	Aspartate--tRNA ligase, cytoplasmic	DARS	3	3.45	6.587
805	P14927	QCR7_HUMAN	Cytochrome b-c1 complex subunit 7	UQCRB	3	5.76	34.23
806	P15153	RAC2_HUMAN	Ras-related C3 botulinum toxin substrate 2	RAC2	7	9.71	46.88
807	P15311	EZRI_HUMAN	Ezrin	EZR	5	2	9.386
808	P15531	NDKA_HUMAN	Nucleoside diphosphate kinase A	NME1	9	2	59.87
809	P15880	RS2_HUMAN	40S ribosomal protein S2	RPS2	8	16.23	35.15
810	P15927	RFA2_HUMAN	Replication protein A 32 kDa subunit	RPA2	2	4.03	16.67
811	P16104	H2AX_HUMAN	Histone H2AX	H2AFX	6	11.62	47.55
812	P16150	LEUK_HUMAN	Leukosialin	SPN	3	5	8.75
813	P16401	H15_HUMAN	Histone H1.5	HIST1H1B	1	1.85	4.867
814	P16403	H12_HUMAN	Histone H1.2	HIST1H1C	7	14	23.47
815	P16435	NCPR_HUMAN	NADPH--cytochrome P450 reductase	POR	16	32.04	34.56
816	P16615	AT2A2_HUMAN	Sarcoplasmic/endoplasmic reticulum calcium ATPase 2	ATP2A2	20	42.28	28.79
817	P16930	FAAA_HUMAN	Fumarylacetoacetase	FAH	2	1.37	6.683
818	P16949	STMN1_HUMAN	Stathmin	STMN1	3	3.95	21.48
819	P17050	NAGAB_HUMAN	Alpha-N-acetylgalactosaminidase	NAGA	1	0.85	4.866
820	P17844	DDX5_HUMAN	Probable ATP-dependent RNA helicase DDX5	DDX5	33	40.98	49.84
821	P17987	TCPA_HUMAN	T-complex protein 1 subunit alpha	TCP1	7	15.6	19.24
822	P18031	PTN1_HUMAN	Tyrosine-protein phosphatase non-receptor type 1	PTPN1	8	12.45	22.07
823	P18077	RL35A_HUMAN	60S ribosomal protein L35a	RPL35A	1	0.69	6.364
824	P18085	ARF4_HUMAN	ADP-ribosylation factor 4	ARF4	4	1.59	31.67
825	P18124	RL7_HUMAN	60S ribosomal protein L7	RPL7	4	6.44	19.76
826	P18206	VINC_HUMAN	Vinculin	VCL	8	15.22	12.17
827	P18583	SON_HUMAN	Protein SON	SON	9	21.05	5.977
828	P18669	PGAM1_HUMAN	Phosphoglycerate mutase 1	PGAM1	4	5.73	20.87
829	P18754	RCC1_HUMAN	Regulator of chromosome condensation	RCC1	5	9.77	23.99
830	P18859	ATP5J_HUMAN	ATP synthase-coupling factor 6, mitochondrial	ATP5J	6	8.59	45.37
831	P19338	NUCL_HUMAN	Nucleolin	NCL	22	41.12	30.42
832	P19367	HXK1_HUMAN	Hexokinase-1	HK1	24	50.78	36.31
833	P19388	RPAB1_HUMAN	DNA-directed RNA polymerases I, II, and III subunit RPABC1	POLR2E	3	6.89	33.33
834	P19525	E2AK2_HUMAN	Interferon-induced, double-stranded RNA-activated protein kinase	EIF2AK2	1	0.87	2.178
835	P19784	CSK22_HUMAN	Casein kinase II subunit alpha'	CSNK2A2	2	3.75	8.857
836	P20042	IF2B_HUMAN	Eukaryotic translation initiation factor 2 subunit 2	EIF2S2	2	3.25	8.108
837	P20340	RAB6A_HUMAN	Ras-related protein Rab-6A	RAB6A	6	10.66	33.65
838	P20618	PSB1_HUMAN	Proteasome subunit beta type-1	PSMB1	4	5.66	21.16
839	P20645	MPRD_HUMAN	Cation-dependent mannose-6-phosphate receptor	M6PR	3	4.57	14.8
840	P20674	COX5A_HUMAN	Cytochrome c oxidase subunit 5A, mitochondrial	COX5A	12	15.1	57.33
841	P20700	LMNB1_HUMAN	Lamin-B1	LMNB1	32	58.68	54.44
842	P20962	PTMS_HUMAN	Parathymosin	PTMS	1	0.97	10.78
843	P21281	VATB2_HUMAN	V-type proton ATPase subunit B, brain isoform	ATP6V1B2	6	7.66	17.22
844	P21333	FLNA_HUMAN	Filamin-A	FLNA	38	76.53	23.5
845	P21796	VDAC1_HUMAN	Voltage-dependent anion-selective channel protein 1	VDAC1	15	26.59	65.02
846	P21912	SDHB_HUMAN	Succinate dehydrogenase [ubiquinone] iron-sulfur subunit, mitochondrial	SDHB	10	15.05	35.36
847	P21964	COMT_HUMAN	Catechol O-methyltransferase	COMT	22	32.81	70.48
848	P22033	MUTA_HUMAN	Methylmalonyl-CoA mutase, mitochondrial	MUT	12	21.74	25.6
849	P22087	FBRL_HUMAN	rRNA 2'-O-methyltransferase fibrillarin	FBL	6	12.5	33.96
850	P22102	PUR2_HUMAN	Trifunctional purine biosynthetic protein adenosine-3 [Includes: Phosphoribosylamine--glycine ligase	GART	8	14.16	12.87
851	P22307	NLTP_HUMAN	Non-specific lipid-transfer protein	SCP2	7	14.53	16.45
852	P22314	UBA1_HUMAN	Ubiquitin-like modifier-activating enzyme 1	UBA1	6	10.18	10.3
853	P22570	ADRO_HUMAN	NADPH:adrenodoxin oxidoreductase, mitochondrial	FDXR	19	32.4	43.58
854	P22626	ROA2_HUMAN	Heterogeneous nuclear ribonucleoproteins A2/B1	HNRNPA2B1	58	62.06	69.12
855	P22695	QCR2_HUMAN	Cytochrome b-c1 complex subunit 2, mitochondrial	UQCRC2	22	28.98	55.85
856	P22830	HEMH_HUMAN	Ferrochelatase, mitochondrial	FECH	10	15.24	36.64
857	P23246	SFPQ_HUMAN	Splicing factor, proline- and glutamine-rich	SFPQ	44	57.64	48.94
858	P23258	TBG1_HUMAN	Tubulin gamma-1 chain	TUBG1	1	0.65	4.656
859	P23284	PPIB_HUMAN	Peptidyl-prolyl cis-trans isomerase B	PPIB	14	22.01	48.15
860	P23368	MAOM_HUMAN	NAD-dependent malic enzyme, mitochondrial	ME2	6	12.28	22.43
861	P23381	SYWC_HUMAN	Tryptophan--tRNA ligase, cytoplasmic	WARS	6	10.39	21.02
862	P23396	RS3_HUMAN	40S ribosomal protein S3	RPS3	12	21.74	57.2
863	P23434	GCSH_HUMAN	Glycine cleavage system H protein, mitochondrial	GCSH	3	5.05	38.73
864	P23526	SAHH_HUMAN	Adenosylhomocysteinase	AHCY	4	8.56	13.19
865	P23786	CPT2_HUMAN	Carnitine O-palmitoyltransferase 2, mitochondrial	CPT2	3	7	7.903
866	P23919	KTHY_HUMAN	Thymidylate kinase	DTYMK	2	2.04	11.32
867	P24534	EF1B_HUMAN	Elongation factor 1-beta	EEF1B2	4	8	34.67
868	P24539	AT5F1_HUMAN	ATP synthase F(0) complex subunit B1, mitochondrial	ATP5F1	14	19.5	45.7
869	P24752	THIL_HUMAN	Acetyl-CoA acetyltransferase, mitochondrial	ACAT1	24	36.03	57.61
870	P25398	RS12_HUMAN	40S ribosomal protein S12	RPS12	8	11.23	64.39
871	P25685	DNJB1_HUMAN	DnaJ homolog subfamily B member 1	DNAJB1	2	3.22	7.059
872	P25705	ATPA_HUMAN	ATP synthase subunit alpha, mitochondrial	ATP5A1	53	62.97	65.1
873	P25786	PSA1_HUMAN	Proteasome subunit alpha type-1	PSMA1	6	12.34	37.64
874	P25787	PSA2_HUMAN	Proteasome subunit alpha type-2	PSMA2	3	6	23.08
875	P25788	PSA3_HUMAN	Proteasome subunit alpha type-3	PSMA3	2	2.23	8.235
876	P25789	PSA4_HUMAN	Proteasome subunit alpha type-4	PSMA4	3	5.65	19.16
877	P25815	S100P_HUMAN	Protein S100-P	S100P	1	2.01	13.68
878	P26038	MOES_HUMAN	Moesin	MSN	13	25.03	25.82
879	P26196	DDX6_HUMAN	Probable ATP-dependent RNA helicase DDX6	DDX6	2	4.06	8.903
880	P26368	U2AF2_HUMAN	Splicing factor U2AF 65 kDa subunit	U2AF2	17	30.58	51.79
881	P26373	RL13_HUMAN	60S ribosomal protein L13	RPL13	2	3.5	11.37
882	P26583	HMGB2_HUMAN	High mobility group protein B2	HMGB2	11	15.22	33.01
883	P26599	PTBP1_HUMAN	Polypyrimidine tract-binding protein 1	PTBP1	34	45.54	72.32
884	P26639	SYTC_HUMAN	Threonine--tRNA ligase, cytoplasmic	TARS	4	5.93	8.16
885	P26640	SYVC_HUMAN	Valine--tRNA ligase	VARS	3	4.93	4.193
886	P26641	EF1G_HUMAN	Elongation factor 1-gamma	EEF1G	12	22.21	39.36
887	P26885	FKBP2_HUMAN	Peptidyl-prolyl cis-trans isomerase FKBP2	FKBP2	5	10.53	57.04
888	P27144	KAD4_HUMAN	Adenylate kinase 4, mitochondrial (AK 4)	AK4	4	6.59	22.87
889	P27348	1433T_HUMAN	14-3-3 protein theta	YWHAQ	7	5	26.12
890	P27449	VATL_HUMAN	V-type proton ATPase 16 kDa proteolipid subunit	ATP6V0C	2	2.59	31.61
891	P27694	RFA1_HUMAN	Replication protein A 70 kDa DNA-binding subunit	RPA1	1	0.69	1.948
892	P27797	CALR_HUMAN	Calreticulin	CALR	33	51.04	81.77
893	P28066	PSA5_HUMAN	Proteasome subunit alpha type-5	PSMA5	7	13.09	45.23
894	P28074	PSB5_HUMAN	Proteasome subunit beta type-5	PSMB5	3	4.24	13.69
895	P28331	NDUS1_HUMAN	NADH-ubiquinone oxidoreductase 75 kDa subunit, mitochondrial	NDUFS1	13	27.03	30.12
896	P28482	MK01_HUMAN	Mitogen-activated protein kinase 1	MAPK1	2	3.72	6.111
897	P28838	AMPL_HUMAN	Cytosol aminopeptidase	LAP3	9	18.32	25.24
898	P29401	TKT_HUMAN	Transketolase	TKT	8	13.63	26.81
899	P30038	AL4A1_HUMAN	Delta-1-pyrroline-5-carboxylate dehydrogenase, mitochondrial	ALDH4A1	6	10.42	14.74
900	P30040	ERP29_HUMAN	Endoplasmic reticulum resident protein 29	ERP29	10	16.06	42.53
901	P30041	PRDX6_HUMAN	Peroxiredoxin-6	PRDX6	13	23.59	67.41
902	P30042	ES1_HUMAN	ES1 protein homolog, mitochondrial	C21orf33	7	12.83	48.88
903	P30043	BLVRB_HUMAN	Flavin reductase (NADPH)	BLVRB	5	7.43	37.86
904	P30044	PRDX5_HUMAN	Peroxiredoxin-5, mitochondrial	PRDX5	8	13.94	47.66
905	P30048	PRDX3_HUMAN	Thioredoxin-dependent peroxide reductase, mitochondrial	PRDX3	16	22.87	66.8
906	P30049	ATPD_HUMAN	ATP synthase subunit delta, mitochondrial	ATP5D	8	8.91	57.74
907	P30050	RL12_HUMAN	60S ribosomal protein L12	RPL12	3	3.06	21.21
908	P30084	ECHM_HUMAN	Enoyl-CoA hydratase, mitochondrial	ECHS1	11	19.09	57.24
909	P30086	PEBP1_HUMAN	Phosphatidylethanolamine-binding protein 1	PEBP1	1	2.02	7.487
910	P30101	PDIA3_HUMAN	Protein disulfide-isomerase A3	PDIA3	60	85.07	71.88
911	P30153	2AAA_HUMAN	Serine/threonine-protein phosphatase 2A 65 kDa regulatory subunit A alpha isoform	PPP2R1A	10	20.76	29.2
912	P30405	PPIF_HUMAN	Peptidyl-prolyl cis-trans isomerase F, mitochondrial	PPIF	11	14.76	54.59
913	P30519	HMOX2_HUMAN	Heme oxygenase 2	HMOX2	13	20.94	50.95
914	P30520	PURA2_HUMAN	Adenylosuccinate synthetase isozyme 2	ADSS	1	1.27	3.07
915	P30837	AL1B1_HUMAN	Aldehyde dehydrogenase X, mitochondrial	ALDH1B1	19	28.79	54.16
916	P31040	SDHA_HUMAN	Succinate dehydrogenase [ubiquinone] flavoprotein subunit, mitochondrial	SDHA	35	60.03	65.21
917	P31689	DNJA1_HUMAN	DnaJ homolog subfamily A member 1	DNAJA1	5	6.96	20.4
918	P31930	QCR1_HUMAN	Cytochrome b-c1 complex subunit 1, mitochondrial	UQCRC1	22	34.19	68.96
919	P31937	3HIDH_HUMAN	3-hydroxyisobutyrate dehydrogenase, mitochondrial	HIBADH	5	9.16	21.43
920	P31939	PUR9_HUMAN	Bifunctional purine biosynthesis protein PURH	ATIC	2	3.45	5.912
921	P31942	HNRH3_HUMAN	Heterogeneous nuclear ribonucleoprotein H3	HNRNPH3	13	20.92	54.05
922	P31946	1433B_HUMAN	14-3-3 protein beta/alpha	YWHAB	7	10	33.74
923	P31948	STIP1_HUMAN	Stress-induced-phosphoprotein 1	STIP1	12	24.89	29.28
924	P31949	S10AB_HUMAN	Protein S100-A11	S100A11	12	12.03	74.29
925	P32119	PRDX2_HUMAN	Peroxiredoxin-2	PRDX2	6	8.36	39.39
926	P32322	P5CR1_HUMAN	Pyrroline-5-carboxylate reductase 1, mitochondrial	PYCR1	23	43.68	68.65
927	P32969	RL9_HUMAN	60S ribosomal protein L9	RPL9	6	11.77	46.88
928	P33240	CSTF2_HUMAN	Cleavage stimulation factor subunit 2	CSTF2	6	13.54	24.61
929	P33316	DUT_HUMAN	Deoxyuridine 5'-triphosphate nucleotidohydrolase, mitochondrial	DUT	3	6.62	17.06
930	P33991	MCM4_HUMAN	DNA replication licensing factor MCM4	MCM4	14	25.22	21.78
931	P33992	MCM5_HUMAN	DNA replication licensing factor MCM5	MCM5	12	20.76	25.2
932	P33993	MCM7_HUMAN	DNA replication licensing factor MCM7	MCM7	11	20.86	22.39
933	P34897	GLYM_HUMAN	Serine hydroxymethyltransferase, mitochondrial	SHMT2	30	52.32	65.87
934	P34932	HSP74_HUMAN	Heat shock 70 kDa protein 4	HSPA4	9	16.02	14.64
935	P35232	PHB_HUMAN	Prohibitin	PHB	22	33.62	76.47
936	P35249	RFC4_HUMAN	Replication factor C subunit 4	RFC4	2	2.32	6.612
937	P35250	RFC2_HUMAN	Replication factor C subunit 2	RFC2	3	5.43	11.02
938	P35251	RFC1_HUMAN	Replication factor C subunit 1	RFC1	3	2.94	3.92
939	P35268	RL22_HUMAN	60S ribosomal protein L22	RPL22	3	6	39.06
940	P35270	SPRE_HUMAN	Sepiapterin reductase	SPR	3	6.36	21.07
941	P35527	K1C9_HUMAN	Keratin, type I cytoskeletal 9	KRT9	11	21.34	29.7
942	P35613	BASI_HUMAN	Basigin	BSG	8	14.91	29.87
943	P35637	FUS_HUMAN	RNA-binding protein FUS	FUS	11	13.93	25.86
944	P35658	NU214_HUMAN	Nuclear pore complex protein Nup214	NUP214	4	8.01	3.301
945	P35659	DEK_HUMAN	Protein DEK	DEK	14	24.17	33.07
946	P35908	K22E_HUMAN	Keratin, type II cytoskeletal 2 epidermal	KRT2	11	18.75	24.1
947	P35914	HMGCL_HUMAN	Hydroxymethylglutaryl-CoA lyase, mitochondrial	HMGCL	4	5.82	16
948	P35998	PRS7_HUMAN	26S protease regulatory subunit 7	PSMC2	3	2.45	7.852
949	P36542	ATPG_HUMAN	ATP synthase subunit gamma, mitochondrial	ATP5C1	9	15.92	36.91
950	P36551	HEM6_HUMAN	Oxygen-dependent coproporphyrinogen-III oxidase, mitochondrial	CPOX	14	28.43	43.39
951	P36578	RL4_HUMAN	60S ribosomal protein L4	RPL4	6	10.33	18.97
952	P36776	LONM_HUMAN	Lon protease homolog, mitochondrial	LONP1	36	66.71	52.45
953	P36873	PP1G_HUMAN	Serine/threonine-protein phosphatase PP1-gamma catalytic subunit	PPP1CC	8	15.19	36.53
954	P36957	ODO2_HUMAN	Dihydrolipoyllysine-residue succinyltransferase component of 2-oxoglutarate dehydrogenase complex, mitochondrial	DLST	7	13.31	26.05
955	P37268	FDFT_HUMAN	Squalene synthase	FDFT1	17	32.51	59.71
956	P37802	TAGL2_HUMAN	Transgelin-2	TAGLN2	11	18.76	65.33
957	P37837	TALDO_HUMAN	Transaldolase	TALDO1	6	12.04	19.88
958	P38117	ETFB_HUMAN	Electron transfer flavoprotein subunit beta	ETFB	15	29.33	56.08
959	P38159	RBMX_HUMAN	RNA-binding motif protein, X chromosome	RBMX	11	20.45	25.32
960	P38432	COIL_HUMAN	Coilin	COIL	1	2	3.993
961	P38646	GRP75_HUMAN	Stress-70 protein, mitochondrial	HSPA9	65	85.51	70.1
962	P38919	IF4A3_HUMAN	Eukaryotic initiation factor 4A-III	EIF4A3	14	25.86	44.53
963	P39019	RS19_HUMAN	40S ribosomal protein S19	RPS19	4	6.79	29.66
964	P39023	RL3_HUMAN	60S ribosomal protein L3	RPL3	7	11.87	26.3
965	P39656	OST48_HUMAN	Dolichyl-diphosphooligosaccharide--protein glycosyltransferase 48 kDa subunit	DDOST	16	30.01	53.07
966	P39748	FEN1_HUMAN	Flap endonuclease 1	FEN1	5	7.18	24.47
967	P40227	TCPZ_HUMAN	T-complex protein 1 subunit zeta	CCT6A	7	15.34	21.66
968	P40429	RL13A_HUMAN	60S ribosomal protein L13a	RPL13A	2	1.89	10.84
969	P40925	MDHC_HUMAN	Malate dehydrogenase, cytoplasmic	MDH1	3	4.93	11.68
970	P40926	MDHM_HUMAN	Malate dehydrogenase, mitochondrial	MDH2	36	45.25	77.22
971	P40939	ECHA_HUMAN	Trifunctional enzyme subunit alpha, mitochondrial	HADHA	42	72.59	65.92
972	P41091	IF2G_HUMAN	Eukaryotic translation initiation factor 2 subunit 3	EIF2S3	8	15.5	26.27
973	P41208	CETN2_HUMAN	Centrin-2	CETN2	1	1.25	7.558
974	P41223	BUD31_HUMAN	Protein BUD31 homolog	BUD31	2	3.52	19.44
975	P41250	SYG_HUMAN	Glycine--tRNA ligase	GARS	5	8.17	13.53
976	P42025	ACTY_HUMAN	Beta-centractin	ACTR1B	1	2.05	2.66
977	P42126	ECI1_HUMAN	Enoyl-CoA delta isomerase 1, mitochondrial	ECI1	12	21.26	55.3
978	P42167	LAP2B_HUMAN	Lamina-associated polypeptide 2, isoforms beta/gamma	TMPO	17	31.38	50.44
979	P42285	SK2L2_HUMAN	Superkiller viralicidic activity 2-like 2	SKIV2L2	21	31.73	27.74
980	P42677	RS27_HUMAN	40S ribosomal protein S27	RPS27	3	3.9	28.57
981	P42704	LPPRC_HUMAN	Leucine-rich PPR motif-containing protein, mitochondrial	LRPPRC	96	159.93	67.29
982	P42765	THIM_HUMAN	3-ketoacyl-CoA thiolase, mitochondrial	ACAA2	5	8.73	22.17
983	P42766	RL35_HUMAN	60S ribosomal protein L35	RPL35	2	2.41	18.7
984	P43308	SSRB_HUMAN	Translocon-associated protein subunit beta	SSR2	3	3.19	16.94
985	P43487	RANG_HUMAN	Ran-specific GTPase-activating protein	RANBP1	5	7.72	49.75
986	P43686	PRS6B_HUMAN	26S protease regulatory subunit 6B	PSMC4	5	8.26	21.29
987	P43897	EFTS_HUMAN	Elongation factor Ts, mitochondrial	TSFM	8	13.29	33.54
988	P45877	PPIC_HUMAN	Peptidyl-prolyl cis-trans isomerase C	PPIC	2	1.23	8.019
989	P45880	VDAC2_HUMAN	Voltage-dependent anion-selective channel protein 2	VDAC2	14	24.02	57.14
990	P45973	CBX5_HUMAN	Chromobox protein homolog 5	CBX5	2	1.32	13.09
991	P46013	KI67_HUMAN	Proliferation marker protein Ki-67	MKI67	22	38.9	12.13
992	P46060	RAGP1_HUMAN	Ran GTPase-activating protein 1 (RanGAP1)	RANGAP1	4	7.8	8.007
993	P46087	NOP2_HUMAN	Probable 28S rRNA (cytosine(4447)-C(5))-methyltransferase	NOP2	1	1.38	1.847
994	P46109	CRKL_HUMAN	Crk-like protein	CRKL	5	10.07	24.75
995	P46199	IF2M_HUMAN	Translation initiation factor IF-2, mitochondrial	MTIF2	2	4.13	4.127
996	P46777	RL5_HUMAN	60S ribosomal protein L5	RPL5	7	13.4	30.64
997	P46781	RS9_HUMAN	40S ribosomal protein S9	RPS9	3	5.52	9.794
998	P46783	RS10_HUMAN	40S ribosomal protein S10	RPS10	5	8.22	32.12
999	P46940	IQGA1_HUMAN	Ras GTPase-activating-like protein IQGAP1	IQGAP1	3	4.67	3.621
1000	P46977	STT3A_HUMAN	Dolichyl-diphosphooligosaccharide--protein glycosyltransferase subunit STT3A	STT3A	9	18.08	14.89
1001	P47914	RL29_HUMAN	60S ribosomal protein L29	RPL29	1	2	9.434
1002	P47985	UCRI_HUMAN	Cytochrome b-c1 complex subunit Rieske, mitochondrial	UQCRFS1	12	17.15	42.34
1003	P48047	ATPO_HUMAN	ATP synthase subunit O, mitochondrial	ATP5O	13	21.11	62.91
1004	P48426	PI42A_HUMAN	Phosphatidylinositol 5-phosphate 4-kinase type-2 alpha	PIP4K2A	2	3.32	5.911
1005	P48449	ERG7_HUMAN	Lanosterol synthase	LSS	5	11.65	8.88
1006	P48634	PRC2A_HUMAN	Protein PRRC2A	PRRC2A	1	0.94	1.066
1007	P48643	TCPE_HUMAN	T-complex protein 1 subunit epsilon	CCT5	9	14.75	26.25
1008	P48735	IDHP_HUMAN	Isocitrate dehydrogenase [NADP], mitochondrial	IDH2	19	33.45	44.91
1009	P48960	CD97_HUMAN	CD97 antigen	CD97	1	2.01	1.916
1010	P49006	MRP_HUMAN	MARCKS-related protein	MARCKSL1	2	3.7	14.36
1011	P49189	AL9A1_HUMAN	4-trimethylaminobutyraldehyde dehydrogenase	ALDH9A1	1	1.37	2.429
1012	P49257	LMAN1_HUMAN	Protein ERGIC-53	LMAN1	19	29.34	48.43
1013	P49321	NASP_HUMAN	Nuclear autoantigenic sperm protein	NASP	3	6.34	8.503
1014	P49327	FAS_HUMAN	Fatty acid synthase	FASN	11	22.41	7.965
1015	P49368	TCPG_HUMAN	T-complex protein 1 subunit gamma	CCT3	8	16.06	23.85
1016	P49406	RM19_HUMAN	39S ribosomal protein L19, mitochondrial	MRPL19	1	2.01	3.767
1017	P49411	EFTU_HUMAN	Elongation factor Tu, mitochondrial	TUFM	40	59.99	71.02
1018	P49454	CENPF_HUMAN	Centromere protein F	CENPF	3	5.78	1.09
1019	P49458	SRP09_HUMAN	Signal recognition particle 9 kDa protein	SRP9	3	5.36	34.88
1020	P49588	SYAC_HUMAN	Alanine--tRNA ligase, cytoplasmic	AARS	4	5.31	6.198
1021	P49675	STAR_HUMAN	Steroidogenic acute regulatory protein, mitochondrial	STAR	2	3.92	10.53
1022	P49721	PSB2_HUMAN	Proteasome subunit beta type-2	PSMB2	3	5.68	30.35
1023	P49736	MCM2_HUMAN	DNA replication licensing factor MCM2	MCM2	7	12.6	8.407
1024	P49748	ACADV_HUMAN	Very long-chain specific acyl-CoA dehydrogenase, mitochondrial	ACADVL	30	52.09	56.18
1025	P49755	TMEDA_HUMAN	Transmembrane emp24 domain-containing protein 10	TMED10	7	10.13	31.96
1026	P49756	RBM25_HUMAN	RNA-binding protein 25	RBM25	15	25.78	25.5
1027	P49773	HINT1_HUMAN	Histidine triad nucleotide-binding protein 1	HINT1	1	2	19.84
1028	P49790	NU153_HUMAN	Nuclear pore complex protein Nup153	NUP153	3	5.22	3.119
1029	P49792	RBP2_HUMAN	E3 SUMO-protein ligase RanBP2	RANBP2	11	21.93	6.359
1030	P49821	NDUV1_HUMAN	NADH dehydrogenase [ubiquinone] flavoprotein 1, mitochondrial	NDUFV1	8	16.65	29.96
1031	P49915	GUAA_HUMAN	GMP synthase [glutamine-hydrolyzing]	GMPS	3	5.43	5.772
1032	P49916	DNLI3_HUMAN	DNA ligase 3	LIG3	2	2.47	2.18
1033	P50213	IDH3A_HUMAN	Isocitrate dehydrogenase [NAD] subunit alpha, mitochondrial	IDH3A	15	21.18	41.26
1034	P50336	PPOX_HUMAN	Protoporphyrinogen oxidase	PPOX	5	8.83	18.03
1035	P50395	GDIB_HUMAN	Rab GDP dissociation inhibitor beta	GDI2	9	16.55	19.78
1036	P50402	EMD_HUMAN	Emerin	EMD	7	10.91	27.95
1037	P50416	CPT1A_HUMAN	Carnitine O-palmitoyltransferase 1, liver isoform	CPT1A	7	13.18	12.03
1038	P50454	SERPH_HUMAN	Serpin H1	SERPINH1	37	48	60.05
1039	P50502	F10A1_HUMAN	Hsc70-interacting protein	ST13	5	8.33	17.89
1040	P50750	CDK9_HUMAN	Cyclin-dependent kinase 9	CDK9	2	2.02	6.989
1041	P50897	PPT1_HUMAN	Palmitoyl-protein thioesterase 1	PPT1	5	8.54	24.18
1042	P50990	TCPQ_HUMAN	T-complex protein 1 subunit theta	CCT8	11	19.92	23.18
1043	P50991	TCPD_HUMAN	T-complex protein 1 subunit delta	CCT4	12	24.13	34.32
1044	P50995	ANX11_HUMAN	Annexin A11	ANXA11	14	27.95	31.68
1045	P51114	FXR1_HUMAN	Fragile X mental retardation syndrome-related protein 1	FXR1	2	2.69	3.543
1046	P51148	RAB5C_HUMAN	Ras-related protein Rab-5C	RAB5C	8	12.79	42.13
1047	P51149	RAB7A_HUMAN	Ras-related protein Rab-7a	RAB7A	13	27.39	67.63
1048	P51151	RAB9A_HUMAN	Ras-related protein Rab-9A	RAB9A	1	1.6	6.965
1049	P51159	RB27A_HUMAN	Ras-related protein Rab-27A	RAB27A	6	8.28	31.67
1050	P51398	RT29_HUMAN	28S ribosomal protein S29, mitochondrial	DAP3	9	19.38	34.42
1051	P51571	SSRD_HUMAN	Translocon-associated protein subunit delta	SSR4	7	8.9	36.42
1052	P51572	BAP31_HUMAN	B-cell receptor-associated protein 31	BCAP31	15	24.05	45.12
1053	P51659	DHB4_HUMAN	Peroxisomal multifunctional enzyme type 2	HSD17B4	21	41.99	48.37
1054	P51665	PSMD7_HUMAN	26S proteasome non-ATPase regulatory subunit 7	PSMD7	3	5.76	17.28
1055	P51798	CLCN7_HUMAN	H(+)/Cl(-) exchange transporter 7	CLCN7	1	1.77	0.9938
1056	P51809	VAMP7_HUMAN	Vesicle-associated membrane protein 7	VAMP7	5	6.97	26.36
1057	P51970	NDUA8_HUMAN	NADH dehydrogenase [ubiquinone] 1 alpha subcomplex subunit 8	NDUFA8	6	11.75	48.84
1058	P51991	ROA3_HUMAN	Heterogeneous nuclear ribonucleoprotein A3	HNRNPA3	42	51.06	51.06
1059	P52272	HNRPM_HUMAN	Heterogeneous nuclear ribonucleoprotein M	HNRNPM	48	68.87	62.88
1060	P52292	IMA1_HUMAN	Importin subunit alpha-1	KPNA2	21	34.44	54.25
1061	P52597	HNRPF_HUMAN	Heterogeneous nuclear ribonucleoprotein F	HNRNPF	17	21.3	59.04
1062	P52756	RBM5_HUMAN	RNA-binding protein 5	RBM5	2	2.95	4.785
1063	P52758	UK114_HUMAN	Ribonuclease UK114	HRSP12	3	6.36	27.01
1064	P52789	HXK2_HUMAN	Hexokinase-2	HK2	9	9.13	12.65
1065	P52948	NUP98_HUMAN	Nuclear pore complex protein Nup98-Nup96	NUP98	3	7.41	2.807
1066	P53007	TXTP_HUMAN	Tricarboxylate transport protein, mitochondrial	SLC25A1	13	19.88	47.91
1067	P53396	ACLY_HUMAN	ATP-citrate synthase	ACLY	4	8.4	5.54
1068	P53597	SUCA_HUMAN	Succinate--CoA ligase [ADP/GDP-forming] subunit alpha, mitochondrial	SUCLG1	5	7.26	26.88
1069	P53618	COPB_HUMAN	Coatomer subunit beta	COPB1	3	4.2	5.037
1070	P53621	COPA_HUMAN	Coatomer subunit alpha	COPA	7	15.95	8.905
1071	P53634	CATC_HUMAN	Dipeptidyl peptidase 1	CTSC	10	16.73	28.51
1072	P53701	CCHL_HUMAN	Cytochrome c-type heme lyase	HCCS	6	9.92	22.01
1073	P53985	MOT1_HUMAN	Monocarboxylate transporter 1	SLC16A1	3	5.89	11
1074	P53999	TCP4_HUMAN	Activated RNA polymerase II transcriptional coactivator p15	SUB1	5	8.99	44.88
1075	P54577	SYYC_HUMAN	Tyrosine--tRNA ligase, cytoplasmic	YARS	4	5.11	8.712
1076	P54709	AT1B3_HUMAN	Sodium/potassium-transporting ATPase subunit beta-3	ATP1B3	8	15.89	42.65
1077	P54727	RD23B_HUMAN	UV excision repair protein RAD23 homolog B	RAD23B	3	4.75	7.824
1078	P54886	P5CS_HUMAN	Delta-1-pyrroline-5-carboxylate synthase	ALDH18A1	29	46.84	42.26
1079	P54920	SNAA_HUMAN	Alpha-soluble NSF attachment protein	NAPA	13	23.41	60
1080	P55060	XPO2_HUMAN	Exportin-2	CSE1L	5	9.41	10.3
1081	P55072	TERA_HUMAN	Transitional endoplasmic reticulum ATPase	VCP	28	51.19	49.75
1082	P55084	ECHB_HUMAN	Trifunctional enzyme subunit beta, mitochondrial	HADHB	25	42.22	59.92
1083	P55145	MANF_HUMAN	Mesencephalic astrocyte-derived neurotrophic factor	MANF	5	8.99	40.11
1084	P55795	HNRH2_HUMAN	Heterogeneous nuclear ribonucleoprotein H2	HNRNPH2	9	7.03	27.62
1085	P55809	SCOT1_HUMAN	Succinyl-CoA:3-ketoacid coenzyme A transferase 1, mitochondrial	OXCT1	13	24.7	45.96
1086	P55957	BID_HUMAN	BH3-interacting domain death agonist	BID	2	3.52	13.33
1087	P56134	ATPK_HUMAN	ATP synthase subunit f, mitochondrial	ATP5J2	5	8	41.49
1088	P56182	RRP1_HUMAN	Ribosomal RNA processing protein 1 homolog A	RRP1	5	5.49	10.63
1089	P56385	ATP5I_HUMAN	ATP synthase subunit e, mitochondrial	ATP5I	4	7.55	52.17
1090	P56537	IF6_HUMAN	Eukaryotic translation initiation factor 6	EIF6	4	6.58	19.59
1091	P56556	NDUA6_HUMAN	NADH dehydrogenase [ubiquinone] 1 alpha subcomplex subunit 6	NDUFA6	2	4.02	20.78
1092	P56937	DHB7_HUMAN	3-keto-steroid reductase	HSD17B7	1	2	3.519
1093	P56962	STX17_HUMAN	Syntaxin-17	STX17	1	2.02	8.609
1094	P57088	TMM33_HUMAN	Transmembrane protein 33	TMEM33	8	12.2	34.41
1095	P57740	NU107_HUMAN	Nuclear pore complex protein Nup107	NUP107	1	0.87	1.297
1096	P58107	EPIPL_HUMAN	Epiplakin	EPPK1	4	2.4	4.617
1097	P58546	MTPN_HUMAN	Myotrophin	MTPN	1	2	14.41
1098	P60174	TPIS_HUMAN	Triosephosphate isomerase	TPI1	13	22.95	65.73
1099	P60468	SC61B_HUMAN	Protein transport protein Sec61 subunit beta	SEC61B	3	4.57	37.5
1100	P60604	UB2G2_HUMAN	Ubiquitin-conjugating enzyme E2 G2	UBE2G2	2	4	27.88
1101	P60709	ACTB_HUMAN	Actin, cytoplasmic 1	ACTB	45	50.58	72.27
1102	P60842	IF4A1_HUMAN	Eukaryotic initiation factor 4A-I	EIF4A1	9	13.57	31.03
1103	P60866	RS20_HUMAN	40S ribosomal protein S20	RPS20	3	5.51	28.57
1104	P60953	CDC42_HUMAN	Cell division control protein 42 homolog	CDC42	7	9.69	38.22
1105	P61006	RAB8A_HUMAN	Ras-related protein Rab-8A	RAB8A	7	8.96	37.68
1106	P61009	SPCS3_HUMAN	Signal peptidase complex subunit 3	SPCS3	4	4.06	17.78
1107	P61011	SRP54_HUMAN	Signal recognition particle 54 kDa protein	SRP54	5	9.24	12.7
1108	P61019	RAB2A_HUMAN	Ras-related protein Rab-2A	RAB2A	6	11.68	39.62
1109	P61020	RAB5B_HUMAN	Ras-related protein Rab-5B	RAB5B	5	3.54	27.91
1110	P61026	RAB10_HUMAN	Ras-related protein Rab-10	RAB10	8	13.46	45.5
1111	P61106	RAB14_HUMAN	Ras-related protein Rab-14	RAB14	5	6.1	31.63
1112	P61221	ABCE1_HUMAN	ATP-binding cassette sub-family E member 1	ABCE1	5	9.18	14.69
1113	P61224	RAP1B_HUMAN	Ras-related protein Rap-1b	RAP1B	14	23.55	65.22
1114	P61225	RAP2B_HUMAN	Ras-related protein Rap-2b	RAP2B	2	2.03	11.48
1115	P61247	RS3A_HUMAN	40S ribosomal protein S3a	RPS3A	7	11.32	26.52
1116	P61254	RL26_HUMAN	60S ribosomal protein L26	RPL26	2	4.04	6.207
1117	P61289	PSME3_HUMAN	Proteasome activator complex subunit 3	PSME3	3	5.1	15.35
1118	P61313	RL15_HUMAN	60S ribosomal protein L15	RPL15	1	2.44	5.882
1119	P61326	MGN_HUMAN	Protein mago nashi homolog	MAGOH	2	4.1	20.55
1120	P61586	RHOA_HUMAN	Transforming protein RhoA	RHOA	11	22.2	67.36
1121	P61604	CH10_HUMAN	10 kDa heat shock protein, mitochondrial	HSPE1	17	20.1	62.75
1122	P61964	WDR5_HUMAN	WD repeat-containing protein 5	WDR5	2	1.64	8.982
1123	P61978	HNRPK_HUMAN	Heterogeneous nuclear ribonucleoprotein K	HNRNPK	28	43.47	60.48
1124	P61981	1433G_HUMAN	14-3-3 protein gamma	YWHAG	8	12.35	34.41
1125	P62081	RS7_HUMAN	40S ribosomal protein S7	RPS7	5	9.6	42.78
1126	P62136	PP1A_HUMAN	Serine/threonine-protein phosphatase PP1-alpha catalytic subunit	PPP1CA	8	2	34.24
1127	P62140	PP1B_HUMAN	Serine/threonine-protein phosphatase PP1-beta catalytic subunit	PPP1CB	7	2.11	37.61
1128	P62195	PRS8_HUMAN	26S protease regulatory subunit 8	PSMC5	5	8.94	17.24
1129	P62241	RS8_HUMAN	40S ribosomal protein S8	RPS8	7	11.69	38.46
1130	P62244	RS15A_HUMAN	40S ribosomal protein S15a	RPS15A	3	1.22	24.62
1131	P62249	RS16_HUMAN	40S ribosomal protein S16	RPS16	7	8.94	43.84
1132	P62258	1433E_HUMAN	14-3-3 protein epsilon	YWHAE	8	12.42	34.9
1133	P62263	RS14_HUMAN	40S ribosomal protein S14	RPS14	4	7.85	32.45
1134	P62266	RS23_HUMAN	40S ribosomal protein S23	RPS23	3	4.93	34.97
1135	P62269	RS18_HUMAN	40S ribosomal protein S18	RPS18	9	15.61	43.42
1136	P62277	RS13_HUMAN	40S ribosomal protein S13	RPS13	2	4.53	16.56
1137	P62280	RS11_HUMAN	40S ribosomal protein S11	RPS11	3	4.67	24.68
1138	P62304	RUXE_HUMAN	Small nuclear ribonucleoprotein E	SNRPE	5	4	39.13
1139	P62306	RUXF_HUMAN	Small nuclear ribonucleoprotein F	SNRPF	6	5.96	33.72
1140	P62308	RUXG_HUMAN	Small nuclear ribonucleoprotein G	SNRPG	4	7.21	36.84
1141	P62310	LSM3_HUMAN	U6 snRNA-associated Sm-like protein LSm3	LSM3	2	3.67	45.1
1142	P62312	LSM6_HUMAN	U6 snRNA-associated Sm-like protein LSm6	LSM6	1	1.75	13.75
1143	P62314	SMD1_HUMAN	Small nuclear ribonucleoprotein Sm D1	SNRPD1	5	8.69	54.62
1144	P62316	SMD2_HUMAN	Small nuclear ribonucleoprotein Sm D2	SNRPD2	8	11.52	53.39
1145	P62333	PRS10_HUMAN	26S protease regulatory subunit 10B	PSMC6	4	6.79	14.14
1146	P62424	RL7A_HUMAN	60S ribosomal protein L7a	RPL7A	3	5.7	15.04
1147	P62491	RB11A_HUMAN	Ras-related protein Rab-11A	RAB11A	8	15.34	50.46
1148	P62701	RS4X_HUMAN	40S ribosomal protein S4, X isoform	RPS4X	5	10.21	25.1
1149	P62750	RL23A_HUMAN	60S ribosomal protein L23a	RPL23A	5	8.64	28.85
1150	P62753	RS6_HUMAN	40S ribosomal protein S6	RPS6	3	3.7	15.66
1151	P62805	H4_HUMAN	Histone H4	HIST1H4A	8	13.82	52.43
1152	P62820	RAB1A_HUMAN	Ras-related protein Rab-1A	RAB1A	7	1.36	44.39
1153	P62829	RL23_HUMAN	60S ribosomal protein L23	RPL23	3	5.46	30.71
1154	P62851	RS25_HUMAN	40S ribosomal protein S25	RPS25	2	4.66	14.4
1155	P62854	RS26_HUMAN	40S ribosomal protein S26	RPS26	1	2	13.04
1156	P62857	RS28_HUMAN	40S ribosomal protein S28	RPS28	1	2.4	17.39
1157	P62873	GBB1_HUMAN	Guanine nucleotide-binding protein G(I)/G(S)/G(T) subunit beta-1	GNB1	5	1.77	18.53
1158	P62906	RL10A_HUMAN	60S ribosomal protein L10a	RPL10A	1	2.07	5.991
1159	P62913	RL11_HUMAN	60S ribosomal protein L11	RPL11	7	11.05	36.52
1160	P62937	PPIA_HUMAN	Peptidyl-prolyl cis-trans isomerase A	PPIA	13	22	67.27
1161	P62942	FKB1A_HUMAN	Peptidyl-prolyl cis-trans isomerase FKBP1A	FKBP1A	2	2.78	25
1162	P62979	RS27A_HUMAN	Ubiquitin-40S ribosomal protein S27a	RPS27A	15	26.17	54.49
1163	P62995	TRA2B_HUMAN	Transformer-2 protein homolog beta	TRA2B	12	14.4	39.24
1164	P63010	AP2B1_HUMAN	AP-2 complex subunit beta	AP2B1	5	9.06	12.06
1165	P63173	RL38_HUMAN	60S ribosomal protein L38	RPL38	3	4.89	50
1166	P63208	SKP1_HUMAN	S-phase kinase-associated protein 1	SKP1	2	4.52	19.02
1167	P63218	GBG5_HUMAN	Guanine nucleotide-binding protein G(I)/G(S)/G(O) subunit gamma-5	GNG5	1	2.08	39.71
1168	P63241	IF5A1_HUMAN	Eukaryotic translation initiation factor 5A-1	EIF5A	6	13.05	62.34
1169	P63244	RACK1_HUMAN	Receptor of activated protein C kinase 1	RACK1	15	24.77	65.3
1170	P63261	ACTG_HUMAN	Actin, cytoplasmic 2	ACTG1	44	0.83	72.27
1171	P67775	PP2AA_HUMAN	Serine/threonine-protein phosphatase 2A catalytic subunit alpha isoform	PPP2CA	1	2.04	11.97
1172	P67809	YBOX1_HUMAN	Nuclease-sensitive element-binding protein 1	YBX1	10	19.9	52.16
1173	P67812	SC11A_HUMAN	Signal peptidase complex catalytic subunit SEC11A	SEC11A	7	9.61	35.2
1174	P67936	TPM4_HUMAN	Tropomyosin alpha-4 chain	TPM4	4	3.83	18.55
1175	P68036	UB2L3_HUMAN	Ubiquitin-conjugating enzyme E2 L3	UBE2L3	7	9.78	62.34
1176	P68104	EF1A1_HUMAN	Elongation factor 1-alpha 1	EEF1A1	37	48.48	74.89
1177	P68363	TBA1B_HUMAN	Tubulin alpha-1B chain	TUBA1B	26	40.47	70.95
1178	P68371	TBB4B_HUMAN	Tubulin beta-4B chain	TUBB4B	31	1.11	72.36
1179	P68431	H31_HUMAN	Histone H3.1	HIST1H3A	4	2	35.29
1180	P69891	HBG1_HUMAN	Hemoglobin subunit gamma-1	HBG1	6	1.85	56.46
1181	P69892	HBG2_HUMAN	Hemoglobin subunit gamma-2	HBG2	6	11.52	56.46
1182	P69905	HBA_HUMAN	Hemoglobin subunit alpha	HBA1	4	5.46	34.51
1183	P78347	GTF2I_HUMAN	General transcription factor II-I	GTF2I	7	14.31	14.33
1184	P78371	TCPB_HUMAN	T-complex protein 1 subunit beta	CCT2	15	27.11	38.69
1185	P78406	RAE1L_HUMAN	mRNA export factor	RAE1	4	6.7	15.22
1186	P78417	GSTO1_HUMAN	Glutathione S-transferase omega-1	GSTO1	4	7.57	17.84
1187	P78527	PRKDC_HUMAN	DNA-dependent protein kinase catalytic subunit	PRKDC	107	203.93	33.79
1188	P78540	ARGI2_HUMAN	Arginase-2, mitochondrial	ARG2	6	9.15	27.68
1189	P80303	NUCB2_HUMAN	Nucleobindin-2	NUCB2	8	14.94	26.43
1190	P82673	RT35_HUMAN	28S ribosomal protein S35, mitochondrial	MRPS35	3	5.32	12.69
1191	P82675	RT05_HUMAN	28S ribosomal protein S5, mitochondrial	MRPS5	1	2.78	3.256
1192	P82909	RT36_HUMAN	28S ribosomal protein S36, mitochondrial	MRPS36	3	6.04	44.66
1193	P82921	RT21_HUMAN	28S ribosomal protein S21, mitochondrial	MRPS21	1	1.59	13.79
1194	P82932	RT06_HUMAN	28S ribosomal protein S6, mitochondrial	MRPS6	3	5.39	36
1195	P82933	RT09_HUMAN	28S ribosomal protein S9, mitochondrial	MRPS9	5	9.11	18.94
1196	P83876	TXN4A_HUMAN	Thioredoxin-like protein 4A	TXNL4A	2	3.6	21.83
1197	P84077	ARF1_HUMAN	ADP-ribosylation factor 1	ARF1	5	9.94	35.91
1198	P84090	ERH_HUMAN	Enhancer of rudimentary homolog	ERH	8	11.53	78.85
1199	P84095	RHOG_HUMAN	Rho-related GTP-binding protein RhoG	RHOG	11	15.79	76.96
1200	P98175	RBM10_HUMAN	RNA-binding protein 10	RBM10	6	9.53	9.14
1201	P98179	RBM3_HUMAN	RNA-binding protein 3	RBM3	3	4.05	41.4
1202	Q00013	EM55_HUMAN	55 kDa erythrocyte membrane protein	MPP1	3	5.98	6.867
1203	Q00059	TFAM_HUMAN	Transcription factor A, mitochondrial	TFAM	9	16.32	30.89
1204	Q00325	MPCP_HUMAN	Phosphate carrier protein, mitochondrial	SLC25A3	13	21.47	37.29
1205	Q00341	VIGLN_HUMAN	Vigilin	HDLBP	1	1.34	1.656
1206	Q00610	CLH1_HUMAN	Clathrin heavy chain 1	CLTC	44	84.58	39.22
1207	Q00688	FKBP3_HUMAN	Peptidyl-prolyl cis-trans isomerase FKBP3	FKBP3	1	1.05	4.911
1208	Q00765	REEP5_HUMAN	Receptor expression-enhancing protein 5	REEP5	1	0.78	5.291
1209	Q00839	HNRPU_HUMAN	Heterogeneous nuclear ribonucleoprotein U	HNRNPU	62	88.31	52.73
1210	Q01081	U2AF1_HUMAN	Splicing factor U2AF 35 kDa subunit	U2AF1	7	8.19	26.25
1211	Q01082	SPTB2_HUMAN	Spectrin beta chain, non-erythrocytic 1	SPTBN1	1	1.63	0.5499
1212	Q01085	TIAR_HUMAN	Nucleolysin TIAR	TIAL1	5	4	19.2
1213	Q01105	SET_HUMAN	Protein SET	SET	6	12	33.79
1214	Q01518	CAP1_HUMAN	Adenylyl cyclase-associated protein 1	CAP1	4	8.37	14.95
1215	Q01650	LAT1_HUMAN	Large neutral amino acids transporter small subunit 1	SLC7A5	1	2.12	3.55
1216	Q01780	EXOSX_HUMAN	Exosome component 10	EXOSC10	6	10.05	8.023
1217	Q01831	XPC_HUMAN	DNA repair protein complementing XP-C cells	XPC	1	2	2.021
1218	Q02094	RHAG_HUMAN	Ammonium transporter Rh type A	RHAG	1	2	2.2
1219	Q02218	ODO1_HUMAN	2-oxoglutarate dehydrogenase, mitochondrial	OGDH	13	25.47	21.41
1220	Q02790	FKBP4_HUMAN	Peptidyl-prolyl cis-trans isomerase FKBP4	FKBP4	3	4.04	11.33
1221	Q02818	NUCB1_HUMAN	Nucleobindin-1	NUCB1	4	6.35	10.2
1222	Q02878	RL6_HUMAN	60S ribosomal protein L6	RPL6	3	5.71	15.63
1223	Q02880	TOP2B_HUMAN	DNA topoisomerase 2-beta	TOP2B	20	20.65	13.9
1224	Q02952	AKA12_HUMAN	A-kinase anchor protein 12	AKAP12	2	2.11	2.525
1225	Q02978	M2OM_HUMAN	Mitochondrial 2-oxoglutarate/malate carrier protein	SLC25A11	7	14.15	33.12
1226	Q03701	CEBPZ_HUMAN	CCAAT/enhancer-binding protein zeta	CEBPZ	1	2.01	1.139
1227	Q04760	LGUL_HUMAN	Lactoylglutathione lyase	GLO1	1	1.1	5.435
1228	Q04837	SSBP_HUMAN	Single-stranded DNA-binding protein, mitochondrial	SSBP1	9	14.03	52.03
1229	Q04941	PLP2_HUMAN	Proteolipid protein 2	PLP2	2	3.28	18.42
1230	Q05048	CSTF1_HUMAN	Cleavage stimulation factor subunit 1	CSTF1	4	8.8	20.65
1231	Q06210	GFPT1_HUMAN	Glutamine--fructose-6-phosphate aminotransferase [isomerizing] 1	GFPT1	1	1.3	3.147
1232	Q06265	EXOS9_HUMAN	Exosome complex component RRP45	EXOSC9	4	8	13.9
1233	Q06830	PRDX1_HUMAN	Peroxiredoxin-1	PRDX1	8	12.94	56.78
1234	Q07021	C1QBP_HUMAN	Complement component 1 Q subcomponent-binding protein, mitochondrial	C1QBP	20	27.32	65.25
1235	Q07666	KHDR1_HUMAN	KH domain-containing, RNA-binding, signal transduction-associated protein 1	KHDRBS1	10	14.81	30.7
1236	Q07666	KHDR1_HUMAN	REVERSED KH domain-containing, RNA-binding, signal transduction-associated protein 1	KHDRBS1	1	0.64	3.16
1237	Q07812	BAX_HUMAN	Apoptosis regulator BAX	BAX	4	6.55	25.52
1238	Q08170	SRSF4_HUMAN	Serine/arginine-rich splicing factor 4	SRSF4	10	12.02	14.98
1239	Q08211	DHX9_HUMAN	ATP-dependent RNA helicase A	DHX9	60	107.33	61.42
1240	Q08257	QOR_HUMAN	Quinone oxidoreductase	CRYZ	10	19.07	42.25
1241	Q08379	GOGA2_HUMAN	Golgin subfamily A member 2	GOLGA2	7	13.49	10.18
1242	Q08426	ECHP_HUMAN	Peroxisomal bifunctional enzyme	EHHADH	2	2.85	3.734
1243	Q08752	PPID_HUMAN	Peptidyl-prolyl cis-trans isomerase D	PPID	2	2.65	6.216
1244	Q08945	SSRP1_HUMAN	FACT complex subunit SSRP1	SSRP1	1	1.19	3.385
1245	Q08J23	NSUN2_HUMAN	tRNA (cytosine(34)-C(5))-methyltransferase	NSUN2	8	17.02	16.3
1246	Q09028	RBBP4_HUMAN	Histone-binding protein RBBP4	RBBP4	13	27.02	57.41
1247	Q09161	NCBP1_HUMAN	Nuclear cap-binding protein subunit 1	NCBP1	10	19.84	26.46
1248	Q09666	AHNK_HUMAN	Neuroblast differentiation-associated protein AHNAK	AHNAK	46	85.2	21.73
1249	Q10567	AP1B1_HUMAN	AP-1 complex subunit beta-1	AP1B1	2	2	3.372
1250	Q10570	CPSF1_HUMAN	Cleavage and polyadenylation specificity factor subunit 1	CPSF1	8	13.88	7.415
1251	Q10589	BST2_HUMAN	Bone marrow stromal antigen 2	BST2	1	1.1	5.556
1252	Q10713	MPPA_HUMAN	Mitochondrial-processing peptidase subunit alpha	PMPCA	12	20.14	35.81
1253	Q12788	TBL3_HUMAN	Transducin beta-like protein 3	TBL3	9	12.1	14.98
1254	Q12789	TF3C1_HUMAN	General transcription factor 3C polypeptide 1	GTF3C1	2	2.74	1.754
1255	Q12797	ASPH_HUMAN	Aspartyl/asparaginyl beta-hydroxylase	ASPH	1	1.6	2.243
1256	Q12800	TFCP2_HUMAN	Alpha-globin transcription factor CP2	TFCP2	1	2.31	2.39
1257	Q12872	SFSWA_HUMAN	Splicing factor, suppressor of white-apricot homolog	SFSWAP	1	1.76	1.157
1258	Q12874	SF3A3_HUMAN	Splicing factor 3A subunit 3	SF3A3	14	24.57	36.53
1259	Q12904	AIMP1_HUMAN	Aminoacyl tRNA synthase complex-interacting multifunctional protein 1	AIMP1	2	0.87	7.372
1260	Q12905	ILF2_HUMAN	Interleukin enhancer-binding factor 2	ILF2	24	40.55	75.38
1261	Q12906	ILF3_HUMAN	Interleukin enhancer-binding factor 3	ILF3	40	71.95	54.36
1262	Q12907	LMAN2_HUMAN	Vesicular integral-membrane protein VIP36	LMAN2	16	26.04	58.71
1263	Q12931	TRAP1_HUMAN	Heat shock protein 75 kDa, mitochondrial	TRAP1	27	46.63	45.88
1264	Q12996	CSTF3_HUMAN	Cleavage stimulation factor subunit 3	CSTF3	8	12.97	19.67
1265	Q13011	ECH1_HUMAN	Delta(3,5)-Delta(2,4)-dienoyl-CoA isomerase, mitochondrial	ECH1	13	23.72	52.74
1266	Q13085	ACACA_HUMAN	Acetyl-CoA carboxylase 1	ACACA	1	1.86	0.2984
1267	Q13112	CAF1B_HUMAN	Chromatin assembly factor 1 subunit B	CHAF1B	2	3.4	4.114
1268	Q13123	RED_HUMAN	Protein Red	IK	4	7.03	9.695
1269	Q13148	TADBP_HUMAN	TAR DNA-binding protein 43	TARDBP	10	16.39	43
1270	Q13151	ROA0_HUMAN	Heterogeneous nuclear ribonucleoprotein A0	HNRNPA0	7	11.05	31.15
1271	Q13162	PRDX4_HUMAN	Peroxiredoxin-4	PRDX4	15	22.38	69.74
1272	Q13185	CBX3_HUMAN	Chromobox protein homolog 3	CBX3	7	11.2	52.46
1273	Q13200	PSMD2_HUMAN	26S proteasome non-ATPase regulatory subunit 2	PSMD2	5	9.49	9.031
1274	Q13232	NDK3_HUMAN	Nucleoside diphosphate kinase 3	NME3	1	0.96	5.917
1275	Q13242	SRSF9_HUMAN	Serine/arginine-rich splicing factor 9	SRSF9	7	13.57	35.29
1276	Q13243	SRSF5_HUMAN	Serine/arginine-rich splicing factor 5	SRSF5	5	5.34	22.43
1277	Q13247	SRSF6_HUMAN	Serine/arginine-rich splicing factor 6	SRSF6	9	4.07	18.02
1278	Q13263	TIF1B_HUMAN	Transcription intermediary factor 1-beta	TRIM28	21	35.95	41.08
1279	Q13283	G3BP1_HUMAN	Ras GTPase-activating protein-binding protein 1	G3BP1	4	8.18	11.16
1280	Q13347	EIF3I_HUMAN	Eukaryotic translation initiation factor 3 subunit I	EIF3I	1	2.36	3.692
1281	Q13405	RM49_HUMAN	39S ribosomal protein L49, mitochondrial	MRPL49	3	4.03	22.89
1282	Q13416	ORC2_HUMAN	Origin recognition complex subunit 2	ORC2	1	2.01	3.12
1283	Q13423	NNTM_HUMAN	NAD(P) transhydrogenase, mitochondrial	NNT	17	35.89	23.57
1284	Q13427	PPIG_HUMAN	Peptidyl-prolyl cis-trans isomerase G	PPIG	7	12.73	10.48
1285	Q13445	TMED1_HUMAN	Transmembrane emp24 domain-containing protein 1	TMED1	2	3.58	9.692
1286	Q13492	PICAL_HUMAN	Phosphatidylinositol-binding clathrin assembly protein	PICALM	3	5.52	8.589
1287	Q13505	MTX1_HUMAN	Metaxin-1	MTX1	10	12.89	22.32
1288	Q13547	HDAC1_HUMAN	Histone deacetylase 1	HDAC1	9	16.92	26.14
1289	Q13586	STIM1_HUMAN	Stromal interaction molecule 1	STIM1	5	6.66	9.197
1290	Q13724	MOGS_HUMAN	Mannosyl-oligosaccharide glucosidase	MOGS	18	34.33	34.89
1291	Q13769	THOC5_HUMAN	THO complex subunit 5 homolog	THOC5	7	13.4	18.45
1292	Q13838	DX39B_HUMAN	Spliceosome RNA helicase DDX39B	DDX39B	14	28.14	51.17
1293	Q13868	EXOS2_HUMAN	Exosome complex component RRP4	EXOSC2	4	8.26	25.94
1294	Q13895	BYST_HUMAN	Bystin	BYSL	2	2.63	5.034
1295	Q14008	CKAP5_HUMAN	Cytoskeleton-associated protein 5	CKAP5	10	17.98	6.496
1296	Q14061	COX17_HUMAN	Cytochrome c oxidase copper chaperone	COX17	2	4.13	46.03
1297	Q14103	HNRPD_HUMAN	Heterogeneous nuclear ribonucleoprotein D0	HNRNPD	19	31.22	42.54
1298	Q14108	SCRB2_HUMAN	Lysosome membrane protein 2	SCARB2	2	0.98	4.812
1299	Q14151	SAFB2_HUMAN	Scaffold attachment factor B2	SAFB2	15	11.38	21.83
1300	Q14204	DYHC1_HUMAN	Cytoplasmic dynein 1 heavy chain 1	DYNC1H1	1	2.57	0.5166
1301	Q14247	SRC8_HUMAN	Src substrate cortactin	CTTN	1	0.79	2.182
1302	Q14249	NUCG_HUMAN	Endonuclease G, mitochondrial	ENDOG	1	1.42	3.367
1303	Q14258	TRI25_HUMAN	E3 ubiquitin/ISG15 ligase TRIM25	TRIM25	1	2.19	2.857
1304	Q14315	FLNC_HUMAN	Filamin-C	FLNC	8	10.07	4.734
1305	Q14331	FRG1_HUMAN	Protein FRG1	FRG1	3	4.84	15.12
1306	Q14444	CAPR1_HUMAN	Caprin-1	CAPRIN1	3	6.26	4.09
1307	Q14498	RBM39_HUMAN	RNA-binding protein 39	RBM39	13	21.43	36.42
1308	Q14554	PDIA5_HUMAN	Protein disulfide-isomerase A5	PDIA5	2	2.69	5.973
1309	Q14566	MCM6_HUMAN	DNA replication licensing factor MCM6	MCM6	9	19.84	14.86
1310	Q14669	TRIPC_HUMAN	E3 ubiquitin-protein ligase TRIP12	TRIP12	1	2.2	0.6024
1311	Q14676	MDC1_HUMAN	Mediator of DNA damage checkpoint protein 1	MDC1	2	4.03	1.771
1312	Q14677	EPN4_HUMAN	Clathrin interactor 1	CLINT1	1	1.31	1.6
1313	Q14683	SMC1A_HUMAN	Structural maintenance of chromosomes protein 1A	SMC1A	9	17.4	8.921
1314	Q14684	RRP1B_HUMAN	Ribosomal RNA processing protein 1 homolog B	RRP1B	3	3.09	6.728
1315	Q14690	RRP5_HUMAN	Protein RRP5 homolog	PDCD11	1	0.98	1.497
1316	Q14696	MESD_HUMAN	LDLR chaperone MESD	MESDC2	4	4.79	24.79
1317	Q14697	GANAB_HUMAN	Neutral alpha-glucosidase AB	GANAB	61	99.07	69.28
1318	Q14739	LBR_HUMAN	Lamin-B receptor	LBR	10	16.13	16.1
1319	Q14789	GOGB1_HUMAN	Golgin subfamily B member 1	GOLGB1	1	2.97	0.3375
1320	Q14807	KIF22_HUMAN	Kinesin-like protein KIF22	KIF22	5	8.79	10.83
1321	Q14966	ZN638_HUMAN	Zinc finger protein 638	ZNF638	4	7.88	3.387
1322	Q14974	IMB1_HUMAN	Importin subunit beta-1	KPNB1	18	34.77	27.85
1323	Q14978	NOLC1_HUMAN	Nucleolar and coiled-body phosphoprotein 1	NOLC1	13	20.66	19.31
1324	Q14980	NUMA1_HUMAN	Nuclear mitotic apparatus protein 1	NUMA1	31	61.66	21.61
1325	Q15006	EMC2_HUMAN	ER membrane protein complex subunit 2	EMC2	6	13.17	26.6
1326	Q15007	FL2D_HUMAN	Pre-mRNA-splicing regulator WTAP	WTAP	4	6.81	13.64
1327	Q15024	EXOS7_HUMAN	Exosome complex component RRP42	EXOSC7	2	2.87	9.278
1328	Q15029	U5S1_HUMAN	116 kDa U5 small nuclear ribonucleoprotein component	EFTUD2	30	58.25	54.42
1329	Q15031	SYLM_HUMAN	Probable leucine--tRNA ligase, mitochondrial	LARS2	6	12.54	14.06
1330	Q15046	SYK_HUMAN	Lysine--tRNA ligase	KARS	5	10.01	16.58
1331	Q15061	WDR43_HUMAN	WD repeat-containing protein 43	WDR43	3	5.25	5.318
1332	Q15067	ACOX1_HUMAN	Peroxisomal acyl-coenzyme A oxidase 1	ACOX1	4	7.24	12.58
1333	Q15125	EBP_HUMAN	3-beta-hydroxysteroid-Delta(8),Delta(7)-isomerase	EBP	3	5.53	16.52
1334	Q15149	PLEC_HUMAN	Plectin	PLEC	7	9.37	2.797
1335	Q15181	IPYR_HUMAN	Inorganic pyrophosphatase	PPA1	4	6.44	23.53
1336	Q15233	NONO_HUMAN	Non-POU domain-containing octamer-binding protein	NONO	34	45.46	56.48
1337	Q15269	PWP2_HUMAN	Periodic tryptophan protein 2 homolog	PWP2	3	7.36	5.114
1338	Q15363	TMED2_HUMAN	Transmembrane emp24 domain-containing protein 2	TMED2	4	6.11	24.88
1339	Q15365	PCBP1_HUMAN	Poly(rC)-binding protein 1	PCBP1	11	19.43	50.84
1340	Q15370	ELOB_HUMAN	Transcription elongation factor B polypeptide 2	TCEB2	3	5.16	27.97
1341	Q15388	TOM20_HUMAN	Mitochondrial import receptor subunit TOM20 homolog	TOMM20	4	5.66	48.28
1342	Q15393	SF3B3_HUMAN	Splicing factor 3B subunit 3	SF3B3	22	44.98	29.58
1343	Q15424	SAFB1_HUMAN	Scaffold attachment factor B1	SAFB	16	31.16	21.53
1344	Q15427	SF3B4_HUMAN	Splicing factor 3B subunit 4	SF3B4	6	10.02	23.11
1345	Q15428	SF3A2_HUMAN	Splicing factor 3A subunit 2	SF3A2	8	14.29	24.57
1346	Q15437	SC23B_HUMAN	Protein transport protein Sec23B	SEC23B	1	1.37	1.695
1347	Q15459	SF3A1_HUMAN	Splicing factor 3A subunit 1	SF3A1	14	29.93	28.88
1348	Q15526	SURF1_HUMAN	Surfeit locus protein 1	SURF1	1	1.07	3.333
1349	Q15542	TAF5_HUMAN	Transcription initiation factor TFIID subunit 5	TAF5	2	2.88	2.625
1350	Q15637	SF01_HUMAN	Splicing factor 1	SF1	11	15.59	21.6
1351	Q15648	MED1_HUMAN	Mediator of RNA polymerase II transcription subunit 1	MED1	1	1.59	1.518
1352	Q15738	NSDHL_HUMAN	Sterol-4-alpha-carboxylate 3-dehydrogenase, decarboxylating	NSDHL	9	19.31	39.68
1353	Q15758	AAAT_HUMAN	Neutral amino acid transporter B(0)	SLC1A5	7	12.95	21.44
1354	Q15800	MSMO1_HUMAN	Methylsterol monooxygenase 1	MSMO1	1	2	4.778
1355	Q15836	VAMP3_HUMAN	Vesicle-associated membrane protein 3	VAMP3	1	2.16	16
1356	Q15904	VAS1_HUMAN	V-type proton ATPase subunit S1	ATP6AP1	2	0.74	5.319
1357	Q16186	ADRM1_HUMAN	Proteasomal ubiquitin receptor ADRM1	ADRM1	2	3.05	6.143
1358	Q16222	UAP1_HUMAN	UDP-N-acetylhexosamine pyrophosphorylase	UAP1	1	1.28	1.916
1359	Q16401	PSMD5_HUMAN	26S proteasome non-ATPase regulatory subunit 5	PSMD5	3	5.03	8.532
1360	Q16531	DDB1_HUMAN	DNA damage-binding protein 1	DDB1	2	4.22	3.772
1361	Q16543	CDC37_HUMAN	Hsp90 co-chaperone Cdc37	CDC37	4	6.68	15.34
1362	Q16610	ECM1_HUMAN	Extracellular matrix protein 1	ECM1	1	1.46	1.852
1363	Q16643	DREB_HUMAN	Drebrin	DBN1	1	1.63	3.082
1364	Q16740	CLPP_HUMAN	ATP-dependent Clp protease proteolytic subunit, mitochondrial	CLPP	6	9.67	26.35
1365	Q16762	THTR_HUMAN	Thiosulfate sulfurtransferase	TST	3	6	18.18
1366	Q16795	NDUA9_HUMAN	NADH dehydrogenase [ubiquinone] 1 alpha subcomplex subunit 9, mitochondrial	NDUFA9	6	9.87	23.34
1367	Q16822	PCKGM_HUMAN	Phosphoenolpyruvate carboxykinase [GTP], mitochondrial	PCK2	16	32.61	38.91
1368	Q16836	HCDH_HUMAN	Hydroxyacyl-coenzyme A dehydrogenase, mitochondrial	HADH	9	19.73	57.96
1369	Q16850	CP51A_HUMAN	Lanosterol 14-alpha demethylase	CYP51A1	7	15.06	24.45
1370	Q16864	VATF_HUMAN	V-type proton ATPase subunit F	ATP6V1F	1	1.59	10.08
1371	Q16891	MIC60_HUMAN	MICOS complex subunit MIC60	IMMT	22	37.9	37.73
1372	Q1KMD3	HNRL2_HUMAN	Heterogeneous nuclear ribonucleoprotein U-like protein 2	HNRNPUL2	28	52.49	46.59
1373	Q29RF7	PDS5A_HUMAN	Sister chromatid cohesion protein PDS5 homolog A	PDS5A	4	8.57	4.787
1374	Q2TAA5	ALG11_HUMAN	GDP-Man:Man(3)GlcNAc(2)-PP-Dol alpha-1,2-mannosyltransferase	ALG11	1	0.94	7.317
1375	Q2TAY7	SMU1_HUMAN	WD40 repeat-containing protein SMU1	SMU1	5	10.83	14.04
1376	Q32P28	P3H1_HUMAN	Prolyl 3-hydroxylase 1	P3H1	6	11.07	11.14
1377	Q32Q12	Q32Q12_HUMAN	Nucleoside diphosphate kinase	NME1-NME2	12	24.3	57.88
1378	Q330K2	NDUF6_HUMAN	NADH dehydrogenase (ubiquinone) complex I, assembly factor 6	NDUFAF6	1	2	4.805
1379	Q3KQZ2 merged into O43760	Q3KQZ2_HUMAN/SNG2_HUMAN	Synaptogyrin-2	SYNGR2	2	4.34	7.273
1380	Q3SXM5	HSDL1_HUMAN	Inactive hydroxysteroid dehydrogenase-like protein 1	HSDL1	6	9.74	23.94
1381	Q3ZAQ7	VMA21_HUMAN	Vacuolar ATPase assembly integral membrane protein VMA21	VMA21	1	1.8	11.88
1382	Q3ZCQ8	TIM50_HUMAN	Mitochondrial import inner membrane translocase subunit TIM50	TIMM50	8	12.01	23.51
1383	Q4G0N4	NAKD2_HUMAN	NAD kinase 2, mitochondrial	NADK2	1	0.79	2.941
1384	Q4TT38	Q4TT38_HUMAN		Deleted	3	3.39	17.58
1385	Q53EU6	GPAT3_HUMAN	Glycerol-3-phosphate acyltransferase 3	GPAT3	2	2.74	4.839
1386	Q53GQ0	DHB12_HUMAN	Very-long-chain 3-oxoacyl-CoA reductase	HSD17B12	9	16.1	38.14
1387	Q53GS9	SNUT2_HUMAN	U4/U6.U5 tri-snRNP-associated protein 2	USP39	9	16.58	23.36
1388	Q53H12	AGK_HUMAN	Acylglycerol kinase, mitochondrial	AGK	5	11.43	18.72
1389	Q53S33	BOLA3_HUMAN	BolA-like protein 3	BOLA3	1	2.19	15.89
1390	Q53S58	TM177_HUMAN	Transmembrane protein 177	TMEM177	1	2.02	11.25
1391	Q567V2	M17L2_HUMAN	Mpv17-like protein 2	MPV17L2	1	1.23	7.767
1392	Q58FG1	HS904_HUMAN	Putative heat shock protein HSP 90-alpha A4	HSP90AA4P	5	1.43	15.31
1393	Q5BJF2	TMM97_HUMAN	Transmembrane protein 97	TMEM97	3	5.32	26.14
1394	Q5BJH7	YIF1B_HUMAN	Protein YIF1B	YIF1B	5	9.61	25.48
1395	Q5BKZ1	ZN326_HUMAN	DBIRD complex subunit ZNF326	ZNF326	7	14.35	18.04
1396	Q5C9Z4	NOM1_HUMAN	Nucleolar MIF4G domain-containing protein 1	NOM1	2	3.02	3.023
1397	Q5H9A7	Q5H9A7_HUMAN	Metalloproteinase inhibitor 1	TIMP1	2	4.09	28.67
1398	Q5H9R2 merged into Q16718	Q5H9R2_HUMAN/NDUA5_HUMAN	NADH dehydrogenase [ubiquinone] 1 alpha subcomplex subunit 5	NDUFA5	6	8.86	66.38
1399	Q5HYI8	RABL3_HUMAN	Rab-like protein 3	RABL3	2	0.84	9.322
1400	Q5JPH6	SYEM_HUMAN	Probable glutamate--tRNA ligase, mitochondrial	EARS2	3	4.2	10.71
1401	Q5JRA6	MIA3_HUMAN	Melanoma inhibitory activity protein 3	MIA3	11	17.55	8.81
1402	Q5JRC6	Q5JRC6_HUMAN	PHD finger protein 6	PHF6	4	7.6	14.81
1403	Q5JRG1	Q5JRG1_HUMAN	Nucleoporin p58/p45	NUP58	3	6	11.45
1404	Q5JRI1	Q5JRI1_HUMAN	Serine/arginine-rich-splicing factor 10	SRSF10	6	11.82	36.05
1405	Q5JRX3	PREP_HUMAN	Presequence protease, mitochondrial	PITRM1	9	15.66	13.31
1406	Q5JTH9	RRP12_HUMAN	RRP12-like protein	RRP12	9	14.58	9.406
1407	Q5JTV8	TOIP1_HUMAN	Torsin-1A-interacting protein 1	TOR1AIP1	10	19.06	25.73
1408	Q5JTZ9	SYAM_HUMAN	Alanine--tRNA ligase, mitochondrial	AARS2	22	41.92	34.92
1409	Q5JU69	TOR2A_HUMAN	Torsin-2A	TOR2A	1	1.41	4.05
1410	Q5JWT2	Q5JWT2_HUMAN	Mediator of RNA polymerase II transcription subunit 23	MED23	1	1.94	1.601
1411	Q5JY65	Q5JY65_HUMAN	Crooked neck-like protein 1	CRNKL1	1	1.57	1.555
1412	Q5LJB0	Q5LJB0_HUMAN	Ubiquitin carboxyl-terminal hydrolase	UCHL5	2	3.65	10.08
1413	Q5QJE6	TDIF2_HUMAN	Deoxynucleotidyltransferase terminal-interacting protein 2	DNTTIP2	1	0.9	1.984
1414	Q5QPA5	Q5QPA5_HUMAN	28S ribosomal protein S18a, mitochondrial	MRPS18A	1	1.24	6.084
1415	Q5QPK2	Q5QPK2_HUMAN	Dolichol-phosphate mannosyltransferase subunit 1	DPM1	4	7.78	19.51
1416	Q5R3B4	Q5R3B4_HUMAN	Mitochondrial pyruvate carrier	MPC2	5	8	44.76
1417	Q5RI15	COX20_HUMAN	Cytochrome c oxidase protein 20 homolog	COX20	3	2.89	41.53
1418	Q5RKV6	EXOS6_HUMAN	Exosome complex component MTR3	EXOSC6	3	6.56	24.63
1419	Q5SRE5	NU188_HUMAN	Nucleoporin NUP188 homolog	NUP188	1	2.3	1.029
1420	Q5SRN1	Q5SRN1_HUMAN	Pre-mRNA-processing factor 17	CDC40	1	1.64	2.226
1421	Q5SRQ6	Q5SRQ6_HUMAN	Casein kinase II subunit beta	CSNK2B	5	9.47	43.16
1422	Q5ST30	SYVM_HUMAN	Valine--tRNA ligase, mitochondrial	VARS2	1	2.12	1.505
1423	Q5SY16	NOL9_HUMAN	Polynucleotide 5'-hydroxyl-kinase NOL9	NOL9	1	1.22	3.561
1424	Q5T092	Q5T092_HUMAN	Protein RER1	RER1	2	4.04	18.99
1425	Q5T160	SYRM_HUMAN	Probable arginine--tRNA ligase, mitochondrial	RARS2	2	3.07	6.055
1426	Q5T200	ZC3HD_HUMAN	Zinc finger CCCH domain-containing protein 13	ZC3H13	1	2.53	1.199
1427	Q5T3Q7	Q5T3Q7_HUMAN	HEAT repeat-containing protein 1	HEATR1	6	12.79	5.623
1428	Q5T440	CAF17_HUMAN	Putative transferase CAF17, mitochondrial	IBA57	2	4.85	9.27
1429	Q5T4S7	UBR4_HUMAN	E3 ubiquitin-protein ligase UBR4	UBR4	1	0.91	0.4631
1430	Q5T4U5	Q5T4U5_HUMAN	Acyl-Coenzyme A dehydrogenase, C-4 to C-12 straight chain, isoform CRA_a	ACADM	16	28.08	43.83
1431	Q5T653	RM02_HUMAN	39S ribosomal protein L2, mitochondrial	MRPL2	2	2.82	7.213
1432	Q5T760	Q5T760_HUMAN	Serine/arginine-rich-splicing factor 11	SRSF11	2	4.09	9.769
1433	Q5T8U5	Q5T8U5_HUMAN	Surfeit 4	SURF4	6	8.05	34.95
1434	Q5T9A4	ATD3B_HUMAN	ATPase family AAA domain-containing protein 3B	ATAD3B	16	7.13	27.78
1435	Q5TBH8	Q5TBH8_HUMAN	Dihydroxyacetone phosphate acyltransferase	GNPAT	3	5.19	9.199
1436	Q5TCI8	Q5TCI8_HUMAN	Prelamin-A/C	LMNA	35	2	59.06
1437	Q5TGZ0	MIC10_HUMAN	MICOS complex subunit MIC10	MINOS1	2	2.79	51.28
1438	Q5U5X0	LYRM7_HUMAN	Complex III assembly factor LYRM7	LYRM7	3	6.52	40.38
1439	Q5UIP0	RIF1_HUMAN	Telomere-associated protein RIF1	RIF1	10	20.47	6.756
1440	Q5VT94	Q5VT94_HUMAN		Deleted	4	6.4	16
1441	Q5VTL8	PR38B_HUMAN	Pre-mRNA-splicing factor 38B	PRPF38B	2	3.36	4.396
1442	Q5VTR2	BRE1A_HUMAN	E3 ubiquitin-protein ligase BRE1A	RNF20	1	1.77	2.769
1443	Q5VU11	Q5VU11_HUMAN	Ribonuclease P protein subunit p30	RPP30	1	2	5.118
1444	Q5VU59 merged into Q5HYB6	Q5VU59_HUMAN/Q5HYB6_HUMAN	Epididymis luminal protein 189	DKFZp686J1372	6	10.61	25.43
1445	Q5VV42	CDKAL_HUMAN	Threonylcarbamoyladenosine tRNA methylthiotransferase	CDKAL1	3	5.33	10.02
1446	Q5VV89	Q5VV89_HUMAN	Microsomal glutathione S-transferase 3	MGST3	2	4	22.89
1447	Q5VWC4	Q5VWC4_HUMAN	26S proteasome non-ATPase regulatory subunit 4	PSMD4	2	1.29	10.26
1448	Q5VWZ2	LYPL1_HUMAN	Lysophospholipase-like protein 1	LYPLAL1	3	4.62	13.92
1449	Q5VZU9	Q5VZU9_HUMAN	Tripeptidyl-peptidase 2	TPP2	1	2.16	2.139
1450	Q5XKP0	MIC13_HUMAN	MICOS complex subunit MIC13	MIC13	2	2.07	16.95
1451	Q68E01	INT3_HUMAN	Integrator complex subunit 3	INTS3	1	2.13	1.822
1452	Q69YN4	VIR_HUMAN	Protein virilizer homolog	KIAA1429	6	10.52	5.905
1453	Q6AWB1	Q6AWB1_HUMAN	Dynactin subunit 1	DKFZp686E0752	1	0.64	1.348
1454	Q6DD88	ATLA3_HUMAN	Atlastin-3	ATL3	11	21.77	38.45
1455	Q6FI13	H2A2A_HUMAN	Histone H2A type 2-A	HIST2H2AA3	7	2	49.23
1456	Q6I9Y2	THOC7_HUMAN	THO complex subunit 7 homolog	THOC7	5	7.37	32.35
1457	Q6IAA8	LTOR1_HUMAN	Ragulator complex protein LAMTOR1	LAMTOR1	2	4.6	27.33
1458	Q6IAN0	DRS7B_HUMAN	Dehydrogenase/reductase SDR family member 7B	DHRS7B	3	5.06	13.23
1459	Q6IN84	MRM1_HUMAN	rRNA methyltransferase 1, mitochondrial	MRM1	1	2.02	5.099
1460	Q6JHV3	Q6JHV3_HUMAN	Ubiquitinyl hydrolase 1	USP3	1	1.07	3.414
1461	Q6KC79	NIPBL_HUMAN	Nipped-B-like protein	NIPBL	2	3.7	1.141
1462	Q6NUK1	SCMC1_HUMAN	Calcium-binding mitochondrial carrier protein SCaMC-1	SLC25A24	7	12.55	18.03
1463	Q6NUQ1	RINT1_HUMAN	RAD50-interacting protein 1	RINT1	4	6.91	8.838
1464	Q6NUQ4	TM214_HUMAN	Transmembrane protein 214	TMEM214	10	19.31	27.43
1465	Q6NVY1	HIBCH_HUMAN	3-hydroxyisobutyryl-CoA hydrolase, mitochondrial	HIBCH	11	21.52	38.86
1466	Q6NZ53 merged into Q96J01	Q6NZ53_HUMAN/THOC3_HUMAN	THO complex subunit 3	THOC3	2	3.59	6.422
1467	Q6P161	RM54_HUMAN	39S ribosomal protein L54, mitochondrial	MRPL54	3	4.75	48.55
1468	Q6P1J9	CDC73_HUMAN	Parafibromin	CDC73	4	7.76	13.37
1469	Q6P1L8	RM14_HUMAN	39S ribosomal protein L14, mitochondrial	MRPL14	1	2	6.897
1470	Q6P1M0	S27A4_HUMAN	Long-chain fatty acid transport protein 4	SLC27A4	1	2.2	2.333
1471	Q6P1X5	TAF2_HUMAN	Transcription initiation factor TFIID subunit 2	TAF2	1	1.28	0.9174
1472	Q6P1X6	CH082_HUMAN	UPF0598 protein C8orf82	C8orf82	2	3.47	12.96
1473	Q6P2E9	EDC4_HUMAN	Enhancer of mRNA-decapping protein 4	EDC4	1	2.48	1.642
1474	Q6P2Q9	PRP8_HUMAN	Pre-mRNA-processing-splicing factor 8	PRPF8	48	103.67	32.63
1475	Q6P452	Q6P452_HUMAN	Annexin	ANXA4	2	2.91	10.37
1476	Q6P587	FAHD1_HUMAN	Acylpyruvase FAHD1, mitochondrial	FAHD1	1	0.67	7.143
1477	Q6PD62	CTR9_HUMAN	RNA polymerase-associated protein CTR9 homolog	CTR9	3	5.42	3.666
1478	Q6PI48	SYDM_HUMAN	Aspartate--tRNA ligase, mitochondrial	DARS2	9	17.17	17.98
1479	Q6PKG0	LARP1_HUMAN	La-related protein 1	LARP1	2	1.56	1.825
1480	Q6RW13	ATRAP_HUMAN	Type-1 angiotensin II receptor-associated protein	AGTRAP	1	2	13.84
1481	Q6UB35	C1TM_HUMAN	Monofunctional C1-tetrahydrofolate synthase, mitochondrial	MTHFD1L	20	39.33	36.4
1482	Q6UN15	FIP1_HUMAN	Pre-mRNA 3'-end-processing factor FIP1	FIP1L1	6	13.03	19.87
1483	Q6UW63	KDEL1_HUMAN	KDEL motif-containing protein 1	KDELC1	1	2	2.39
1484	Q6UWP7	LCLT1_HUMAN	Lysocardiolipin acyltransferase 1	LCLAT1	1	2.09	2.415
1485	Q6UXV4	MIC27_HUMAN	MICOS complex subunit MIC27	APOOL	1	2.05	5.97
1486	Q6WKZ4	RFIP1_HUMAN	Rab11 family-interacting protein 1	RAB11FIP1	1	1.5	0.9353
1487	Q6YN16	HSDL2_HUMAN	Hydroxysteroid dehydrogenase-like protein 2	HSDL2	7	13.03	23.21
1488	Q6ZRP7	QSOX2_HUMAN	Sulfhydryl oxidase 2	QSOX2	1	2.04	1.576
1489	Q70J99	UN13D_HUMAN	Protein unc-13 homolog D	UNC13D	2	3.48	2.569
1490	Q71DI3	H32_HUMAN	Histone H3.2	HIST2H3A	5	4.8	35.29
1491	Q71SY5	MED25_HUMAN	Mediator of RNA polymerase II transcription subunit 25	MED25	1	1.35	2.544
1492	Q71TU5 merged into P48729	Q71TU5_HUMAN/KC1A_HUMAN	Casein kinase I isoform alpha	CSNK1A1	3	2.88	9.231
1493	Q7KZF4	SND1_HUMAN	Staphylococcal nuclease domain-containing protein 1	SND1	31	58.81	46.59
1494	Q7L014	DDX46_HUMAN	Probable ATP-dependent RNA helicase DDX46	DDX46	7	14.08	9.99
1495	Q7L0Y3	MRRP1_HUMAN	Mitochondrial ribonuclease P protein 1	TRMT10C	7	12.83	25.06
1496	Q7L3T8	SYPM_HUMAN	Probable proline--tRNA ligase, mitochondrial	PARS2	1	2	2.316
1497	Q7L592	NDUF7_HUMAN	Protein arginine methyltransferase NDUFAF7, mitochondrial	NDUFAF7	2	4.18	9.751
1498	Q7L8L6	FAKD5_HUMAN	FAST kinase domain-containing protein 5, mitochondrial	FASTKD5	2	2.08	5.236
1499	Q7LGA3	HS2ST_HUMAN	Heparan sulfate 2-O-sulfotransferase 1	HS2ST1	2	3.93	7.865
1500	Q7RTV0	PHF5A_HUMAN	PHD finger-like domain-containing protein 5A	PHF5A	1	2.07	11.82
1501	Q7Z2T5	TRM1L_HUMAN	TRMT1-like protein	TRMT1L	3	2.4	4.911
1502	Q7Z2W9	RM21_HUMAN	39S ribosomal protein L21, mitochondrial	MRPL21	1	2.02	9.268
1503	Q7Z3B4	NUP54_HUMAN	Nucleoporin p54	NUP54	5	7.31	15.98
1504	Q7Z403	TMC6_HUMAN	Transmembrane channel-like protein 6	TMC6	1	1.01	1.491
1505	Q7Z412	PEX26_HUMAN	Peroxisome assembly protein 26	PEX26	1	0.85	8.197
1506	Q7Z434	MAVS_HUMAN	Mitochondrial antiviral-signaling protein	MAVS	4	7.05	9.259
1507	Q7Z4H8	KDEL2_HUMAN	KDEL motif-containing protein 2	KDELC2	4	8.57	12.62
1508	Q7Z4W1	DCXR_HUMAN	L-xylulose reductase	DCXR	7	13.3	48.77
1509	Q7Z6E9	RBBP6_HUMAN	E3 ubiquitin-protein ligase RBBP6	RBBP6	1	0.75	0.7813
1510	Q7Z7H8	RM10_HUMAN	39S ribosomal protein L10, mitochondrial	MRPL10	4	4.02	34.1
1511	Q7Z7K0	COXM1_HUMAN	COX assembly mitochondrial protein homolog	CMC1	2	2.89	17.92
1512	Q7Z7M9	GALT5_HUMAN	Polypeptide N-acetylgalactosaminyltransferase 5	GALNT5	3	2.54	3.404
1513	Q86SF2	GALT7_HUMAN	N-acetylgalactosaminyltransferase 7	GALNT7	1	0.76	1.979
1514	Q86SX6	GLRX5_HUMAN	Glutaredoxin-related protein 5, mitochondrial	GLRX5	4	5.82	38.22
1515	Q86U38	NOP9_HUMAN	Nucleolar protein 9	NOP9	2	2.37	7.704
1516	Q86U42	PABP2_HUMAN	Polyadenylate-binding protein 2	PABPN1	6	12.36	39.22
1517	Q86UE4	LYRIC_HUMAN	Protein LYRIC	MTDH	11	20.59	27.32
1518	Q86UP2	KTN1_HUMAN	Kinectin	KTN1	1	2.8	1.253
1519	Q86UX7	URP2_HUMAN	Fermitin family homolog 3	FERMT3	1	0.78	1.949
1520	Q86VD7	S2542_HUMAN	Mitochondrial coenzyme A transporter SLC25A42	SLC25A42	1	1.19	5.346
1521	Q86VP6	CAND1_HUMAN	Cullin-associated NEDD8-dissociated protein 1	CAND1	1	2.22	1.545
1522	Q86VU5	CMTD1_HUMAN	Catechol O-methyltransferase domain-containing protein 1	COMTD1	4	8.64	32.06
1523	Q86W42	THOC6_HUMAN	THO complex subunit 6 homolog	THOC6	5	8.86	19.94
1524	Q86WC4	OSTM1_HUMAN	Osteopetrosis-associated transmembrane protein 1	OSTM1	1	0.92	3.293
1525	Q86WV6	STING_HUMAN	Stimulator of interferon genes protein	TMEM173	4	7.49	24.27
1526	Q86YP4	P66A_HUMAN	Transcriptional repressor p66-alpha	GATAD2A	2	3.25	3.633
1527	Q8IUH3	RBM45_HUMAN	RNA-binding protein 45	RBM45	2	2.1	4.412
1528	Q8IUR7	ARMC8_HUMAN	Armadillo repeat-containing protein 8	ARMC8	1	1.12	2.526
1529	Q8IV08	PLD3_HUMAN	Phospholipase D3	PLD3	6	11.68	17.96
1530	Q8IVS2	FABD_HUMAN	Malonyl-CoA-acyl carrier protein transacylase, mitochondrial	MCAT	1	2.22	5.897
1531	Q8IX12	CCAR1_HUMAN	Cell division cycle and apoptosis regulator protein 1	CCAR1	8	16.2	13.04
1532	Q8IXB1	DJC10_HUMAN	DnaJ homolog subfamily C member 10	DNAJC10	5	8.14	7.818
1533	Q8IXI1	MIRO2_HUMAN	Mitochondrial Rho GTPase 2	RHOT2	9	15.93	22.82
1534	Q8IXM3	RM41_HUMAN	39S ribosomal protein L41, mitochondrial	MRPL41	3	5.04	42.34
1535	Q8IXT5	RB12B_HUMAN	RNA-binding protein 12B	RBM12B	1	0.94	1.399
1536	Q8IY17	PLPL6_HUMAN	Neuropathy target esterase	PNPLA6	1	0.8	1.903
1537	Q8IYB8	SUV3_HUMAN	ATP-dependent RNA helicase SUPV3L1, mitochondrial	SUPV3L1	5	7.55	10.69
1538	Q8IZV5	RDH10_HUMAN	Retinol dehydrogenase 10	RDH10	6	11.02	27.86
1539	Q8N0U8	VKORL_HUMAN	Vitamin K epoxide reductase complex subunit 1-like protein 1	VKORC1L1	1	2.46	6.25
1540	Q8N163	CCAR2_HUMAN	Cell cycle and apoptosis regulator protein 2	CCAR2	10	18.16	19.72
1541	Q8N183	MIMIT_HUMAN	Mimitin, mitochondrial	NDUFAF2	5	7.94	44.38
1542	Q8N1F7	NUP93_HUMAN	Nuclear pore complex protein Nup93	NUP93	11	20.8	18.93
1543	Q8N1G4	LRC47_HUMAN	Leucine-rich repeat-containing protein 47	LRRC47	1	2.1	3.259
1544	Q8N2F6	ARM10_HUMAN	Armadillo repeat-containing protein 10	ARMC10	2	3.72	7.872
1545	Q8N3U4	STAG2_HUMAN	Cohesin subunit SA-2	STAG2	2	3.42	2.843
1546	Q8N442	GUF1_HUMAN	Translation factor GUF1, mitochondrial	GUF1	1	1.85	2.541
1547	Q8N4Q0	PTGR3_HUMAN	Prostaglandin reductase 3	ZADH2	1	1.72	3.979
1548	Q8N4Q1	MIA40_HUMAN	Mitochondrial intermembrane space import and assembly protein 40	CHCHD4	3	6.84	38.03
1549	Q8N4V1	MMGT1_HUMAN	Membrane magnesium transporter 1	MMGT1	1	2.01	18.32
1550	Q8N5K1	CISD2_HUMAN	CDGSH iron-sulfur domain-containing protein 2	CISD2	3	4.65	30.37
1551	Q8N5M9	JAGN1_HUMAN	Protein jagunal homolog 1	JAGN1	2	4.02	13.11
1552	Q8N6L1	KTAP2_HUMAN	Keratinocyte-associated protein 2	KRTCAP2	1	1.7	12.5
1553	Q8N766	EMC1_HUMAN	ER membrane protein complex subunit 1	EMC1	13	25.34	20.95
1554	Q8N7H5	PAF1_HUMAN	RNA polymerase II-associated factor 1 homolog	PAF1	2	1.58	6.591
1555	Q8N8A6	DDX51_HUMAN	ATP-dependent RNA helicase DDX51	DDX51	1	1.25	1.802
1556	Q8NAV1	PR38A_HUMAN	Pre-mRNA-splicing factor 38A	PRPF38A	2	5.01	10.58
1557	Q8NB49	AT11C_HUMAN	Phospholipid-transporting ATPase IG	ATP11C	1	0.9	0.7951
1558	Q8NBJ5	GT251_HUMAN	Procollagen galactosyltransferase 1	COLGALT1	13	29.63	28.94
1559	Q8NBM8	PCYXL_HUMAN	Prenylcysteine oxidase-like	PCYOX1L	2	2	7.085
1560	Q8NBN7	RDH13_HUMAN	Retinol dehydrogenase 13	RDH13	6	11.44	30.51
1561	Q8NBS9	TXND5_HUMAN	Thioredoxin domain-containing protein 5	TXNDC5	10	20.24	36.57
1562	Q8NBX0	SCPDL_HUMAN	Saccharopine dehydrogenase-like oxidoreductase	SCCPDH	9	15.8	32.87
1563	Q8NC51	PAIRB_HUMAN	Plasminogen activator inhibitor 1 RNA-binding protein	SERBP1	12	15.67	34.31
1564	Q8NCW5	NNRE_HUMAN	NAD(P)H-hydrate epimerase	NAXE	1	2.38	4.167
1565	Q8NE71	ABCF1_HUMAN	ATP-binding cassette sub-family F member 1	ABCF1	9	11.4	17.87
1566	Q8NE86	MCU_HUMAN	Calcium uniporter protein, mitochondrial	MCU	2	2.39	7.977
1567	Q8NF37	PCAT1_HUMAN	Lysophosphatidylcholine acyltransferase 1	LPCAT1	4	5.95	8.989
1568	Q8NFF5	FAD1_HUMAN	FAD synthase	FLAD1	1	0.93	3.066
1569	Q8NFH3	NUP43_HUMAN	Nucleoporin Nup43	NUP43	1	1.46	3.684
1570	Q8NFH4	NUP37_HUMAN	Nucleoporin Nup37	NUP37	1	1.92	4.908
1571	Q8NFQ8	TOIP2_HUMAN	Torsin-1A-interacting protein 2	TOR1AIP2	3	2.93	11.06
1572	Q8NFV4	ABHDB_HUMAN	Protein ABHD11	ABHD11	3	6.16	18.73
1573	Q8NFW8	NEUA_HUMAN	N-acylneuraminate cytidylyltransferase	CMAS	4	5.29	13.82
1574	Q8NHH9	ATLA2_HUMAN	Atlastin-2	ATL2	2	2.18	4.974
1575	Q8NI22	MCFD2_HUMAN	Multiple coagulation factor deficiency protein 2	MCFD2	6	10	80.14
1576	Q8NI27	THOC2_HUMAN	THO complex subunit 2	THOC2	15	33	12.68
1577	Q8NI36	WDR36_HUMAN	WD repeat-containing protein 36	WDR36	2	2.96	2.839
1578	Q8NI60	COQ8A_HUMAN	Atypical kinase COQ8A, mitochondrial	COQ8A	1	2.65	2.937
1579	Q8TAE8	G45IP_HUMAN	Growth arrest and DNA damage-inducible proteins-interacting protein 1	GADD45GIP1	2	2.58	10.81
1580	Q8TB61	S35B2_HUMAN	Adenosine 3'-phospho 5'-phosphosulfate transporter 1	SLC35B2	3	5.41	7.639
1581	Q8TBQ9	KISHA_HUMAN	Protein kish-A	TMEM167A	1	2.05	12.5
1582	Q8TC12	RDH11_HUMAN	Retinol dehydrogenase 11	RDH11	6	11.4	26.1
1583	Q8TCC3	RM30_HUMAN	39S ribosomal protein L30, mitochondrial	MRPL30	1	1.12	10.56
1584	Q8TCJ2	STT3B_HUMAN	Dolichyl-diphosphooligosaccharide--protein glycosyltransferase subunit STT3B	STT3B	4	8.09	7.143
1585	Q8TCS8	PNPT1_HUMAN	Polyribonucleotide nucleotidyltransferase 1, mitochondrial	PNPT1	16	32.1	28.61
1586	Q8TCT9	HM13_HUMAN	Minor histocompatibility antigen H13	HM13	3	5.42	12.2
1587	Q8TEM1	PO210_HUMAN	Nuclear pore membrane glycoprotein 210	NUP210	16	31.85	12.56
1588	Q8TEQ6	GEMI5_HUMAN	Gem-associated protein 5	GEMIN5	1	2.01	0.7294
1589	Q8WTS1	ABHD5_HUMAN	1-acylglycerol-3-phosphate O-acyltransferase ABHD5	ABHD5	2	4.01	13.18
1590	Q8WU76	SCFD2_HUMAN	Sec1 family domain-containing protein 2	SCFD2	2	4.47	3.947
1591	Q8WU90	ZC3HF_HUMAN	Zinc finger CCCH domain-containing protein 15	ZC3H15	1	1.74	2.347
1592	Q8WUM0	NU133_HUMAN	Nuclear pore complex protein Nup133	NUP133	6	11.05	10.21
1593	Q8WUM4	PDC6I_HUMAN	Programmed cell death 6-interacting protein	PDCD6IP	6	12.43	10.94
1594	Q8WUY1	THEM6_HUMAN	Protein THEM6	THEM6	2	3	17.31
1595	Q8WVC2	Q8WVC2_HUMAN	40S ribosomal protein S21	RPS21	5	6	59.26
1596	Q8WVM0	TFB1M_HUMAN	Dimethyladenosine transferase 1, mitochondrial	TFB1M	1	1.02	4.335
1597	Q8WVM8	SCFD1_HUMAN	Sec1 family domain-containing protein 1	SCFD1	10	17.15	25.23
1598	Q8WW59	SPRY4_HUMAN	SPRY domain-containing protein 4	SPRYD4	2	2.9	10.63
1599	Q8WWB7	GLMP_HUMAN	Glycosylated lysosomal membrane protein	GLMP	2	2.84	10.1
1600	Q8WWC4	MAIP1_HUMAN	m-AAA protease-interacting protein 1, mitochondrial	C2orf47	2	2.7	8.247
1601	Q8WWY3	PRP31_HUMAN	U4/U6 small nuclear ribonucleoprotein Prp31	PRPF31	6	11.1	21.44
1602	Q8WXF1	PSPC1_HUMAN	Paraspeckle component 1	PSPC1	6	12.06	13.77
1603	Q8WY22	BRI3B_HUMAN	BRI3-binding protein	BRI3BP	1	2.1	6.773
1604	Q8WYA6	CTBL1_HUMAN	Beta-catenin-like protein 1	CTNNBL1	3	4.77	7.282
1605	Q8WYP5	ELYS_HUMAN	Protein ELYS	AHCTF1	2	2.71	1.147
1606	Q92499	DDX1_HUMAN	ATP-dependent RNA helicase DDX1	DDX1	8	11.75	14.19
1607	Q92504	S39A7_HUMAN	Zinc transporter SLC39A7	SLC39A7	3	6	15.35
1608	Q92506	DHB8_HUMAN	Estradiol 17-beta-dehydrogenase 8	HSD17B8	1	2	5.747
1609	Q92520	FAM3C_HUMAN	Protein FAM3C	FAM3C	1	2.19	7.048
1610	Q92522	H1X_HUMAN	Histone H1x	H1FX	2	2.8	11.74
1611	Q92542	NICA_HUMAN	Nicastrin	NCSTN	5	6.68	11.71
1612	Q92544	TM9S4_HUMAN	Transmembrane 9 superfamily member 4	TM9SF4	3	3.41	7.477
1613	Q92552	RT27_HUMAN	28S ribosomal protein S27, mitochondrial	MRPS27	7	11.5	25.85
1614	Q92575	UBXN4_HUMAN	UBX domain-containing protein 4	UBXN4	3	5.74	12.6
1615	Q92576	PHF3_HUMAN	PHD finger protein 3	PHF3	1	0.67	0.8337
1616	Q92598	HS105_HUMAN	Heat shock protein 105 kDa	HSPH1	5	5.66	8.974
1617	Q92616	GCN1_HUMAN	eIF-2-alpha kinase activator GCN1	GCN1	2	4.38	1.535
1618	Q92621	NU205_HUMAN	Nuclear pore complex protein Nup205	NUP205	8	13.54	8.946
1619	Q92643	GPI8_HUMAN	GPI-anchor transamidase	PIGK	3	4.76	11.14
1620	Q92665	RT31_HUMAN	28S ribosomal protein S31, mitochondrial	MRPS31	6	12.85	22.78
1621	Q92667	AKAP1_HUMAN	A-kinase anchor protein 1, mitochondrial	AKAP1	2	3.33	4.43
1622	Q92688	AN32B_HUMAN	Acidic leucine-rich nuclear phosphoprotein 32 family member B	ANP32B	4	7.29	21.12
1623	Q92759	TF2H4_HUMAN	General transcription factor IIH subunit 4	GTF2H4	1	2.03	4.545
1624	Q92785	REQU_HUMAN	Zinc finger protein ubi-d4	DPF2	1	1.19	4.092
1625	Q92797	SYMPK_HUMAN	Symplekin	SYMPK	8	17.59	14.68
1626	Q92804	RBP56_HUMAN	TATA-binding protein-associated factor 2N	TAF15	6	8	13.18
1627	Q92820	GGH_HUMAN	Gamma-glutamyl hydrolase	GGH	5	6.96	18.87
1628	Q92878	RAD50_HUMAN	DNA repair protein RAD50	RAD50	1	1.22	0.9146
1629	Q92896	GSLG1_HUMAN	Golgi apparatus protein 1	GLG1	6	12.34	6.616
1630	Q92900	RENT1_HUMAN	Regulator of nonsense transcripts 1	UPF1	2	2.81	2.391
1631	Q92922	SMRC1_HUMAN	SWI/SNF complex subunit SMARCC1	SMARCC1	12	24.1	18.28
1632	Q92945	FUBP2_HUMAN	Far upstream element-binding protein 2	KHSRP	18	35.44	40.37
1633	Q92947	GCDH_HUMAN	Glutaryl-CoA dehydrogenase, mitochondrial	GCDH	6	10.32	20.09
1634	Q92973	TNPO1_HUMAN	Transportin-1	TNPO1	2	3.83	2.227
1635	Q93084	AT2A3_HUMAN	Sarcoplasmic/endoplasmic reticulum calcium ATPase 3	ATP2A3	9	9.96	13.61
1636	Q969H8	MYDGF_HUMAN	Myeloid-derived growth factor	MYDGF	8	11.88	43.93
1637	Q969S9	RRF2M_HUMAN	Ribosome-releasing factor 2, mitochondrial	GFM2	3	4.78	7.574
1638	Q969V3	NCLN_HUMAN	Nicalin	NCLN	11	22.52	27.18
1639	Q969Y2	GTPB3_HUMAN	tRNA modification GTPase GTPBP3, mitochondrial	GTPBP3	1	2.03	4.268
1640	Q969Z0	TBRG4_HUMAN	Protein TBRG4	TBRG4	16	33.53	49.6
1641	Q96A33	CCD47_HUMAN	Coiled-coil domain-containing protein 47	CCDC47	16	30.76	43.69
1642	Q96A35	RM24_HUMAN	39S ribosomal protein L24, mitochondrial	MRPL24	2	2.76	12.5
1643	Q96AB3	ISOC2_HUMAN	Isochorismatase domain-containing protein 2	ISOC2	8	12.73	66.34
1644	Q96AG4	LRC59_HUMAN	Leucine-rich repeat-containing protein 59	LRRC59	15	27.21	44.63
1645	Q96AJ9	VTI1A_HUMAN	Vesicle transport through interaction with t-SNAREs homolog 1A	VTI1A	1	2	12.44
1646	Q96B26	EXOS8_HUMAN	Exosome complex component RRP43	EXOSC8	3	5.48	18.48
1647	Q96B49	TOM6_HUMAN	Mitochondrial import receptor subunit TOM6 homolog	TOMM6	1	0.77	22.97
1648	Q96C01	F136A_HUMAN	Protein FAM136A	FAM136A	2	3.18	13.04
1649	Q96C36	P5CR2_HUMAN	Pyrroline-5-carboxylate reductase 2	PYCR2	20	29.48	53.75
1650	Q96CG1 merged into P62495	Q96CG1_HUMAN/ERF1_HUMAN	Eukaryotic peptide chain release factor subunit 1	ETF1	2	3.17	5.941
1651	Q96CN7	ISOC1_HUMAN	Isochorismatase domain-containing protein 1	ISOC1	2	3.54	11.07
1652	Q96CS3	FAF2_HUMAN	FAS-associated factor 2	FAF2	12	23.87	47.64
1653	Q96CT7	CC124_HUMAN	Coiled-coil domain-containing protein 124	CCDC124	1	1.83	5.83
1654	Q96DA6	TIM14_HUMAN	Mitochondrial import inner membrane translocase subunit TIM14	DNAJC19	5	7.91	56.9
1655	Q96DI7	SNR40_HUMAN	U5 small nuclear ribonucleoprotein 40 kDa protein	SNRNP40	8	15.58	43.14
1656	Q96DV4	RM38_HUMAN	39S ribosomal protein L38, mitochondrial	MRPL38	3	3.43	10.79
1657	Q96DZ1	ERLEC_HUMAN	Endoplasmic reticulum lectin 1	ERLEC1	1	0.64	2.692
1658	Q96E11	RRFM_HUMAN	Ribosome-recycling factor, mitochondrial	MRRF	1	2.69	8.397
1659	Q96EH3	MASU1_HUMAN	Mitochondrial assembly of ribosomal large subunit protein 1	MALSU1	1	2	4.701
1660	Q96EL3	RM53_HUMAN	39S ribosomal protein L53, mitochondrial	MRPL53	3	4.93	40.18
1661	Q96EP5	DAZP1_HUMAN	DAZ-associated protein 1	DAZAP1	6	10.77	20.39
1662	Q96ER9	CCD51_HUMAN	Coiled-coil domain-containing protein 51	CCDC51	1	0.72	2.433
1663	Q96EY1	DNJA3_HUMAN	DnaJ homolog subfamily A member 3, mitochondrial	DNAJA3	10	17.28	21.88
1664	Q96EY7	PTCD3_HUMAN	Pentatricopeptide repeat domain-containing protein 3, mitochondrial	PTCD3	6	12.87	16.84
1665	Q96EY8	MMAB_HUMAN	Cob(I)yrinic acid a,c-diamide adenosyltransferase, mitochondrial	MMAB	1	0.7	6.4
1666	Q96FV9	THOC1_HUMAN	THO complex subunit 1	THOC1	8	18.48	19.03
1667	Q96G03	PGM2_HUMAN	Phosphoglucomutase-2	PGM2	2	2.67	4.085
1668	Q96G23	CERS2_HUMAN	Ceramide synthase 2	CERS2	4	4.53	10
1669	Q96GD4	AURKB_HUMAN	Aurora kinase B	AURKB	2	4.01	8.14
1670	Q96GK7	FAH2A_HUMAN	Fumarylacetoacetate hydrolase domain-containing protein 2A	FAHD2A	1	2.45	4.777
1671	Q96GM5	SMRD1_HUMAN	SWI/SNF-related matrix-associated actin-dependent regulator of chromatin subfamily D member 1	SMARCD1	3	1.43	10.68
1672	Q96HE7	ERO1A_HUMAN	ERO1-like protein alpha	ERO1A	11	21.06	35.47
1673	Q96HR9	REEP6_HUMAN	Receptor expression-enhancing protein 6	REEP6	2	5.36	12.5
1674	Q96HS1	PGAM5_HUMAN	Serine/threonine-protein phosphatase PGAM5, mitochondrial	PGAM5	7	12.62	23.53
1675	Q96HY6	DDRGK_HUMAN	DDRGK domain-containing protein 1	DDRGK1	5	8.07	25.8
1676	Q96I24	FUBP3_HUMAN	Far upstream element-binding protein 3	FUBP3	12	23.83	29.72
1677	Q96I25	SPF45_HUMAN	Splicing factor 45	RBM17	4	7.19	20.45
1678	Q96I51	RCC1L_HUMAN	RCC1-like G exchanging factor-like protein	RCC1L	1	1.03	4.741
1679	Q96I59	SYNM_HUMAN	Probable asparagine--tRNA ligase, mitochondrial	NARS2	6	13.13	24.74
1680	Q96I99	SUCB2_HUMAN	Succinate--CoA ligase [GDP-forming] subunit beta, mitochondrial	SUCLG2	11	22.63	37.27
1681	Q96IX5	USMG5_HUMAN	Up-regulated during skeletal muscle growth protein 5	USMG5	3	5.22	44.83
1682	Q96J85	Q96J85_HUMAN	C-Mpl binding protein	LARP4	1	1.37	3.467
1683	Q96JB3	HIC2_HUMAN	Hypermethylated in cancer 2 protein	HIC2	3	3.77	8.13
1684	Q96JJ7	TMX3_HUMAN	Protein disulfide-isomerase TMX3	TMX3	2	2.43	9.031
1685	Q96JM3	CHAP1_HUMAN	Chromosome alignment-maintaining phosphoprotein 1	CHAMP1	1	0.78	1.108
1686	Q96KA5	CLP1L_HUMAN	Cleft lip and palate transmembrane protein 1-like protein	CLPTM1L	6	8.38	13.57
1687	Q96KC8	DNJC1_HUMAN	DnaJ homolog subfamily C member 1	DNAJC1	1	2.41	1.986
1688	Q96KR1	ZFR_HUMAN	Zinc finger RNA-binding protein	ZFR	7	13.33	11.55
1689	Q96L91	EP400_HUMAN	E1A-binding protein p400	EP400	1	1.75	0.5698
1690	Q96LJ7	DHRS1_HUMAN	Dehydrogenase/reductase SDR family member 1	DHRS1	1	1.75	4.473
1691	Q96MM3	ZFP42_HUMAN	Zinc finger protein 42 homolog	ZFP42	1	0.84	2.581
1692	Q96N66	MBOA7_HUMAN	Lysophospholipid acyltransferase 7	MBOAT7	7	14.39	21.4
1693	Q96NT0	CC115_HUMAN	Coiled-coil domain-containing protein 115	CCDC115	1	2.09	11.67
1694	Q96P11	NSUN5_HUMAN	Probable 28S rRNA	NSUN5	3	4.97	13.99
1695	Q96P70	IPO9_HUMAN	Importin-9	IPO9	1	1.15	2.69
1696	Q96PK6	RBM14_HUMAN	RNA-binding protein 14	RBM14	13	25.39	26.46
1697	Q96PU8	QKI_HUMAN	Protein quaking	QKI	2	4.03	9.971
1698	Q96QC0	PP1RA_HUMAN	Serine/threonine-protein phosphatase 1 regulatory subunit 10	PPP1R10	8	11.16	12.98
1699	Q96QK1	VPS35_HUMAN	Vacuolar protein sorting-associated protein 35	VPS35	3	4.01	5.151
1700	Q96RP9	EFGM_HUMAN	Elongation factor G, mitochondrial	GFM1	14	29.45	28.23
1701	Q96S52	PIGS_HUMAN	GPI transamidase component PIG-S	PIGS	6	12.33	20.9
1702	Q96S66	CLCC1_HUMAN	Chloride channel CLIC-like protein 1	CLCC1	3	3.95	9.256
1703	Q96SI9	STRBP_HUMAN	Spermatid perinuclear RNA-binding protein	STRBP	11	11.2	19.2
1704	Q96SK2	TM209_HUMAN	Transmembrane protein 209	TMEM209	2	4	8.734
1705	Q96ST3	SIN3A_HUMAN	Paired amphipathic helix protein Sin3a	SIN3A	4	6.73	4.713
1706	Q96T37	RBM15_HUMAN	Putative RNA-binding protein 15	RBM15	6	12.47	11.36
1707	Q96T60	PNKP_HUMAN	Bifunctional polynucleotide phosphatase/kinase	PNKP	1	1.22	2.303
1708	Q96T88	UHRF1_HUMAN	E3 ubiquitin-protein ligase UHRF1	UHRF1	3	2.49	3.657
1709	Q96TA2	YMEL1_HUMAN	ATP-dependent zinc metalloprotease YME1L1	YME1L1	5	8.53	10.35
1710	Q96TC7	RMD3_HUMAN	Regulator of microtubule dynamics protein 3	RMDN3	4	7.29	12.13
1711	Q99417	MYCBP_HUMAN	C-Myc-binding protein	MYCBP	2	4.55	30.1
1712	Q99442	SEC62_HUMAN	Translocation protein SEC62	SEC62	5	8.18	14.79
1713	Q99459	CDC5L_HUMAN	Cell division cycle 5-like protein	CDC5L	15	29.35	29.55
1714	Q99460	PSMD1_HUMAN	26S proteasome non-ATPase regulatory subunit 1	PSMD1	2	4.4	3.463
1715	Q99471	PFD5_HUMAN	Prefoldin subunit 5	PFDN5	1	2.01	11.69
1716	Q99497	PARK7_HUMAN	Protein deglycase DJ-1	PARK7	8	9.8	56.61
1717	Q99523	SORT_HUMAN	Sortilin	SORT1	4	4.9	4.452
1718	Q99536	VAT1_HUMAN	Synaptic vesicle membrane protein VAT-1 homolog	VAT1	17	30.3	60.56
1719	Q99541	PLIN2_HUMAN	Perilipin-2	PLIN2	8	13.43	27
1720	Q99595	TI17A_HUMAN	Mitochondrial import inner membrane translocase subunit Tim17-A	TIMM17A	1	2	12.87
1721	Q99598	TSNAX_HUMAN	Translin-associated protein X	TSNAX	1	1.48	6.552
1722	Q99613	EIF3C_HUMAN	Eukaryotic translation initiation factor 3 subunit C	EIF3C	2	1.7	3.067
1723	Q99615	DNJC7_HUMAN	DnaJ homolog subfamily C member 7	DNAJC7	2	1.95	3.036
1724	Q99643	C560_HUMAN	Succinate dehydrogenase cytochrome b560 subunit, mitochondrial	SDHC	4	5.14	28.4
1725	Q99653	CHP1_HUMAN	Calcineurin B homologous protein 1	CHP1	5	9.08	33.33
1726	Q99714	HCD2_HUMAN	3-hydroxyacyl-CoA dehydrogenase type-2	HSD17B10	22	33.04	86.21
1727	Q99733	NP1L4_HUMAN	Nucleosome assembly protein 1-like 4	NAP1L4	2	0.98	5.6
1728	Q99735	MGST2_HUMAN	Microsomal glutathione S-transferase 2	MGST2	1	1.02	9.524
1729	Q99747	SNAG_HUMAN	Gamma-soluble NSF attachment protein	NAPG	4	7.1	16.03
1730	Q99757	THIOM_HUMAN	Thioredoxin, mitochondrial	TXN2	5	10	45.78
1731	Q99766	ATP5S_HUMAN	ATP synthase subunit s, mitochondrial	ATP5S	1	0.99	5.116
1732	Q99797	MIPEP_HUMAN	Mitochondrial intermediate peptidase	MIPEP	3	5.63	7.153
1733	Q99798	ACON_HUMAN	Aconitate hydratase, mitochondrial	ACO2	31	55.9	49.23
1734	Q99805	TM9S2_HUMAN	Transmembrane 9 superfamily member 2	TM9SF2	3	4.77	3.922
1735	Q99832	TCPH_HUMAN	T-complex protein 1 subunit eta	CCT7	11	18.45	27.81
1736	Q99856	ARI3A_HUMAN	AT-rich interactive domain-containing protein 3A	ARID3A	6	10.08	17.71
1737	Q99943	PLCA_HUMAN	1-acyl-sn-glycerol-3-phosphate acyltransferase alpha	AGPAT1	3	3.4	24.38
1738	Q99986	VRK1_HUMAN	Serine/threonine-protein kinase VRK1	VRK1	4	7.57	17.42
1739	Q9BPW8	NIPS1_HUMAN	Protein NipSnap homolog 1	NIPSNAP1	4	6.11	29.93
1740	Q9BQ39	DDX50_HUMAN	ATP-dependent RNA helicase DDX50	DDX50	8	4.63	14.79
1741	Q9BQ69	MACD1_HUMAN	O-acetyl-ADP-ribose deacetylase MACROD1	MACROD1	3	6.27	20.92
1742	Q9BQG0	MBB1A_HUMAN	Myb-binding protein 1A	MYBBP1A	12	24.18	13.18
1743	Q9BQP7	MGME1_HUMAN	Mitochondrial genome maintenance exonuclease 1	MGME1	2	2.75	10.76
1744	Q9BQT8	ODC_HUMAN	Mitochondrial 2-oxodicarboxylate carrier	SLC25A21	5	7.86	20.4
1745	Q9BR14	Q9BR14_HUMAN	Acyl-coenzyme A thioesterase 8	ACOT8	1	0.72	17.39
1746	Q9BRJ2	RM45_HUMAN	39S ribosomal protein L45, mitochondrial	MRPL45	5	7.41	26.8
1747	Q9BRK5	CAB45_HUMAN	45 kDa calcium-binding protein	SDF4	2	4.36	11.33
1748	Q9BRP8	PYM1_HUMAN	Partner of Y14 and mago	PYM1	1	2.01	8.824
1749	Q9BRQ8	AIFM2_HUMAN	Apoptosis-inducing factor 2	AIFM2	1	1.52	8.043
1750	Q9BRR6	ADPGK_HUMAN	ADP-dependent glucokinase	ADPGK	1	2.66	4.427
1751	Q9BS26	ERP44_HUMAN	Endoplasmic reticulum resident protein 44	ERP44	21	33.63	62.07
1752	Q9BSF4	TIM29_HUMAN	Mitochondrial import inner membrane translocase subunit Tim29	TIMM29	1	2	8.846
1753	Q9BSH4	TACO1_HUMAN	Translational activator of cytochrome c oxidase 1	TACO1	4	4.92	15.49
1754	Q9BSJ8	ESYT1_HUMAN	Extended synaptotagmin-1	ESYT1	41	73.15	54.44
1755	Q9BSL1	UBAC1_HUMAN	Ubiquitin-associated domain-containing protein 1	UBAC1	1	1.52	6.42
1756	Q9BT09	CNPY3_HUMAN	Protein canopy homolog 3	CNPY3	5	8.21	23.74
1757	Q9BTC0	DIDO1_HUMAN	Death-inducer obliterator 1	DIDO1	1	2.01	0.625
1758	Q9BTV4	TMM43_HUMAN	Transmembrane protein 43	TMEM43	5	10.02	25
1759	Q9BTZ2	DHRS4_HUMAN	Dehydrogenase/reductase SDR family member 4	DHRS4	3	3.92	12.95
1760	Q9BU61	NDUF3_HUMAN	NADH dehydrogenase [ubiquinone] 1 alpha subcomplex assembly factor 3	NDUFAF3	3	6.81	24.46
1761	Q9BUB1 merged into P13861	Q9BUB1_HUMAN/KAP2_HUMAN	cAMP-dependent protein kinase type II-alpha regulatory subunit	PRKAR2A	5	5.11	20.94
1762	Q9BUB7	TMM70_HUMAN	Transmembrane protein 70, mitochondrial	TMEM70	3	4.96	16.92
1763	Q9BUH6	PAXX_HUMAN	Protein PAXX	C9orf142	1	1.04	5.882
1764	Q9BUP3	HTAI2_HUMAN	Oxidoreductase HTATIP2	HTATIP2	4	5.54	14.88
1765	Q9BUQ5 merged into P48651	Q9BUQ5_HUMAN/PTSS1_HUMAN	Phosphatidylserine synthase 1	PTDSS1	2	3.72	8.257
1766	Q9BUQ8	DDX23_HUMAN	Probable ATP-dependent RNA helicase DDX23	DDX23	15	28.92	26.46
1767	Q9BV38	WDR18_HUMAN	WD repeat-containing protein 18	WDR18	5	5.68	18.06
1768	Q9BV79	MECR_HUMAN	Trans-2-enoyl-CoA reductase, mitochondrial	MECR	1	1.4	2.949
1769	Q9BVC6	TM109_HUMAN	Transmembrane protein 109	TMEM109	4	6.02	20.99
1770	Q9BVG9	PTSS2_HUMAN	Phosphatidylserine synthase 2	PTDSS2	1	0.87	2.464
1771	Q9BVI4	NOC4L_HUMAN	Nucleolar complex protein 4 homolog	NOC4L	4	4.22	16.86
1772	Q9BVJ6	UT14A_HUMAN	U3 small nucleolar RNA-associated protein 14 homolog A	UTP14A	3	4.99	4.669
1773	Q9BVK6	TMED9_HUMAN	Transmembrane emp24 domain-containing protein 9	TMED9	7	12.52	34.04
1774	Q9BW19	KIFC1_HUMAN	Kinesin-like protein KIFC1	KIFC1	1	2.52	3.269
1775	Q9BW60	ELOV1_HUMAN	Elongation of very long chain fatty acids protein 1	ELOVL1	2	1.88	8.961
1776	Q9BW72	HIG2A_HUMAN	HIG1 domain family member 2A, mitochondrial	HIGD2A	5	7.1	73.58
1777	Q9BWH2	FUND2_HUMAN	FUN14 domain-containing protein 2	FUNDC2	3	3.52	17.46
1778	Q9BWJ5	SF3B5_HUMAN	Splicing factor 3B subunit 5	SF3B5	3	6.24	45.35
1779	Q9BX68	HINT2_HUMAN	Histidine triad nucleotide-binding protein 2, mitochondrial	HINT2	3	6.71	32.52
1780	Q9BXK5	B2L13_HUMAN	Bcl-2-like protein 13	BCL2L13	8	14.8	31.55
1781	Q9BXL5	HEMGN_HUMAN	Hemogen	HEMGN	4	8.71	12.4
1782	Q9BXP5	SRRT_HUMAN	Serrate RNA effector molecule homolog	SRRT	12	25.51	24.09
1783	Q9BXS6	NUSAP_HUMAN	Nucleolar and spindle-associated protein 1	NUSAP1	1	0.85	2.948
1784	Q9BXW7	CECR5_HUMAN	Cat eye syndrome critical region protein 5	CECR5	9	17.42	41.37
1785	Q9BY77	PDIP3_HUMAN	Polymerase delta-interacting protein 3	POLDIP3	3	4.9	11.64
1786	Q9BYC8	RM32_HUMAN	39S ribosomal protein L32, mitochondrial	MRPL32	1	2.02	12.23
1787	Q9BYD1	RM13_HUMAN	39S ribosomal protein L13, mitochondrial	MRPL13	5	9.06	32.58
1788	Q9BYD2	RM09_HUMAN	39S ribosomal protein L9, mitochondrial	MRPL9	2	3.75	10.11
1789	Q9BYD3	RM04_HUMAN	39S ribosomal protein L4, mitochondrial	MRPL4	5	10	34.08
1790	Q9BYD6	RM01_HUMAN	39S ribosomal protein L1, mitochondrial	MRPL1	7	13.78	33.54
1791	Q9BYN8	RT26_HUMAN	28S ribosomal protein S26, mitochondrial	MRPS26	3	4.03	14.15
1792	Q9BZE1	RM37_HUMAN	39S ribosomal protein L37, mitochondrial	MRPL37	5	10.92	21.04
1793	Q9BZE4	NOG1_HUMAN	Nucleolar GTP-binding protein 1	GTPBP4	1	0.92	1.42
1794	Q9BZF1	OSBL8_HUMAN	Oxysterol-binding protein-related protein 8	OSBPL8	7	12.97	11.25
1795	Q9C005	DPY30_HUMAN	Protein dpy-30 homolog	DPY30	3	6	47.47
1796	Q9C037	TRIM4_HUMAN	E3 ubiquitin-protein ligase TRIM4	TRIM4	1	1.7	4.2
1797	Q9C0E8	LNP_HUMAN	Protein lunapark	LNP	3	5.6	11.45
1798	Q9C0J8	WDR33_HUMAN	pre-mRNA 3' end processing protein WDR33	WDR33	1	1.25	1.048
1799	Q9GZS1	RPA49_HUMAN	DNA-directed RNA polymerase I subunit RPA49	POLR1E	1	1.57	1.871
1800	Q9GZT3	SLIRP_HUMAN	SRA stem-loop-interacting RNA-binding protein, mitochondrial	SLIRP	6	12.21	56.88
1801	Q9GZY8	MFF_HUMAN	Mitochondrial fission factor	MFF	1	2	7.895
1802	Q9H061	T126A_HUMAN	Transmembrane protein 126A	TMEM126A	2	2.58	13.85
1803	Q9H078	CLPB_HUMAN	Caseinolytic peptidase B protein homolog	CLPB	7	14.05	14.29
1804	Q9H089	LSG1_HUMAN	Large subunit GTPase 1 homolog	LSG1	2	0.67	4.103
1805	Q9H0A0	NAT10_HUMAN	RNA cytidine acetyltransferase	NAT10	12	27.67	21.76
1806	Q9H0R3	TM222_HUMAN	Transmembrane protein 222	TMEM222	1	1.68	12.5
1807	Q9H0S4	DDX47_HUMAN	Probable ATP-dependent RNA helicase DDX47	DDX47	2	4.22	7.692
1808	Q9H0U3	MAGT1_HUMAN	Magnesium transporter protein 1	MAGT1	1	0.92	2.985
1809	Q9H0U4	RAB1B_HUMAN	Ras-related protein Rab-1B	RAB1B	9	9.19	48.26
1810	Q9H0U6	RM18_HUMAN	39S ribosomal protein L18, mitochondrial	MRPL18	1	1.6	5
1811	Q9H0V9	LMA2L_HUMAN	VIP36-like protein	LMAN2L	4	4.74	14.94
1812	Q9H1R6	Q9H1R6_HUMAN	Bcl-2-like protein 1	BCL2L1	2	3.8	20.74
1813	Q9H2U2	IPYR2_HUMAN	Inorganic pyrophosphatase 2, mitochondrial	PPA2	5	7.97	16.77
1814	Q9H2W6	RM46_HUMAN	39S ribosomal protein L46, mitochondrial	MRPL46	7	15.4	44.44
1815	Q9H307	PININ_HUMAN	Pinin	PNN	7	13.03	11.44
1816	Q9H3N1	TMX1_HUMAN	Thioredoxin-related transmembrane protein 1	TMX1	9	15.88	29.29
1817	Q9H3P7	GCP60_HUMAN	Golgi resident protein GCP60	ACBD3	1	2	2.652
1818	Q9H3U1	UN45A_HUMAN	Protein unc-45 homolog A	UNC45A	1	0.91	2.119
1819	Q9H479	FN3K_HUMAN	Fructosamine-3-kinase	FN3K	1	1.13	5.502
1820	Q9H488	OFUT1_HUMAN	GDP-fucose protein O-fucosyltransferase 1	POFUT1	3	3.74	14.18
1821	Q9H4A6	GOLP3_HUMAN	Golgi phosphoprotein 3	GOLPH3	2	4.18	21.81
1822	Q9H4I9	EMRE_HUMAN	Essential MCU regulator, mitochondrial	SMDT1	1	1.62	15.89
1823	Q9H4K7	MTG2_HUMAN	Mitochondrial ribosome-associated GTPase 2	MTG2	1	1.7	6.404
1824	Q9H5Q4	TFB2M_HUMAN	Dimethyladenosine transferase 2, mitochondrial	TFB2M	6	7.24	22.73
1825	Q9H6K4	OPA3_HUMAN	Optic atrophy 3 protein	OPA3	3	5.49	24.58
1826	Q9H773	DCTP1_HUMAN	dCTP pyrophosphatase 1	DCTPP1	1	2	11.76
1827	Q9H7Z7	PGES2_HUMAN	Prostaglandin E synthase 2	PTGES2	5	11.27	25.99
1828	Q9H845	ACAD9_HUMAN	Acyl-CoA dehydrogenase family member 9, mitochondrial	ACAD9	8	10.55	17.87
1829	Q9H857	NT5D2_HUMAN	5'-nucleotidase domain-containing protein 2	NT5DC2	2	2.26	7.885
1830	Q9H8Y8	GORS2_HUMAN	Golgi reassembly-stacking protein 2	GORASP2	2	2.56	6.195
1831	Q9H936	GHC1_HUMAN	Mitochondrial glutamate carrier 1	SLC25A22	4	6.01	17.65
1832	Q9H9B4	SFXN1_HUMAN	Sideroflexin-1	SFXN1	20	26.37	66.15
1833	Q9H9J2	RM44_HUMAN	39S ribosomal protein L44, mitochondrial	MRPL44	5	9.66	21.08
1834	Q9H9P8	L2HDH_HUMAN	L-2-hydroxyglutarate dehydrogenase, mitochondrial	L2HGDH	2	3.07	5.184
1835	Q9HAV4	XPO5_HUMAN	Exportin-5	XPO5	4	8.28	4.817
1836	Q9HAV7	GRPE1_HUMAN	GrpE protein homolog 1, mitochondrial	GRPEL1	8	12.05	43.32
1837	Q9HB71	CYBP_HUMAN	Calcyclin-binding protein	CACYBP	6	10.1	35.96
1838	Q9HBD4	Q9HBD4_HUMAN	SMARCA4 isoform 2	SMARCA4	12	23.2	9.708
1839	Q9HBH1	DEFM_HUMAN	Peptide deformylase, mitochondrial	PDF	1	2.19	8.23
1840	Q9HBH5	RDH14_HUMAN	Retinol dehydrogenase 14	RDH14	2	1.7	7.44
1841	Q9HC07	TM165_HUMAN	Transmembrane protein 165	TMEM165	3	6	19.44
1842	Q9HC36	MRM3_HUMAN	rRNA methyltransferase 3, mitochondrial	MRM3	1	2	6.19
1843	Q9HCC0	MCCB_HUMAN	Methylcrotonoyl-CoA carboxylase beta chain, mitochondrial	MCCC2	12	20.57	32.5
1844	Q9HCD5	NCOA5_HUMAN	Nuclear receptor coactivator 5	NCOA5	1	2.33	3.109
1845	Q9HCN8	SDF2L_HUMAN	Stromal cell-derived factor 2-like protein 1	SDF2L1	9	13.26	63.35
1846	Q9HCU5	PREB_HUMAN	Prolactin regulatory element-binding protein	PREB	5	7.78	24.46
1847	Q9HD20	AT131_HUMAN	Manganese-transporting ATPase 13A1	ATP13A1	5	8.26	7.226
1848	Q9HD33	RM47_HUMAN	39S ribosomal protein L47, mitochondrial	MRPL47	2	3.15	9.2
1849	Q9HD45	TM9S3_HUMAN	Transmembrane 9 superfamily member 3	TM9SF3	4	6.18	10.19
1850	Q9HDC9	APMAP_HUMAN	Adipocyte plasma membrane-associated protein	APMAP	3	5.33	13.7
1851	Q9NP58	ABCB6_HUMAN	ATP-binding cassette sub-family B member 6, mitochondrial	ABCB6	5	9.57	12.23
1852	Q9NP66	HM20A_HUMAN	High mobility group protein 20A	HMG20A	1	1	4.899
1853	Q9NP72	RAB18_HUMAN	Ras-related protein Rab-18	RAB18	5	3.32	30.1
1854	Q9NP92	RT30_HUMAN	28S ribosomal protein S30, mitochondrial	MRPS30	3	6.08	13.21
1855	Q9NPA0	EMC7_HUMAN	ER membrane protein complex subunit 7	EMC7	5	9.16	35.12
1856	Q9NPD3	EXOS4_HUMAN	Exosome complex component RRP41	EXOSC4	4	3.94	13.88
1857	Q9NPJ3	ACO13_HUMAN	Acyl-coenzyme A thioesterase 13	ACOT13	5	9.44	62.14
1858	Q9NPL8	TIDC1_HUMAN	Complex I assembly factor TIMMDC1, mitochondrial	TIMMDC1	3	4.81	15.79
1859	Q9NQ50	RM40_HUMAN	39S ribosomal protein L40, mitochondrial	MRPL40	3	4.85	20.39
1860	Q9NQC3	RTN4_HUMAN	Reticulon-4	RTN4	10	2	16.44
1861	Q9NQT4	EXOS5_HUMAN	Exosome complex component RRP46	EXOSC5	2	4.04	15.32
1862	Q9NQT5	EXOS3_HUMAN	Exosome complex component RRP40	EXOSC3	3	5.66	26.55
1863	Q9NR28	DBLOH_HUMAN	Diablo homolog, mitochondrial	DIABLO	7	13.68	49.79
1864	Q9NR30	DDX21_HUMAN	Nucleolar RNA helicase 2	DDX21	37	72.04	49.3
1865	Q9NR31	SAR1A_HUMAN	GTP-binding protein SAR1a	SAR1A	2	2.59	10.1
1866	Q9NRG9	AAAS_HUMAN	Aladin	AAAS	7	13.63	21.98
1867	Q9NRK6	ABCBA_HUMAN	ATP-binding cassette sub-family B member 10, mitochondrial	ABCB10	4	7.29	12.47
1868	Q9NRP0	OSTC_HUMAN	Oligosaccharyltransferase complex subunit OSTC	OSTC	1	2	8.054
1869	Q9NRP4	SDHF3_HUMAN	Succinate dehydrogenase assembly factor 3, mitochondrial	SDHAF3	1	1.01	16
1870	Q9NRR5	UBQL4_HUMAN	Ubiquilin-4	UBQLN4	2	4.01	6.489
1871	Q9NRW3	ABC3C_HUMAN	DNA dC->dU-editing enzyme APOBEC-3C	APOBEC3C	3	4.89	21.58
1872	Q9NS69	TOM22_HUMAN	Mitochondrial import receptor subunit TOM22 homolog	TOMM22	6	8.34	48.59
1873	Q9NS91	RAD18_HUMAN	E3 ubiquitin-protein ligase RAD18	RAD18	1	1.65	2.222
1874	Q9NSD9	SYFB_HUMAN	Phenylalanine--tRNA ligase beta subunit	FARSB	3	5.43	4.924
1875	Q9NSE4	SYIM_HUMAN	Isoleucine--tRNA ligase, mitochondrial	IARS2	25	46.95	36.36
1876	Q9NTI5	PDS5B_HUMAN	Sister chromatid cohesion protein PDS5 homolog B	PDS5B	3	4.53	4.838
1877	Q9NTJ5	SAC1_HUMAN	Phosphatidylinositide phosphatase SAC1	SACM1L	12	24.48	27.6
1878	Q9NU22	MDN1_HUMAN	Midasin	MDN1	4	6.89	1.215
1879	Q9NUG4	CCM2L_HUMAN	Cerebral cavernous malformations 2 protein-like	CCM2L	1	2	1.926
1880	Q9NUN5	LMBD1_HUMAN	Probable lysosomal cobalamin transporter	LMBRD1	1	1.07	3.333
1881	Q9NUQ2	PLCE_HUMAN	1-acyl-sn-glycerol-3-phosphate acyltransferase epsilon	AGPAT5	2	4	6.868
1882	Q9NUQ7	UFSP2_HUMAN	Ufm1-specific protease 2	UFSP2	1	2.06	3.838
1883	Q9NVA4	T184C_HUMAN	Transmembrane protein 184C	TMEM184C	1	1.38	2.968
1884	Q9NVI1	FANCI_HUMAN	Fanconi anemia group I protein	FANCI	2	3.37	1.958
1885	Q9NVJ2	ARL8B_HUMAN	ADP-ribosylation factor-like protein 8B	ARL8B	6	10.27	35.48
1886	Q9NVM6	DJC17_HUMAN	DnaJ homolog subfamily C member 17	DNAJC17	1	1.68	6.908
1887	Q9NVP1	DDX18_HUMAN	ATP-dependent RNA helicase DDX18	DDX18	2	1.75	5.821
1888	Q9NVR2	INT10_HUMAN	Integrator complex subunit 10	INTS10	1	1.02	1.268
1889	Q9NVT9	ARMC1_HUMAN	Armadillo repeat-containing protein 1	ARMC1	1	2	9.574
1890	Q9NVV0	TM38B_HUMAN	Trimeric intracellular cation channel type B	TMEM38B	2	4	14.43
1891	Q9NVV4	PAPD1_HUMAN	Poly(A) RNA polymerase, mitochondrial	MTPAP	4	7.41	13.92
1892	Q9NW15	ANO10_HUMAN	Anoctamin-10	ANO10	3	5.21	4.394
1893	Q9NWB6	ARGL1_HUMAN	Arginine and glutamate-rich protein 1	ARGLU1	1	0.82	2.564
1894	Q9NWH9	SLTM_HUMAN	SAFB-like transcription modulator	SLTM	4	6.43	6.19
1895	Q9NWU1	OXSM_HUMAN	3-oxoacyl-[acyl-carrier-protein] synthase, mitochondrial	OXSM	4	5.25	14.16
1896	Q9NWU2	GID8_HUMAN	Glucose-induced degradation protein 8 homolog	GID8	1	1.47	5.263
1897	Q9NX14	NDUBB_HUMAN	NADH dehydrogenase [ubiquinone] 1 beta subcomplex subunit 11, mitochondrial	NDUFB11	1	2.48	15.03
1898	Q9NX20	RM16_HUMAN	39S ribosomal protein L16, mitochondrial	MRPL16	1	2	4.382
1899	Q9NX24	NHP2_HUMAN	H/ACA ribonucleoprotein complex subunit 2	NHP2	1	1.59	16.34
1900	Q9NX40	OCAD1_HUMAN	OCIA domain-containing protein 1	OCIAD1	6	12.29	31.84
1901	Q9NX47	MARH5_HUMAN	E3 ubiquitin-protein ligase MARCH5	MARCH5	1	0.83	4.676
1902	Q9NXF1	TEX10_HUMAN	Testis-expressed sequence 10 protein	TEX10	3	6	5.274
1903	Q9NXH8	TOR4A_HUMAN	Torsin-4A	TOR4A	2	4	9.929
1904	Q9NXS2	QPCTL_HUMAN	Glutaminyl-peptide cyclotransferase-like protein	QPCTL	1	1.06	2.88
1905	Q9NY12	GAR1_HUMAN	H/ACA ribonucleoprotein complex subunit 1	GAR1	2	3.03	11.52
1906	Q9NYB0	TE2IP_HUMAN	Telomeric repeat-binding factor 2-interacting protein 1	TERF2IP	1	1.6	3.509
1907	Q9NYF8	BCLF1_HUMAN	Bcl-2-associated transcription factor 1	BCLAF1	10	19.51	13.8
1908	Q9NYU2	UGGG1_HUMAN	UDP-glucose:glycoprotein glucosyltransferase 1	UGGT1	23	45.62	24.63
1909	Q9NYY8	FAKD2_HUMAN	FAST kinase domain-containing protein 2, mitochondrial	FASTKD2	1	2.28	2.394
1910	Q9NZ01	TECR_HUMAN	Very-long-chain enoyl-CoA reductase	TECR	8	13.39	22.08
1911	Q9NZ08	ERAP1_HUMAN	Endoplasmic reticulum aminopeptidase 1	ERAP1	6	13.45	8.395
1912	Q9NZ45	CISD1_HUMAN	CDGSH iron-sulfur domain-containing protein 1	CISD1	3	6	34.26
1913	Q9NZD8	SPG21_HUMAN	Maspardin	SPG21	1	1.25	3.896
1914	Q9NZI8	IF2B1_HUMAN	Insulin-like growth factor 2 mRNA-binding protein 1	IGF2BP1	13	26.13	29.81
1915	Q9NZJ6	COQ3_HUMAN	Ubiquinone biosynthesis O-methyltransferase, mitochondrial	COQ3	1	1.18	4.336
1916	Q9P015	RM15_HUMAN	39S ribosomal protein L15, mitochondrial	MRPL15	4	5.19	14.19
1917	Q9P016	THYN1_HUMAN	Thymocyte nuclear protein 1	THYN1	1	1.17	4.444
1918	Q9P032	NDUF4_HUMAN	NADH dehydrogenase [ubiquinone] 1 alpha subcomplex assembly factor 4	NDUFAF4	1	1.32	5.714
1919	Q9P035	HACD3_HUMAN	Very-long-chain (3R)-3-hydroxyacyl-CoA dehydratase 3	HACD3	5	10	21.55
1920	Q9P0I2	EMC3_HUMAN	ER membrane protein complex subunit 3	EMC3	2	3.49	14.94
1921	Q9P0L0	VAPA_HUMAN	Vesicle-associated membrane protein-associated protein A	VAPA	19	28.33	65.46
1922	Q9P0S9	TM14C_HUMAN	Transmembrane protein 14C	TMEM14C	4	7.24	50
1923	Q9P0U1	TOM7_HUMAN	Mitochondrial import receptor subunit TOM7 homolog	TOMM7	3	4.76	56.36
1924	Q9P258	RCC2_HUMAN	Protein RCC2	RCC2	3	6.42	9.77
1925	Q9P2E9	RRBP1_HUMAN	Ribosome-binding protein 1	RRBP1	9	19.66	9.149
1926	Q9P2I0	CPSF2_HUMAN	Cleavage and polyadenylation specificity factor subunit 2	CPSF2	6	12.12	13.17
1927	Q9P2N5	RBM27_HUMAN	RNA-binding protein 27	RBM27	5	6.34	8.396
1928	Q9P2X0	DPM3_HUMAN	Dolichol-phosphate mannosyltransferase subunit 3	DPM3	2	3.1	23.91
1929	Q9UBB9	TFP11_HUMAN	Tuftelin-interacting protein 11	TFIP11	3	5.16	6.332
1930	Q9UBD5	ORC3_HUMAN	Origin recognition complex subunit 3	ORC3	2	2.91	3.376
1931	Q9UBM7	DHCR7_HUMAN	7-dehydrocholesterol reductase	DHCR7	4	6.93	11.37
1932	Q9UBQ7	GRHPR_HUMAN	Glyoxylate reductase/hydroxypyruvate reductase	GRHPR	4	6.31	20.73
1933	Q9UBS4	DJB11_HUMAN	DnaJ homolog subfamily B member 11	DNAJB11	7	14.62	25.14
1934	Q9UBT2	SAE2_HUMAN	SUMO-activating enzyme subunit 2	UBA2	2	3.52	6.562
1935	Q9UBV8	PEF1_HUMAN	Peflin	PEF1	4	4.11	19.37
1936	Q9UDW1	QCR9_HUMAN	Cytochrome b-c1 complex subunit 9	UQCR10	1	2	26.98
1937	Q9UFN0	NPS3A_HUMAN	Protein NipSnap homolog 3A	NIPSNAP3A	2	3.51	21.86
1938	Q9UG63	ABCF2_HUMAN	ATP-binding cassette sub-family F member 2	ABCF2	1	2.42	2.247
1939	Q9UGM6	SYWM_HUMAN	Tryptophan--tRNA ligase, mitochondrial	WARS2	2	2.67	9.722
1940	Q9UGP8	SEC63_HUMAN	Translocation protein SEC63 homolog	SEC63	8	14.77	16.58
1941	Q9UHA4	LTOR3_HUMAN	Ragulator complex protein LAMTOR3	LAMTOR3	3	5.29	26.61
1942	Q9UHB9	SRP68_HUMAN	Signal recognition particle subunit SRP68	SRP68	8	13.37	19.62
1943	Q9UHD8	SEPT9_HUMAN	Septin-9	SEPT9	1	1.04	2.56
1944	Q9UHG3	PCYOX_HUMAN	Prenylcysteine oxidase 1	PCYOX1	8	14.58	24.95
1945	Q9UHL4	DPP2_HUMAN	Dipeptidyl peptidase 2	DPP7	1	1.16	4.675
1946	Q9UHN1	DPOG2_HUMAN	DNA polymerase subunit gamma-2, mitochondrial	POLG2	2	4.08	4.948
1947	Q9UHQ9	NB5R1_HUMAN	NADH-cytochrome b5 reductase 1	CYB5R1	2	3.11	9.508
1948	Q9UHX1	PUF60_HUMAN	Poly(U)-binding-splicing factor PUF60	PUF60	9	15.47	25.04
1949	Q9UI09	NDUAC_HUMAN	NADH dehydrogenase [ubiquinone] 1 alpha subcomplex subunit 12	NDUFA12	3	3.97	30.34
1950	Q9UII2	ATIF1_HUMAN	ATPase inhibitor, mitochondrial	ATPIF1	6	9.76	28.3
1951	Q9UIJ7	KAD3_HUMAN	GTP:AMP phosphotransferase AK3, mitochondrial	AK3	5	11.83	23.79
1952	Q9UIQ6	LCAP_HUMAN	Leucyl-cystinyl aminopeptidase	LNPEP	3	4.7	5.561
1953	Q9UJS0	CMC2_HUMAN	Calcium-binding mitochondrial carrier protein Aralar2	SLC25A13	16	32.29	36.15
1954	Q9UJX3	APC7_HUMAN	Anaphase-promoting complex subunit 7	ANAPC7	3	4.93	7.679
1955	Q9UJZ1	STML2_HUMAN	Stomatin-like protein 2, mitochondrial	STOML2	13	23.61	51.4
1956	Q9UK45	LSM7_HUMAN	U6 snRNA-associated Sm-like protein LSm7	LSM7	3	4.03	24.27
1957	Q9UKM9	RALY_HUMAN	RNA-binding protein Raly	RALY	9	17.1	35.95
1958	Q9UKN8	TF3C4_HUMAN	General transcription factor 3C polypeptide 4	GTF3C4	1	2.01	2.311
1959	Q9UKR5	ERG28_HUMAN	Probable ergosterol biosynthetic protein 28	C14orf1	1	0.95	9.286
1960	Q9UKX7	NUP50_HUMAN	Nuclear pore complex protein Nup50	NUP50	4	7.2	18.38
1961	Q9UL25	RAB21_HUMAN	Ras-related protein Rab-21	RAB21	5	8.06	22.67
1962	Q9ULW0	TPX2_HUMAN	Targeting protein for Xklp2	TPX2	1	1.74	1.606
1963	Q9ULX6	AKP8L_HUMAN	A-kinase anchor protein 8-like	AKAP8L	2	3.55	4.18
1964	Q9UMS0	NFU1_HUMAN	NFU1 iron-sulfur cluster scaffold homolog, mitochondrial	NFU1	6	9.66	31.89
1965	Q9UMS4	PRP19_HUMAN	Pre-mRNA-processing factor 19	PRPF19	19	33.21	64.48
1966	Q9UN86	G3BP2_HUMAN	Ras GTPase-activating protein-binding protein 2	G3BP2	1	0.85	2.697
1967	Q9UNM6	PSD13_HUMAN	26S proteasome non-ATPase regulatory subunit 13	PSMD13	3	3.52	12.23
1968	Q9UNP9	PPIE_HUMAN	Peptidyl-prolyl cis-trans isomerase E	PPIE	1	2.16	8.306
1969	Q9UNW1	MINP1_HUMAN	Multiple inositol polyphosphate phosphatase 1	MINPP1	2	4.33	10.06
1970	Q9UNX4	WDR3_HUMAN	WD repeat-containing protein 3	WDR3	3	6.49	5.938
1971	Q9UP52	TFR2_HUMAN	Transferrin receptor protein 2	TFR2	1	2.1	1.748
1972	Q9UQ35	SRRM2_HUMAN	Serine/arginine repetitive matrix protein 2	SRRM2	24	47.17	13.05
1973	Q9UQ80	PA2G4_HUMAN	Proliferation-associated protein 2G4	PA2G4	18	34.46	51.52
1974	Q9UQE7	SMC3_HUMAN	Structural maintenance of chromosomes protein 3	SMC3	4	6.76	4.108
1975	Q9Y224	CN166_HUMAN	UPF0568 protein C14orf166	C14orf166	5	8.65	29.92
1976	Q9Y230	RUVB2_HUMAN	RuvB-like 2	RUVBL2	8	14.72	19.87
1977	Q9Y241	HIG1A_HUMAN	HIG1 domain family member 1A, mitochondrial	HIGD1A	5	9.4	51.61
1978	Q9Y265	RUVB1_HUMAN	RuvB-like 1	RUVBL1	10	19.38	29.39
1979	Q9Y266	NUDC_HUMAN	Nuclear migration protein nudC	NUDC	1	0.88	2.719
1980	Q9Y276	BCS1_HUMAN	Mitochondrial chaperone BCS1	BCS1L	7	11.18	23.39
1981	Q9Y277	VDAC3_HUMAN	Voltage-dependent anion-selective channel protein 3	VDAC3	7	11.08	31.8
1982	Q9Y295	DRG1_HUMAN	Developmentally-regulated GTP-binding protein 1	DRG1	2	3.34	8.719
1983	Q9Y2G5	OFUT2_HUMAN	GDP-fucose protein O-fucosyltransferase 2	POFUT2	1	1	2.098
1984	Q9Y2Q3	GSTK1_HUMAN	Glutathione S-transferase kappa 1	GSTK1	11	16.86	53.54
1985	Q9Y2Q5	LTOR2_HUMAN	Ragulator complex protein LAMTOR2	LAMTOR2	2	2.22	17.6
1986	Q9Y2Q9	RT28_HUMAN	28S ribosomal protein S28, mitochondrial	MRPS28	2	3.78	13.9
1987	Q9Y2R0	COA3_HUMAN	Cytochrome c oxidase assembly factor 3 homolog, mitochondrial	COA3	1	1.14	9.434
1988	Q9Y2W1	TR150_HUMAN	Thyroid hormone receptor-associated protein 3	THRAP3	18	32.16	20.42
1989	Q9Y2W2	WBP11_HUMAN	WW domain-binding protein 11	WBP11	1	2.39	6.084
1990	Q9Y2X3	NOP58_HUMAN	Nucleolar protein 58	NOP58	1	3.02	3.403
1991	Q9Y2Z4	SYYM_HUMAN	Tyrosine--tRNA ligase, mitochondrial	YARS2	7	12.66	24.32
1992	Q9Y305	ACOT9_HUMAN	Acyl-coenzyme A thioesterase 9, mitochondrial	ACOT9	10	19.22	31.66
1993	Q9Y320	TMX2_HUMAN	Thioredoxin-related transmembrane protein 2	TMX2	5	8.55	25.34
1994	Q9Y333	LSM2_HUMAN	U6 snRNA-associated Sm-like protein LSm2	LSM2	2	3.61	28.42
1995	Q9Y383	LC7L2_HUMAN	Putative RNA-binding protein Luc7-like 2	LUC7L2	7	12.38	20.66
1996	Q9Y394	DHRS7_HUMAN	Dehydrogenase/reductase SDR family member 7	DHRS7	2	4.09	12.68
1997	Q9Y399	RT02_HUMAN	28S ribosomal protein S2, mitochondrial	MRPS2	2	2.71	10.14
1998	Q9Y3A6	TMED5_HUMAN	Transmembrane emp24 domain-containing protein 5	TMED5	4	6.71	22.27
1999	Q9Y3B3	TMED7_HUMAN	Transmembrane emp24 domain-containing protein 7	TMED7	3	4.27	18.3
[truncated: 60 more rows]
