# Supplementary material for: SWATH-MS based quantitative proteomics analysis reveals that curcumin alters the metabolic enzyme profile of CML cells by affecting the activity of miR-22/IPO7/HIF-1α axis
Source: J Exp Clin Cancer Res. 2018 Jul 25;37:170. doi: 10.1186/s13046-018-0843-y (PMC6060558; doi:10.1186/s13046-018-0843-y)
Supplement: Supplementary file 3 — Table S2. SWATH-MS Data. (XLSX 884 kb) [file 13046_2018_843_MOESM3_ESM.xlsx]

## Sheet: Total protein quantification
					Quantitative data of each replicate
Group	Uniprot Accession Number	UniProt Entry Name	Protein name	Gene name	Ctrl-K562_1_1	Ctrl-K562_1_2	Ctrl-K562_2_1	Ctrl-K562_2_2	Curcu-K562_1_1	Curcu-K562_1_2	Curcu-K562_2_1	Curcu-K562_2_2
1	Q9NRG9	AAAS_HUMAN	Aladin (Adracalin)	AAAS	363011	318935	332393	319768	372021	377521	434602	355863
2	P49588	SYAC_HUMAN	Alanine--tRNA ligase, cytoplasmic (EC 6.1.1.7) (Alanyl-tRNA synthetase) (AlaRS) (Renal carcinoma antigen NY-REN-42)	AARS	72215.1	93977.2	100833	47381	34492	25750.1	37149.9	26906
3	Q5JTZ9	SYAM_HUMAN	Alanine--tRNA ligase, mitochondrial (EC 6.1.1.7) (Alanyl-tRNA synthetase) (AlaRS)	AARS2	2.04027e+06	2.08967e+06	2.17458e+06	2.13441e+06	2.04951e+06	2.02729e+06	2.06825e+06	2.06043e+06
4	Q9NRK6	ABCBA_HUMAN	ATP-binding cassette sub-family B member 10, mitochondrial (ATP-binding cassette transporter 10) (ABC transporter 10 protein) (Mitochondrial ATP-binding cassette 2) (M-ABC2)	ABCB10	82348.6	113863	111960	101474	89983.4	81319.3	95348.6	84474.4
5	Q9NP58	ABCB6_HUMAN	ATP-binding cassette sub-family B member 6, mitochondrial (Mitochondrial ABC transporter 3) (Mt-ABC transporter 3) (P-glycoprotein-related protein) (Ubiquitously-expressed mammalian ABC half transporter)	ABCB6	193448	115479	250341	263959	294655	268772	279444	274924
6	O75027	ABCB7_HUMAN	ATP-binding cassette sub-family B member 7, mitochondrial (ATP-binding cassette transporter 7) (ABC transporter 7 protein)	ABCB7	117567	107479	137944	152069	145900	154832	136270	170293
7	P61221	ABCE1_HUMAN	ATP-binding cassette sub-family E member 1 (2'-5'-oligoadenylate-binding protein) (HuHP68) (RNase L inhibitor) (Ribonuclease 4 inhibitor) (RNS4I)	ABCE1	139276	131127	141171	138101	86114.3	163072	130686	88585.4
8	Q8NE71	ABCF1_HUMAN	ATP-binding cassette sub-family F member 1 (ATP-binding cassette 50) (TNF-alpha-stimulated ABC protein)	ABCF1	428026	435983	440192	452669	437706	468117	472438	408774
9	Q9NUJ1	ABHDA_HUMAN	Mycophenolic acid acyl-glucuronide esterase, mitochondrial (EC 3.1.1.93) (Alpha/beta hydrolase domain-containing protein 10) (Abhydrolase domain-containing protein 10)	ABHD10	284515	295775	273577	267328	224439	259443	227405	229993
10	Q8NFV4	ABHDB_HUMAN	Protein ABHD11 (EC 3.-.-.-) (Alpha/beta hydrolase domain-containing protein 11) (Abhydrolase domain-containing protein 11) (Williams-Beuren syndrome chromosomal region 21 protein)	ABHD11	113409	125580	117120	71301.5	111336	122233	117040	110236
11	O95870	ABHGA_HUMAN	Protein ABHD16A (EC 3.-.-.-) (Alpha/beta hydrolase domain-containing protein 16A) (Abhydrolase domain-containing protein 16A) (HLA-B-associated transcript 5) (Protein G5)	ABHD16A	112580	109067	110822	107785	137070	129220	144200	139070
12	Q8WTS1	ABHD5_HUMAN	1-acylglycerol-3-phosphate O-acyltransferase ABHD5 (EC 2.3.1.51) (Abhydrolase domain-containing protein 5) (Lipid droplet-binding protein CGI-58)	ABHD5	115507	109398	127963	128210	122135	136866	130730	118161
13	P09110	THIK_HUMAN	3-ketoacyl-CoA thiolase, peroxisomal (EC 2.3.1.16) (Acetyl-CoA acyltransferase) (Beta-ketothiolase) (Peroxisomal 3-oxoacyl-CoA thiolase)	ACAA1	484996	566428	539368	541190	677241	606647	595488	674460
14	P42765	THIM_HUMAN	3-ketoacyl-CoA thiolase, mitochondrial (EC 2.3.1.16) (Acetyl-CoA acyltransferase) (Beta-ketothiolase) (Mitochondrial 3-oxoacyl-CoA thiolase) (T1)	ACAA2	232887	255268	182812	228329	227090	220589	214108	211759
15	Q9H845	ACAD9_HUMAN	Acyl-CoA dehydrogenase family member 9, mitochondrial (ACAD-9) (EC 1.3.99.-)	ACAD9	695759	734757	686694	693909	787284	773417	718142	687777
16	Q5T4U5	Q5T4U5_HUMAN	Acyl-Coenzyme A dehydrogenase, C-4 to C-12 straight chain, isoform CRA_a (Medium-chain-specific acyl-CoA dehydrogenase, mitochondrial)	ACADM	3.52052e+06	3.48346e+06	3.58616e+06	3.5607e+06	3.31483e+06	3.2481e+06	3.26783e+06	3.22477e+06
17	E9PE82	E9PE82_HUMAN	Short-chain-specific acyl-CoA dehydrogenase, mitochondrial	ACADS	44531.9	47851.2	46245.1	42880.9	25715.3	24289.5	26686.7	21848.8
18	P45954	ACDSB_HUMAN	Short/branched chain specific acyl-CoA dehydrogenase, mitochondrial (SBCAD) (EC 1.3.8.5) (2-methyl branched chain acyl-CoA dehydrogenase) (2-MEBCAD) (2-methylbutyryl-coenzyme A dehydrogenase) (2-methylbutyryl-CoA dehydrogenase)	ACADSB	127261	122764	111682	126119	95542.1	107743	69979.2	92278.3
19	P49748	ACADV_HUMAN	Very long-chain specific acyl-CoA dehydrogenase, mitochondrial (VLCAD) (EC 1.3.8.9)	ACADVL	3.67973e+06	3.71296e+06	3.6005e+06	3.72508e+06	3.62289e+06	3.60538e+06	3.66967e+06	3.72545e+06
20	P24752	THIL_HUMAN	Acetyl-CoA acetyltransferase, mitochondrial (EC 2.3.1.9) (Acetoacetyl-CoA thiolase) (T2)	ACAT1	6.58409e+06	6.85493e+06	6.86194e+06	6.57893e+06	5.93557e+06	5.73271e+06	6.06956e+06	5.91845e+06
21	Q9H3P7	GCP60_HUMAN	Golgi resident protein GCP60 (Acyl-CoA-binding domain-containing protein 3) (Golgi complex-associated protein 1) (GOCAP1) (Golgi phosphoprotein 1) (GOLPH1) (PBR- and PKA-associated protein 7) (Peripheral benzodiazepine receptor-associated protein PAP7) [Cleaved into: Golgi resident protein GCP60, N-terminally processed]	ACBD3	23621.2	29312.7	22573.6	30143.6	20249.9	1859.67	3004.13	2428.77
22	S4R3H4	S4R3H4_HUMAN	Apoptotic chromatin condensation inducer in the nucleus	ACIN1	968188	1.07962e+06	1.01474e+06	947476	987726	1.02774e+06	1.15563e+06	1.09435e+06
23	P53396	ACLY_HUMAN	ATP-citrate synthase (EC 2.3.3.8) (ATP-citrate (pro-S-)-lyase) (ACL) (Citrate cleavage enzyme)	ACLY	305235	237273	279709	264074	137719	72082.7	96694	126227
24	Q99798	ACON_HUMAN	Aconitate hydratase, mitochondrial (Aconitase) (EC 4.2.1.3) (Citrate hydro-lyase)	ACO2	3.77943e+06	3.84163e+06	4.05815e+06	3.95728e+06	3.43557e+06	3.4499e+06	3.5571e+06	3.5562e+06
25	Q9NPJ3	ACO13_HUMAN	Acyl-coenzyme A thioesterase 13 (Acyl-CoA thioesterase 13) (EC 3.1.2.-) (Thioesterase superfamily member 2) [Cleaved into: Acyl-coenzyme A thioesterase 13, N-terminally processed]	ACOT13	2.44848e+06	2.57257e+06	2.52371e+06	2.42264e+06	2.11869e+06	2.20572e+06	2.17097e+06	2.29108e+06
26	Q9BR14	Q9BR14_HUMAN	Acyl-coenzyme A thioesterase 8 (Fragment)	ACOT8	41764.3	30546.8	38319.8	13385.8	12374.3	48537.1	30667.9	46927.8
27	Q9Y305	ACOT9_HUMAN	Acyl-coenzyme A thioesterase 9, mitochondrial (Acyl-CoA thioesterase 9) (EC 3.1.2.-) (Acyl-CoA thioester hydrolase 9)	ACOT9	607623	476268	486853	606149	455446	600467	461450	481591
28	Q15067	ACOX1_HUMAN	Peroxisomal acyl-coenzyme A oxidase 1 (AOX) (EC 1.3.3.6) (Palmitoyl-CoA oxidase) (Straight-chain acyl-CoA oxidase) (SCOX)	ACOX1	213363	207064	208975	179342	207147	235567	259705	214356
29	D3YTI2	D3YTI2_HUMAN	Low molecular weight phosphotyrosine protein phosphatase	ACP1	294503	322900	308690	340726	183262	179566	196833	208738
30	F5H5A1	F5H5A1_HUMAN	Acyl-CoA synthetase family member 3, mitochondrial	ACSF3	25416	49029.1	16247.5	52084.6	37031.2	34311.6	36064.9	49593.6
31	O95573	ACSL3_HUMAN	Long-chain-fatty-acid--CoA ligase 3 (EC 6.2.1.3) (Long-chain acyl-CoA synthetase 3) (LACS 3)	ACSL3	1.74095e+06	1.71895e+06	1.61683e+06	1.68792e+06	1.85069e+06	1.76852e+06	1.74967e+06	1.8063e+06
32	O60488	ACSL4_HUMAN	Long-chain-fatty-acid--CoA ligase 4 (EC 6.2.1.3) (Long-chain acyl-CoA synthetase 4) (LACS 4)	ACSL4	36747.4	57823.7	61395.7	37813.5	34844.1	35465.9	57398.1	38544.9
33	P60709	ACTB_HUMAN	Actin, cytoplasmic 1 (Beta-actin) [Cleaved into: Actin, cytoplasmic 1, N-terminally processed]	ACTB	3.9835e+07	4.07498e+07	4.06584e+07	4.04251e+07	2.0409e+07	2.03672e+07	2.02227e+07	1.97624e+07
34	O96019	ACL6A_HUMAN	Actin-like protein 6A (53 kDa BRG1-associated factor A) (Actin-related protein Baf53a) (ArpNbeta) (BRG1-associated factor 53A) (BAF53A) (INO80 complex subunit K)	ACTL6A	529067	487408	500250	452591	529361	523615	522242	330340
35	O43707	ACTN4_HUMAN	Alpha-actinin-4 (Non-muscle alpha-actinin 4)	ACTN4	1.79216e+06	1.76378e+06	1.84686e+06	1.89035e+06	934645	984192	1.04596e+06	1.11272e+06
36	P42025	ACTY_HUMAN	Beta-centractin (Actin-related protein 1B) (ARP1B)	ACTR1B	63702.8	65898.8	69244.5	72977	36354.7	36973.2	35448	33586.5
37	O14672	ADA10_HUMAN	Disintegrin and metalloproteinase domain-containing protein 10 (ADAM 10) (EC 3.4.24.81) (CDw156) (Kuzbanian protein homolog) (Mammalian disintegrin-metalloprotease) (CD antigen CD156c)	ADAM10	55908.8	62221.1	67314.7	66197.6	69871.2	68479.9	63759.9	63738.7
38	Q9BRR6	ADPGK_HUMAN	ADP-dependent glucokinase (ADP-GK) (ADPGK) (EC 2.7.1.147) (RbBP-35)	ADPGK	50974.9	44693.4	66542.4	51005.7	54519.2	66584.2	64230.1	65503.1
39	Q16186	ADRM1_HUMAN	Proteasomal ubiquitin receptor ADRM1 (110 kDa cell membrane glycoprotein) (Gp110) (Adhesion-regulating molecule 1) (ARM-1) (Proteasome regulatory particle non-ATPase 13) (hRpn13) (Rpn13 homolog)	ADRM1	50947.6	48979.1	50313	50185.1	22228.3	19219.7	23300.5	20812
40	Q9Y4W6	AFG32_HUMAN	AFG3-like protein 2 (EC 3.4.24.-) (Paraplegin-like protein)	AFG3L2	2.65109e+06	2.76864e+06	2.55109e+06	2.66153e+06	3.05295e+06	3.0429e+06	3.06434e+06	3.02653e+06
41	Q53H12	AGK_HUMAN	Acylglycerol kinase, mitochondrial (hAGK) (EC 2.7.1.107) (EC 2.7.1.94) (Multiple substrate lipid kinase) (HsMuLK) (MuLK) (Multi-substrate lipid kinase)	AGK	911788	955509	887492	1.01384e+06	1.36301e+06	1.43667e+06	1.40212e+06	1.44531e+06
42	Q9NUQ2	PLCE_HUMAN	1-acyl-sn-glycerol-3-phosphate acyltransferase epsilon (EC 2.3.1.51) (1-acylglycerol-3-phosphate O-acyltransferase 5) (1-AGP acyltransferase 5) (1-AGPAT 5) (Lysophosphatidic acid acyltransferase epsilon) (LPAAT-epsilon)	AGPAT5	136753	147708	141036	149095	254379	237703	237617	200680
43	O00116	ADAS_HUMAN	Alkyldihydroxyacetonephosphate synthase, peroxisomal (Alkyl-DHAP synthase) (EC 2.5.1.26) (Aging-associated gene 5 protein) (Alkylglycerone-phosphate synthase)	AGPS	1.1268e+06	1.1822e+06	1.16605e+06	1.13827e+06	1.43051e+06	1.4584e+06	1.49607e+06	1.50533e+06
44	Q6RW13	ATRAP_HUMAN	Type-1 angiotensin II receptor-associated protein (AT1 receptor-associated protein)	AGTRAP	72976.7	69104.6	68349.9	69026.2	77711.1	75819.4	72739.6	74026.6
45	P23526	SAHH_HUMAN	Adenosylhomocysteinase (AdoHcyase) (EC 3.3.1.1) (S-adenosyl-L-homocysteine hydrolase)	AHCY	297045	311271	316897	306012	100546	94598.4	117603	103783
46	Q09666	AHNK_HUMAN	Neuroblast differentiation-associated protein AHNAK (Desmoyokin)	AHNAK	2.13954e+06	2.09718e+06	2.1073e+06	2.13983e+06	1.59174e+06	1.54603e+06	1.62373e+06	1.64625e+06
47	H0YJG7	H0YJG7_HUMAN	Activator of 90 kDa heat shock protein ATPase homolog 1 (Fragment)	AHSA1	170093	154374	164853	158909	70296.3	75116.4	63861.8	66059.6
48	O95831	AIFM1_HUMAN	Apoptosis-inducing factor 1, mitochondrial (EC 1.1.1.-) (Programmed cell death protein 8)	AIFM1	5.40107e+06	5.19038e+06	5.30123e+06	5.32353e+06	5.46871e+06	5.29634e+06	5.50165e+06	5.54554e+06
49	Q12904	AIMP1_HUMAN	Aminoacyl tRNA synthase complex-interacting multifunctional protein 1 (Multisynthase complex auxiliary component p43) [Cleaved into: Endothelial monocyte-activating polypeptide 2 (EMAP-2) (Endothelial monocyte-activating polypeptide II) (EMAP-II) (Small inducible cytokine subfamily E member 1)]	AIMP1	91127.6	93044	88616.3	77896.3	53346.5	46159.1	40517.5	56201.1
50	F8W1A4	F8W1A4_HUMAN	Adenylate kinase 2, mitochondrial (AK 2) (EC 2.7.4.3) (ATP-AMP transphosphorylase 2) (ATP:AMP phosphotransferase) (Adenylate monophosphate kinase)	AK2	1.37751e+07	1.40377e+07	1.40315e+07	1.41041e+07	1.19e+07	1.21702e+07	1.21456e+07	1.20477e+07
51	Q9UIJ7	KAD3_HUMAN	GTP:AMP phosphotransferase AK3, mitochondrial (EC 2.7.4.10) (Adenylate kinase 3) (AK 3) (Adenylate kinase 3 alpha-like 1)	AK3	665559	661726	697461	628994	628345	547514	542170	553979
52	P27144	KAD4_HUMAN	Adenylate kinase 4, mitochondrial (AK 4) (EC 2.7.4.10) (EC 2.7.4.6) (Adenylate kinase 3-like) (GTP:AMP phosphotransferase AK4)	AK4	722443	792991	734581	735847	685487	724115	700929	723668
53	Q92667	AKAP1_HUMAN	A-kinase anchor protein 1, mitochondrial (A-kinase anchor protein 149 kDa) (AKAP 149) (Dual specificity A-kinase-anchoring protein 1) (D-AKAP-1) (Protein kinase A-anchoring protein 1) (PRKA1) (Spermatid A-kinase anchor protein 84) (S-AKAP84)	AKAP1	12939.1	1441.6	10582.7	7581.67	2436.75	9345.55	3700.83	2855.3
54	Q02952	AKA12_HUMAN	A-kinase anchor protein 12 (AKAP-12) (A-kinase anchor protein 250 kDa) (AKAP 250) (Gravin) (Myasthenia gravis autoantigen)	AKAP12	40029.6	37767.7	37325.3	52758.3	40499.2	40309.8	44659.2	49329.8
55	O43823	AKAP8_HUMAN	A-kinase anchor protein 8 (AKAP-8) (A-kinase anchor protein 95 kDa) (AKAP 95)	AKAP8	6828.78	12454.1	17934.8	16247.3	52433.4	47819.4	55738.8	14465.8
56	Q9ULX6	AKP8L_HUMAN	A-kinase anchor protein 8-like (AKAP8-like protein) (Helicase A-binding protein 95) (HAP95) (Homologous to AKAP95 protein) (HA95) (Neighbor of A-kinase-anchoring protein 95) (Neighbor of AKAP95)	AKAP8L	233881	259988	232524	266679	198537	153886	169182	167456
57	B4DK69	B4DK69_HUMAN	Aldo-keto reductase family 1 member C2 (cDNA FLJ52680, highly similar to Aldo-keto reductase family 1 member C2 (EC 1.-.-.-))	AKR1C2	211522	110260	182595	114458	122167	144570	145900	147048
58	H3BLU7	H3BLU7_HUMAN	Aflatoxin B1 aldehyde reductase member 2 (Fragment)	AKR7A2	95634.9	95322.7	106350	93307	68186.3	77839.9	73509.7	70692.2
59	H0YA55	H0YA55_HUMAN	Serum albumin (Fragment)	ALB	487712	516620	482809	493144	473859	471813	426122	437660
60	P54886	P5CS_HUMAN	Delta-1-pyrroline-5-carboxylate synthase (P5CS) (Aldehyde dehydrogenase family 18 member A1) [Includes: Glutamate 5-kinase (GK) (EC 2.7.2.11) (Gamma-glutamyl kinase); Gamma-glutamyl phosphate reductase (GPR) (EC 1.2.1.41) (Glutamate-5-semialdehyde dehydrogenase) (Glutamyl-gamma-semialdehyde dehydrogenase)]	ALDH18A1	1.83973e+06	1.90097e+06	1.82218e+06	1.88766e+06	1.63949e+06	1.61529e+06	1.58528e+06	1.60772e+06
61	O94788	AL1A2_HUMAN	Retinal dehydrogenase 2 (RALDH 2) (RalDH2) (EC 1.2.1.36) (Aldehyde dehydrogenase family 1 member A2) (Retinaldehyde-specific dehydrogenase type 2) (RALDH(II))	ALDH1A2	186731	174425	181947	80090.5	96714.1	102575	113933	107824
62	P30837	AL1B1_HUMAN	Aldehyde dehydrogenase X, mitochondrial (EC 1.2.1.3) (Aldehyde dehydrogenase 5) (Aldehyde dehydrogenase family 1 member B1)	ALDH1B1	2.07484e+06	2.12365e+06	2.06991e+06	2.09024e+06	1.73798e+06	1.68855e+06	1.68728e+06	1.73128e+06
63	P05091	ALDH2_HUMAN	Aldehyde dehydrogenase, mitochondrial (EC 1.2.1.3) (ALDH class 2) (ALDH-E2) (ALDHI)	ALDH2	260292	294864	271422	267016	235043	159300	232988	244015
64	P30038	AL4A1_HUMAN	Delta-1-pyrroline-5-carboxylate dehydrogenase, mitochondrial (P5C dehydrogenase) (EC 1.2.1.88) (Aldehyde dehydrogenase family 4 member A1) (L-glutamate gamma-semialdehyde dehydrogenase)	ALDH4A1	425162	536735	534616	519719	479033	492809	512298	336491
65	C9J8Q5	C9J8Q5_HUMAN	Succinate-semialdehyde dehydrogenase, mitochondrial	ALDH5A1	230837	241725	259953	253036	216331	220818	224967	234894
66	P04075	ALDOA_HUMAN	Fructose-bisphosphate aldolase A (EC 4.1.2.13) (Lung cancer antigen NY-LU-1) (Muscle-type aldolase)	ALDOA	5.96713e+06	5.92275e+06	6.05842e+06	6.01953e+06	2.32392e+06	2.33759e+06	2.30464e+06	2.33084e+06
67	P09972	ALDOC_HUMAN	Fructose-bisphosphate aldolase C (EC 4.1.2.13) (Brain-type aldolase)	ALDOC	294738	316012	335413	322717	82638.6	74718.8	73258	102352
68	Q9Y673	ALG5_HUMAN	Dolichyl-phosphate beta-glucosyltransferase (DolP-glucosyltransferase) (EC 2.4.1.117) (Asparagine-linked glycosylation protein 5 homolog)	ALG5	135198	144438	138697	146073	134097	135988	162034	158938
69	H0YCW6	H0YCW6_HUMAN	Mannosyltransferase (EC 2.4.1.-) (Fragment)	ALG9	15525.9	27937.1	21099.7	7540.91	28102.9	9102.42	2282.78	33782.5
70	E9PB61	E9PB61_HUMAN	THO complex subunit 4	ALYREF	1.78329e+06	2.97277e+06	2.9437e+06	2.98632e+06	2.68771e+06	2.67209e+06	2.80265e+06	2.81119e+06
71	Q9UJX3	APC7_HUMAN	Anaphase-promoting complex subunit 7 (APC7) (Cyclosome subunit 7)	ANAPC7	25351	33590	26601.2	33008.9	24099.7	25157.4	17040.2	3414.49
72	Q9NW15	ANO10_HUMAN	Anoctamin-10 (Transmembrane protein 16K)	ANO10	76087.8	78876.2	105924	79025.5	123851	138598	136837	136622
73	H0YN26	H0YN26_HUMAN	Acidic leucine-rich nuclear phosphoprotein 32 family member A	ANP32A	354349	356339	361411	366331	166313	155034	123213	155729
74	Q92688	AN32B_HUMAN	Acidic leucine-rich nuclear phosphoprotein 32 family member B (Acidic protein rich in leucines) (Putative HLA-DR-associated protein I-2) (PHAPI2) (Silver-stainable protein SSP29)	ANP32B	1.40394e+06	1.279e+06	1.27897e+06	1.18703e+06	728271	699594	789059	558706
75	P04083	ANXA1_HUMAN	Annexin A1 (Annexin I) (Annexin-1) (Calpactin II) (Calpactin-2) (Chromobindin-9) (Lipocortin I) (Phospholipase A2 inhibitory protein) (p35)	ANXA1	2.63301e+07	2.53303e+07	2.57612e+07	2.66661e+07	3.63576e+07	3.50277e+07	3.5861e+07	3.54905e+07
76	P50995	ANX11_HUMAN	Annexin A11 (56 kDa autoantigen) (Annexin XI) (Annexin-11) (Calcyclin-associated annexin 50) (CAP-50)	ANXA11	3.5899e+06	3.53976e+06	3.61793e+06	3.5876e+06	4.01521e+06	4.17266e+06	4.37326e+06	4.37788e+06
77	P07355	ANXA2_HUMAN	Annexin A2 (Annexin II) (Annexin-2) (Calpactin I heavy chain) (Calpactin-1 heavy chain) (Chromobindin-8) (Lipocortin II) (Placental anticoagulant protein IV) (PAP-IV) (Protein I) (p36)	ANXA2	1.07824e+07	1.08402e+07	1.08613e+07	1.06516e+07	1.61272e+07	1.65571e+07	1.71739e+07	1.72342e+07
78	P12429	ANXA3_HUMAN	Annexin A3 (35-alpha calcimedin) (Annexin III) (Annexin-3) (Inositol 1,2-cyclic phosphate 2-phosphohydrolase) (Lipocortin III) (Placental anticoagulant protein III) (PAP-III)	ANXA3	271189	268830	284440	277921	341545	347281	357610	348574
79	Q6P452	Q6P452_HUMAN	Annexin	ANXA4	99488.8	81284.2	85431.4	91780.6	96571.5	99216.4	110033	108080
80	P08758	ANXA5_HUMAN	Annexin A5 (Anchorin CII) (Annexin V) (Annexin-5) (Calphobindin I) (CBP-I) (Endonexin II) (Lipocortin V) (Placental anticoagulant protein 4) (PP4) (Placental anticoagulant protein I) (PAP-I) (Thromboplastin inhibitor) (Vascular anticoagulant-alpha) (VAC-alpha)	ANXA5	4.14636e+06	3.99271e+06	4.23248e+06	4.17815e+06	6.12189e+06	6.25313e+06	3.09134e+06	6.4132e+06
81	Q10567	AP1B1_HUMAN	AP-1 complex subunit beta-1 (Adaptor protein complex AP-1 subunit beta-1) (Adaptor-related protein complex 1 subunit beta-1) (Beta-1-adaptin) (Beta-adaptin 1) (Clathrin assembly protein complex 1 beta large chain) (Golgi adaptor HA1/AP1 adaptin beta subunit)	AP1B1	17223.5	26332.8	26947.3	2390.84	9408.06	13180.1	12334.6	4510.64
82	O95782	AP2A1_HUMAN	AP-2 complex subunit alpha-1 (100 kDa coated vesicle protein A) (Adaptor protein complex AP-2 subunit alpha-1) (Adaptor-related protein complex 2 subunit alpha-1) (Alpha-adaptin A) (Alpha1-adaptin) (Clathrin assembly protein complex 2 alpha-A large chain) (Plasma membrane adaptor HA2/AP2 adaptin alpha A subunit)	AP2A1	153893	141534	166181	165958	129248	137264	136389	130610
83	P63010	AP2B1_HUMAN	AP-2 complex subunit beta (AP105B) (Adaptor protein complex AP-2 subunit beta) (Adaptor-related protein complex 2 subunit beta) (Beta-2-adaptin) (Beta-adaptin) (Clathrin assembly protein complex 2 beta large chain) (Plasma membrane adaptor HA2/AP2 adaptin beta subunit)	AP2B1	66758.8	90458.8	94407.6	96595.1	91594.8	92697.7	64367	48161.3
84	E9PFW3	E9PFW3_HUMAN	AP-2 complex subunit mu	AP2M1	135319	147664	142523	126983	107294	109287	123470	102273
85	Q9BZZ5	API5_HUMAN	Apoptosis inhibitor 5 (API-5) (Antiapoptosis clone 11 protein) (AAC-11) (Cell migration-inducing gene 8 protein) (Fibroblast growth factor 2-interacting factor) (FIF) (Protein XAGL)	API5	782639	841286	837140	864035	416135	470876	102692	364205
86	Q9HDC9	APMAP_HUMAN	Adipocyte plasma membrane-associated protein (Protein BSCv)	APMAP	293823	297745	300040	295059	273278	288575	317968	282919
87	Q9NRW3	ABC3C_HUMAN	DNA dC->dU-editing enzyme APOBEC-3C (A3C) (EC 3.5.4.-) (APOBEC1-like) (Phorbolin I)	APOBEC3C	151027	113643	139972	122087	96144.5	98225.4	100495	90826
88	K7ERI9	K7ERI9_HUMAN	Apolipoprotein C-I (Fragment)	APOC1	191587	191266	123442	170017	152478	153706	134833	150149
89	B0YIW2	B0YIW2_HUMAN	Apolipoprotein C-III (Apolipoprotein C-III variant 1)	APOC3	31284.1	35099.8	34231.4	36689.4	40973.8	40366.8	46653.9	41766.8
90	H7C1U8	H7C1U8_HUMAN	MICOS complex subunit (Fragment)	APOO	684777	708207	754649	732802	847210	911594	909030	885933
91	Q6UXV4	MIC27_HUMAN	MICOS complex subunit MIC27 (Apolipoprotein O-like) (Protein FAM121A)	APOOL	82649.2	72131.9	104330	95656.4	69160.2	72526.9	78699.8	87481.1
92	O60306	AQR_HUMAN	Intron-binding protein aquarius (Intron-binding protein of 160 kDa) (IBP160)	AQR	12470.1	20938.7	16497.4	21054.4	18543.5	8302.16	24887.3	3583.93
93	B0YIW6	B0YIW6_HUMAN	Archain 1, isoform CRA_a (Coatomer subunit delta) (Coatomer subunit delta variant 2)	ARCN1	98227.2	138975	125255	124583	98858.1	109651	132545	112347
94	P84077	ARF1_HUMAN	ADP-ribosylation factor 1	ARF1	744071	722531	684721	708575	405191	370886	419960	401689
95	P18085	ARF4_HUMAN	ADP-ribosylation factor 4	ARF4	131436	140679	140177	146809	87833.2	112698	37660.9	27534
96	P78540	ARGI2_HUMAN	Arginase-2, mitochondrial (EC 3.5.3.1) (Kidney-type arginase) (Non-hepatic arginase) (Type II arginase)	ARG2	556676	563390	566456	565003	324292	338753	335084	314415
97	J3QQX2	J3QQX2_HUMAN	Rho GDP-dissociation inhibitor 1	ARHGDIA	113410	121782	128802	134611	51672.6	36890.5	53617.1	59058.7
98	V9GYM8	V9GYM8_HUMAN	Rho guanine nucleotide exchange factor 2	ARHGEF2	85687.1	81348.9	63205.5	77503.4	52000.1	46818	51550.5	66020.2
99	O14497	ARI1A_HUMAN	AT-rich interactive domain-containing protein 1A (ARID domain-containing protein 1A) (B120) (BRG1-associated factor 250) (BAF250) (BRG1-associated factor 250a) (BAF250A) (Osa homolog 1) (hOSA1) (SWI-like protein) (SWI/SNF complex protein p270) (SWI/SNF-related, matrix-associated, actin-dependent regulator of chromatin subfamily F member 1) (hELD)	ARID1A	35745.7	42959.8	34432.8	37439.7	16954.8	54404.6	72115.6	48342.6
100	Q99856	ARI3A_HUMAN	AT-rich interactive domain-containing protein 3A (ARID domain-containing protein 3A) (B-cell regulator of IgH transcription) (Bright) (Dead ringer-like protein 1) (E2F-binding protein 1)	ARID3A	578092	607161	676348	625635	776290	772157	740383	695866
101	O75915	PRAF3_HUMAN	PRA1 family protein 3 (ADP-ribosylation factor-like protein 6-interacting protein 5) (ARL-6-interacting protein 5) (Aip-5) (Cytoskeleton-related vitamin A-responsive protein) (Dermal papilla-derived protein 11) (GTRAP3-18) (Glutamate transporter EAAC1-interacting protein) (JM5) (Prenylated Rab acceptor protein 2) (Protein JWa) (Putative MAPK-activating protein PM27)	ARL6IP5	406554	375712	356049	370697	471824	481117	458322	556905
102	Q9NVJ2	ARL8B_HUMAN	ADP-ribosylation factor-like protein 8B (ADP-ribosylation factor-like protein 10C) (Novel small G protein indispensable for equal chromosome segregation 1)	ARL8B	1.99025e+06	2.07455e+06	1.98775e+06	1.99521e+06	1.67339e+06	1.73097e+06	1.77267e+06	1.7488e+06
103	Q8N2F6	ARM10_HUMAN	Armadillo repeat-containing protein 10 (Splicing variant involved in hepatocarcinogenesis protein)	ARMC10	119130	117268	118341	120212	168669	151791	163490	165453
104	F8VR50	F8VR50_HUMAN	Actin-related protein 2/3 complex subunit 3 (Fragment)	ARPC3	139264	109659	111032	113364	64972.6	58864.5	70359.4	60777.8
105	E7EMM4	E7EMM4_HUMAN	Acid ceramidase	ASAH1	432180	386970	403094	426449	332293	350627	362204	368095
106	H0YBF6	H0YBF6_HUMAN	Set1/Ash2 histone methyltransferase complex subunit ASH2 (Fragment)	ASH2L	27378.2	8827.41	29378.9	25669	21472.9	2643.6	28232.7	3983.72
107	O43681	ASNA_HUMAN	ATPase ASNA1 (EC 3.6.-.-) (Arsenical pump-driving ATPase) (Arsenite-stimulated ATPase) (Transmembrane domain recognition complex 40 kDa ATPase subunit) (hARSA-I) (hASNA-I)	ASNA1	555825	523213	562119	568860	393136	409681	384853	399660
108	P08243	ASNS_HUMAN	Asparagine synthetase [glutamine-hydrolyzing] (EC 6.3.5.4) (Cell cycle control protein TS11) (Glutamine-dependent asparagine synthetase)	ASNS	481957	335334	258475	530084	189678	203954	208468	181806
109	H0YH12	H0YH12_HUMAN	Protein asunder homolog (Fragment)	ASUN	68172.8	73428.3	68758.9	60175.9	58854.1	72699.9	32986.7	43789.8
110	H0Y2W2	H0Y2W2_HUMAN	ATPase family AAA domain-containing protein 3A (Fragment)	ATAD3A	1.34701e+06	1.33797e+06	1.29004e+06	1.27871e+06	1.72906e+06	1.71343e+06	1.70378e+06	1.66187e+06
111	Q5T9A4	ATD3B_HUMAN	ATPase family AAA domain-containing protein 3B (AAA-TOB3)	ATAD3B	486291	452155	502272	236573	760743	680405	765325	745788
112	P31939	PUR9_HUMAN	Bifunctional purine biosynthesis protein PURH [Cleaved into: Bifunctional purine biosynthesis protein PURH, N-terminally processed] [Includes: Phosphoribosylaminoimidazolecarboxamide formyltransferase (EC 2.1.2.3) (5-aminoimidazole-4-carboxamide ribonucleotide formyltransferase) (AICAR transformylase); IMP cyclohydrolase (EC 3.5.4.10) (ATIC) (IMP synthase) (Inosinicase)]	ATIC	333984	295237	347857	354596	107149	126629	133465	111663
113	Q8NHH9	ATLA2_HUMAN	Atlastin-2 (EC 3.6.5.-) (ADP-ribosylation factor-like protein 6-interacting protein 2) (ARL-6-interacting protein 2) (Aip-2)	ATL2	45425.1	48893.2	50725.9	51226.9	62398.6	66676	63757.4	66986.5
114	Q6DD88	ATLA3_HUMAN	Atlastin-3 (EC 3.6.5.-)	ATL3	273837	328830	332585	327377	371311	330907	393787	357357
115	Q9HD20	AT131_HUMAN	Manganese-transporting ATPase 13A1 (EC 3.6.3.-)	ATP13A1	215637	172582	156333	182200	293535	294006	297279	313095
116	P05023	AT1A1_HUMAN	Sodium/potassium-transporting ATPase subunit alpha-1 (Na(+)/K(+) ATPase alpha-1 subunit) (EC 3.6.3.9) (Sodium pump subunit alpha-1)	ATP1A1	2.00076e+06	2.0589e+06	2.06877e+06	1.9716e+06	2.36247e+06	2.30192e+06	2.40387e+06	2.40313e+06
117	P54709	AT1B3_HUMAN	Sodium/potassium-transporting ATPase subunit beta-3 (Sodium/potassium-dependent ATPase subunit beta-3) (ATPB-3) (CD antigen CD298)	ATP1B3	1.20396e+06	1.09675e+06	1.04332e+06	1.11958e+06	1.29653e+06	1.24328e+06	1.26999e+06	1.30281e+06
118	P16615	AT2A2_HUMAN	Sarcoplasmic/endoplasmic reticulum calcium ATPase 2 (SERCA2) (SR Ca(2+)-ATPase 2) (EC 3.6.3.8) (Calcium pump 2) (Calcium-transporting ATPase sarcoplasmic reticulum type, slow twitch skeletal muscle isoform) (Endoplasmic reticulum class 1/2 Ca(2+) ATPase)	ATP2A2	1.55478e+06	1.56911e+06	1.54826e+06	1.56604e+06	2.60718e+06	2.45261e+06	2.58905e+06	2.58809e+06
119	Q93084	AT2A3_HUMAN	Sarcoplasmic/endoplasmic reticulum calcium ATPase 3 (SERCA3) (SR Ca(2+)-ATPase 3) (EC 3.6.3.8) (Calcium pump 3)	ATP2A3	267777	288707	250295	274467	224263	270108	281281	252892
120	P25705	ATPA_HUMAN	ATP synthase subunit alpha, mitochondrial	ATP5A1	4.16146e+07	4.26442e+07	4.27108e+07	4.31794e+07	5.11427e+07	5.07181e+07	5.1444e+07	5.14502e+07
121	P06576	ATPB_HUMAN	ATP synthase subunit beta, mitochondrial (EC 3.6.3.14)	ATP5B	3.98509e+07	3.99346e+07	3.9123e+07	3.8742e+07	4.79177e+07	4.70661e+07	4.82155e+07	4.82704e+07
122	P36542	ATPG_HUMAN	ATP synthase subunit gamma, mitochondrial (F-ATPase gamma subunit)	ATP5C1	3.80705e+06	3.74818e+06	3.93277e+06	3.95633e+06	4.87677e+06	4.99888e+06	4.9483e+06	4.97603e+06
123	P30049	ATPD_HUMAN	ATP synthase subunit delta, mitochondrial (F-ATPase delta subunit)	ATP5D	3.7042e+06	3.81577e+06	3.70355e+06	3.63683e+06	4.59399e+06	4.5048e+06	4.5818e+06	4.50721e+06
124	P24539	AT5F1_HUMAN	ATP synthase F(0) complex subunit B1, mitochondrial (ATP synthase proton-transporting mitochondrial F(0) complex subunit B1) (ATP synthase subunit b) (ATPase subunit b)	ATP5F1	2.57591e+06	2.59154e+06	2.58967e+06	2.44944e+06	3.0611e+06	3.38389e+06	3.48102e+06	3.35791e+06
125	O75947	ATP5H_HUMAN	ATP synthase subunit d, mitochondrial (ATPase subunit d)	ATP5H	2.29729e+06	2.46758e+06	2.37079e+06	2.37039e+06	2.45718e+06	2.55624e+06	2.93771e+06	2.93102e+06
126	P56385	ATP5I_HUMAN	ATP synthase subunit e, mitochondrial (ATPase subunit e) [Cleaved into: ATP synthase subunit e, mitochondrial, N-terminally processed]	ATP5I	2.82964e+06	2.81698e+06	2.54692e+06	2.69626e+06	3.76989e+06	3.68393e+06	3.65875e+06	3.61751e+06
127	P18859	ATP5J_HUMAN	ATP synthase-coupling factor 6, mitochondrial (ATPase subunit F6)	ATP5J	941045	897178	880083	900309	1.19651e+06	1.15609e+06	1.06576e+06	1.06732e+06
128	P56134	ATPK_HUMAN	ATP synthase subunit f, mitochondrial	ATP5J2	2.27701e+06	2.04174e+06	2.15574e+06	2.23542e+06	2.15395e+06	2.17595e+06	2.40035e+06	2.03694e+06
129	O75964	ATP5L_HUMAN	ATP synthase subunit g, mitochondrial (ATPase subunit g)	ATP5L	3.43466e+06	3.51742e+06	3.40055e+06	3.37472e+06	4.5091e+06	4.47249e+06	4.49642e+06	4.51417e+06
130	P48047	ATPO_HUMAN	ATP synthase subunit O, mitochondrial (Oligomycin sensitivity conferral protein) (OSCP)	ATP5O	8.97194e+06	9.2433e+06	9.14767e+06	9.19234e+06	1.14472e+07	1.14087e+07	1.17242e+07	1.17648e+07
131	Q99766	ATP5S_HUMAN	ATP synthase subunit s, mitochondrial (ATP synthase-coupling factor B) (FB) (Mitochondrial ATP synthase regulatory component factor B)	ATP5S	13476.2	71551.2	60980.2	81378.1	68747	61180.5	68093.8	68172.9
132	Q15904	VAS1_HUMAN	V-type proton ATPase subunit S1 (V-ATPase subunit S1) (Protein XAP-3) (V-ATPase Ac45 subunit) (V-ATPase S1 accessory protein) (Vacuolar proton pump subunit S1)	ATP6AP1	297683	336151	318597	331848	290403	289532	309390	295105
133	H7C3E1	H7C3E1_HUMAN	Renin receptor	ATP6AP2	14527.3	12064.2	14951.7	12955.8	14088.2	12949.1	16666.5	15038.6
134	P27449	VATL_HUMAN	V-type proton ATPase 16 kDa proteolipid subunit (V-ATPase 16 kDa proteolipid subunit) (Vacuolar proton pump 16 kDa proteolipid subunit)	ATP6V0C	103205	94150.1	91447.9	40227.7	109499	108462	86395.2	88196.1
135	F5GYQ1	F5GYQ1_HUMAN	V-type proton ATPase subunit d 1	ATP6V0D1	410592	436828	393858	373889	736014	735345	687514	684432
136	P38606	VATA_HUMAN	V-type proton ATPase catalytic subunit A (V-ATPase subunit A) (EC 3.6.3.14) (V-ATPase 69 kDa subunit) (Vacuolar ATPase isoform VA68) (Vacuolar proton pump subunit alpha)	ATP6V1A	542704	499165	482745	539631	862134	854405	761793	795168
137	P21281	VATB2_HUMAN	V-type proton ATPase subunit B, brain isoform (V-ATPase subunit B 2) (Endomembrane proton pump 58 kDa subunit) (HO57) (Vacuolar proton pump subunit B 2)	ATP6V1B2	337152	349816	342221	312899	487990	470243	432187	451656
138	C9J8H1	C9J8H1_HUMAN	V-type proton ATPase subunit E 1 (Fragment)	ATP6V1E1	67515.1	57711.9	49918.7	58907.9	107535	95049.5	87468	79015.9
139	Q16864	VATF_HUMAN	V-type proton ATPase subunit F (V-ATPase subunit F) (V-ATPase 14 kDa subunit) (Vacuolar proton pump subunit F)	ATP6V1F	59627.5	76243.2	63585.8	55771.2	108244	107991	105388	111474
140	O75348	VATG1_HUMAN	V-type proton ATPase subunit G 1 (V-ATPase subunit G 1) (V-ATPase 13 kDa subunit 1) (Vacuolar proton pump subunit G 1) (Vacuolar proton pump subunit M16)	ATP6V1G1	159725	140938	150051	153135	251822	266646	224438	231484
141	G3V126	G3V126_HUMAN	ATPase, H+ transporting, lysosomal 50/57kDa, V1 subunit H, isoform CRA_c (V-type proton ATPase subunit H)	ATP6V1H	75862.9	95676.6	67432.3	93081.5	97717.1	93231.5	104070	84816.6
142	Q9UII2	ATIF1_HUMAN	ATPase inhibitor, mitochondrial (Inhibitor of F(1)F(o)-ATPase) (IF(1)) (IF1)	ATPIF1	298132	327559	319865	306909	385144	357753	385164	380430
143	Q9Y679	AUP1_HUMAN	Ancient ubiquitous protein 1	AUP1	95023.9	90589.8	103396	88186.9	107870	132887	138665	137417
144	Q96GD4	AURKB_HUMAN	Aurora kinase B (EC 2.7.11.1) (Aurora 1) (Aurora- and IPL1-like midbody-associated protein 1) (AIM-1) (Aurora/IPL1-related kinase 2) (ARK-2) (Aurora-related kinase 2) (STK-1) (Serine/threonine-protein kinase 12) (Serine/threonine-protein kinase 5) (Serine/threonine-protein kinase aurora-B)	AURKB	76823.5	79836.3	109517	109075	138593	57468	116119	114774
145	F5H6I0	F5H6I0_HUMAN	Beta-2-microglobulin	B2M	151488	143979	147168	142822	133024	115992	152188	154919
146	O94766	B3GA3_HUMAN	Galactosylgalactosylxylosylprotein 3-beta-glucuronosyltransferase 3 (EC 2.4.1.135) (Beta-1,3-glucuronyltransferase 3) (Glucuronosyltransferase I) (GlcAT-I) (UDP-GlcUA:Gal beta-1,3-Gal-R glucuronyltransferase) (GlcUAT-I)	B3GAT3	35148	38957.4	39931.7	35259.4	51489.7	45725.3	49544.4	40808.3
147	O43505	B4GA1_HUMAN	Beta-1,4-glucuronyltransferase 1 (EC 2.4.1.-) (I-beta-1,3-N-acetylglucosaminyltransferase) (iGnT) (N-acetyllactosaminide beta-1,3-N-acetylglucosaminyltransferase) (Poly-N-acetyllactosamine extension enzyme) (UDP-GlcNAc:betaGal beta-1,3-N-acetylglucosaminyltransferase 1)	B4GAT1	210710	191456	217086	228179	227050	239081	243722	234511
148	O95816	BAG2_HUMAN	BAG family molecular chaperone regulator 2 (BAG-2) (Bcl-2-associated athanogene 2)	BAG2	728950	758183	756247	721241	963058	1.00113e+06	751965	733418
149	O75531	BAF_HUMAN	Barrier-to-autointegration factor (Breakpoint cluster region protein 1) [Cleaved into: Barrier-to-autointegration factor, N-terminally processed]	BANF1	152448	143477	128650	152672	173390	196499	179958	173231
150	Q07812	BAX_HUMAN	Apoptosis regulator BAX (Bcl-2-like protein 4) (Bcl2-L-4)	BAX	478848	446186	466143	494031	658918	610138	588843	602016
151	P51572	BAP31_HUMAN	B-cell receptor-associated protein 31 (BCR-associated protein 31) (Bap31) (6C6-AG tumor-associated antigen) (Protein CDM) (p28)	BCAP31	1.92655e+06	2.03873e+06	1.95944e+06	1.89445e+06	2.99096e+06	2.99919e+06	3.1585e+06	3.10646e+06
152	O75934	SPF27_HUMAN	Pre-mRNA-splicing factor SPF27 (Breast carcinoma-amplified sequence 2) (DNA amplified in mammary carcinoma 1 protein) (Spliceosome-associated protein SPF 27)	BCAS2	348328	341234	344869	319547	352864	335564	328301	333665
153	O15382	BCAT2_HUMAN	Branched-chain-amino-acid aminotransferase, mitochondrial (BCAT(m)) (EC 2.6.1.42) (Placental protein 18) (PP18)	BCAT2	277888	308783	324739	305306	245164	247825	225428	256296
154	Q9H1R6	Q9H1R6_HUMAN	Bcl-2-like protein 1 (Fragment)	BCL2L1	193413	159922	162689	167271	235251	217171	212360	228109
155	Q9BXK5	B2L13_HUMAN	Bcl-2-like protein 13 (Bcl2-L-13) (Bcl-rambo) (Protein Mil1)	BCL2L13	612177	572033	587146	581818	557657	607828	558252	531767
156	Q9NYF8	BCLF1_HUMAN	Bcl-2-associated transcription factor 1 (Btf)	BCLAF1	2.06559e+06	2.15962e+06	2.01154e+06	2.15471e+06	3.15083e+06	3.16523e+06	3.16378e+06	3.12778e+06
157	Q9Y276	BCS1_HUMAN	Mitochondrial chaperone BCS1 (h-BCS1) (BCS1-like protein)	BCS1L	228656	188347	201301	206615	226366	256776	256776	235499
158	P55957	BID_HUMAN	BH3-interacting domain death agonist (p22 BID) (BID) [Cleaved into: BH3-interacting domain death agonist p15 (p15 BID); BH3-interacting domain death agonist p13 (p13 BID); BH3-interacting domain death agonist p11 (p11 BID)]	BID	109140	89200.7	102344	102298	102151	120293	98317.8	102465
159	K7ESE8	K7ESE8_HUMAN	Bleomycin hydrolase (Fragment)	BLMH	202287	153892	192262	186139	85375.9	105300	91722.8	84555.6
160	P30043	BLVRB_HUMAN	Flavin reductase (NADPH) (FR) (EC 1.5.1.30) (Biliverdin reductase B) (BVR-B) (EC 1.3.1.24) (Biliverdin-IX beta-reductase) (Green heme-binding protein) (GHBP) (NADPH-dependent diaphorase) (NADPH-flavin reductase) (FLR)	BLVRB	1.17462e+06	986054	984430	989036	467190	415797	449931	452099
161	Q53S33	BOLA3_HUMAN	BolA-like protein 3	BOLA3	27066.8	24702.2	24635.8	25167.3	1839.68	10952.6	30673.3	20223.5
162	Q8WY22	BRI3B_HUMAN	BRI3-binding protein (I3-binding protein) (Cervical cancer 1 proto-oncogene-binding protein KG19) (HCCRBP-1)	BRI3BP	16747	15225.7	15183	15004.5	19136.2	19428.3	19948.6	21249.8
163	P35613	BASI_HUMAN	Basigin (5F7) (Collagenase stimulatory factor) (Extracellular matrix metalloproteinase inducer) (EMMPRIN) (Leukocyte activation antigen M6) (OK blood group antigen) (Tumor cell-derived collagenase stimulatory factor) (TCSF) (CD antigen CD147)	BSG	948144	958691	954456	926755	734700	741168	841169	821212
164	Q10589	BST2_HUMAN	Bone marrow stromal antigen 2 (BST-2) (HM1.24 antigen) (Tetherin) (CD antigen CD317)	BST2	173295	188124	188105	157732	260265	256280	249132	257788
165	D6RDG3	D6RDG3_HUMAN	Transcription factor BTF3 (Fragment)	BTF3	311128	320640	314055	301391	178190	182108	196351	194684
166	O43684	BUB3_HUMAN	Mitotic checkpoint protein BUB3	BUB3	1.43415e+06	1.42361e+06	1.46327e+06	1.49335e+06	1.31454e+06	1.28326e+06	1.41006e+06	1.30604e+06
167	P41223	BUD31_HUMAN	Protein BUD31 homolog (Protein EDG-2) (Protein G10 homolog)	BUD31	261504	285885	282301	267621	224748	216604	234430	231085
168	Q13895	BYST_HUMAN	Bystin	BYSL	155048	124117	119886	131803	202498	184005	196205	185568
169	Q9UKR5	ERG28_HUMAN	Probable ergosterol biosynthetic protein 28	C14orf1	18285.5	20336.9	18359.5	20393.5	29463.6	31797.2	30553.1	34262.8
170	Q9Y224	CN166_HUMAN	UPF0568 protein C14orf166 (CLE7 homolog) (CLE)	C14orf166	542170	514993	492764	514452	387836	378682	362844	367199
171	H3BSM7	H3BSM7_HUMAN	RUS1 family protein C16orf58	C16orf58	94307.1	92880.3	81546.3	92121.1	86081.4	105040	96813.9	106789
172	K7EQW1	K7EQW1_HUMAN	UPF0449 protein C19orf25	C19orf25	80898.7	119633	122055	106544	137093	148032	143060	131884
173	Q07021	C1QBP_HUMAN	Complement component 1 Q subcomponent-binding protein, mitochondrial (ASF/SF2-associated protein p32) (Glycoprotein gC1qBP) (C1qBP) (Hyaluronan-binding protein 1) (Mitochondrial matrix protein p32) (gC1q-R protein) (p33)	C1QBP	6.72928e+06	6.49719e+06	6.51749e+06	6.53223e+06	6.90505e+06	6.93388e+06	7.11619e+06	7.36678e+06
174	P30042	ES1_HUMAN	ES1 protein homolog, mitochondrial (Protein GT335) (Protein KNP-I)	C21orf33	1.44321e+06	1.41936e+06	1.41851e+06	1.36261e+06	1.1097e+06	1.06866e+06	1.03492e+06	1.09203e+06
175	B4DLH2	B4DLH2_HUMAN	Chromosome 2 open reading frame 18, isoform CRA_c (cDNA FLJ55094)	C2orf18	123068	132389	110952	122351	158808	155230	157771	166465
176	Q8WWC4	MAIP1_HUMAN	m-AAA protease-interacting protein 1, mitochondrial	C2orf47	178146	164406	163440	186598	218227	238506	227832	220439
177	Q6P1X6	CH082_HUMAN	UPF0598 protein C8orf82	C8orf82	178509	155778	154705	140458	157691	176794	162878	174310
178	Q9BUH6	PAXX_HUMAN	Protein PAXX (Paralog of XRCC4 and XLF) (XRCC4-like small protein)	C9orf142	33120.8	52817.7	37584.9	48218.5	26669.5	27996.9	36673	31881.2
179	Q9HB71	CYBP_HUMAN	Calcyclin-binding protein (CacyBP) (hCacyBP) (S100A6-binding protein) (Siah-interacting protein)	CACYBP	631031	632603	603133	666288	409142	402141	401727	411854
180	F8VPD4	F8VPD4_HUMAN	CAD protein	CAD	203057	212907	211630	201753	108640	97544.2	125009	116576
181	H0Y7A7	H0Y7A7_HUMAN	Calmodulin (Fragment)	CALM2	388340	438533	415431	402347	245750	239632	246628	247653
182	P27797	CALR_HUMAN	Calreticulin (CRP55) (Calregulin) (Endoplasmic reticulum resident protein 60) (ERp60) (HACBP) (grp60)	CALR	1.26577e+07	1.36051e+07	1.3779e+07	1.41053e+07	1.21759e+07	1.22084e+07	1.24612e+07	1.27178e+07
183	O43852	CALU_HUMAN	Calumenin (Crocalbin) (IEF SSP 9302)	CALU	2.16375e+06	2.15986e+06	2.139e+06	2.08915e+06	2.51196e+06	2.48591e+06	2.57891e+06	2.58081e+06
184	Q86VP6	CAND1_HUMAN	Cullin-associated NEDD8-dissociated protein 1 (Cullin-associated and neddylation-dissociated protein 1) (TBP-interacting protein of 120 kDa A) (TBP-interacting protein 120A) (p120 CAND1)	CAND1	134524	141998	151630	134234	70359.4	72654.8	67505.8	72756.3
185	P27824	CALX_HUMAN	Calnexin (IP90) (Major histocompatibility complex class I antigen-binding protein p88) (p90)	CANX	1.81183e+07	1.84286e+07	1.86605e+07	1.85062e+07	1.84442e+07	1.93131e+07	2.07292e+07	2.08452e+07
186	Q01518	CAP1_HUMAN	Adenylyl cyclase-associated protein 1 (CAP 1)	CAP1	557477	611872	458704	603472	256617	260884	266433	271760
187	P07384	CAN1_HUMAN	Calpain-1 catalytic subunit (EC 3.4.22.52) (Calcium-activated neutral proteinase 1) (CANP 1) (Calpain mu-type) (Calpain-1 large subunit) (Cell proliferation-inducing gene 30 protein) (Micromolar-calpain) (muCANP)	CAPN1	876301	913222	673861	1.13015e+06	337680	530304	710563	670402
188	P04632	CPNS1_HUMAN	Calpain small subunit 1 (CSS1) (Calcium-activated neutral proteinase small subunit) (CANP small subunit) (Calcium-dependent protease small subunit) (CDPS) (Calcium-dependent protease small subunit 1) (Calpain regulatory subunit)	CAPNS1	154332	158168	140661	140868	112851	123700	125976	123434
189	Q14444	CAPR1_HUMAN	Caprin-1 (Cell cycle-associated protein 1) (Cytoplasmic activation- and proliferation-associated protein 1) (GPI-anchored membrane protein 1) (GPI-anchored protein p137) (GPI-p137) (p137GPI) (Membrane component chromosome 11 surface marker 1) (RNA granule protein 105)	CAPRIN1	238125	209744	222453	222799	166248	182286	148534	161594
190	B1AK88	B1AK88_HUMAN	Capping protein (Actin filament) muscle Z-line, beta, isoform CRA_d (F-actin-capping protein subunit beta)	CAPZB	36020	36524.4	37634.7	35644.5	17449.8	16473.7	20690.5	19669.7
191	P04040	CATA_HUMAN	Catalase (EC 1.11.1.6)	CAT	2.62478e+06	2.64625e+06	2.68295e+06	2.61873e+06	2.63298e+06	2.63385e+06	2.72147e+06	2.70825e+06
192	Q13185	CBX3_HUMAN	Chromobox protein homolog 3 (HECH) (Heterochromatin protein 1 homolog gamma) (HP1 gamma) (Modifier 2 protein)	CBX3	421602	325513	460260	396643	455167	407166	481252	496738
193	P45973	CBX5_HUMAN	Chromobox protein homolog 5 (Antigen p25) (Heterochromatin protein 1 homolog alpha) (HP1 alpha)	CBX5	68447.6	63101.6	89964.7	71228.8	73505.2	67950.3	80209	81223.2
194	Q8IX12	CCAR1_HUMAN	Cell division cycle and apoptosis regulator protein 1 (Cell cycle and apoptosis regulatory protein 1) (CARP-1) (Death inducer with SAP domain)	CCAR1	630972	710108	615182	495622	486311	558332	517317	509571
195	Q8N163	CCAR2_HUMAN	Cell cycle and apoptosis regulator protein 2 (Cell division cycle and apoptosis regulator protein 2) (DBIRD complex subunit KIAA1967) (Deleted in breast cancer gene 1 protein) (DBC-1) (DBC.1) (NET35) (p30 DBC)	CCAR2	992088	1.01644e+06	1.01654e+06	779372	759437	639038	731149	688452
196	Q96NT0	CC115_HUMAN	Coiled-coil domain-containing protein 115	CCDC115	23238.4	23198.4	28711.3	24849.8	52278	51167.1	51892	43294.5
197	Q96A33	CCD47_HUMAN	Coiled-coil domain-containing protein 47	CCDC47	815535	803099	809506	764384	941409	912432	966864	998653
198	H7C525	H7C525_HUMAN	Coiled-coil domain-containing protein 58 (Fragment)	CCDC58	859208	877744	840052	827172	837588	832291	762060	745926
199	O75909	CCNK_HUMAN	Cyclin-K	CCNK	70914.4	59187.4	79169	79034.5	83668	9158.04	70069.3	67675.3
200	P78371	TCPB_HUMAN	T-complex protein 1 subunit beta (TCP-1-beta) (CCT-beta)	CCT2	1.61473e+06	1.58857e+06	1.46686e+06	1.60918e+06	744173	634916	803846	761648
201	P49368	TCPG_HUMAN	T-complex protein 1 subunit gamma (TCP-1-gamma) (CCT-gamma) (hTRiC5)	CCT3	1.95775e+06	1.8739e+06	1.97176e+06	1.96154e+06	933698	982613	887406	919202
202	P50991	TCPD_HUMAN	T-complex protein 1 subunit delta (TCP-1-delta) (CCT-delta) (Stimulator of TAR RNA-binding)	CCT4	1.71042e+06	1.62928e+06	1.69635e+06	1.73536e+06	875932	857428	831108	883060
203	P48643	TCPE_HUMAN	T-complex protein 1 subunit epsilon (TCP-1-epsilon) (CCT-epsilon)	CCT5	809808	781349	806007	826444	376494	369234	356082	351412
204	P40227	TCPZ_HUMAN	T-complex protein 1 subunit zeta (TCP-1-zeta) (Acute morphine dependence-related protein 2) (CCT-zeta-1) (HTR3) (Tcp20)	CCT6A	1.13855e+06	1.16617e+06	1.13338e+06	1.15208e+06	602268	608876	563240	642680
205	Q99832	TCPH_HUMAN	T-complex protein 1 subunit eta (TCP-1-eta) (CCT-eta) (HIV-1 Nef-interacting protein) [Cleaved into: T-complex protein 1 subunit eta, N-terminally processed]	CCT7	1.41936e+06	1.46504e+06	1.48154e+06	1.40591e+06	750228	729239	671099	718299
206	P50990	TCPQ_HUMAN	T-complex protein 1 subunit theta (TCP-1-theta) (CCT-theta) (Renal carcinoma antigen NY-REN-15)	CCT8	3.58028e+06	3.63615e+06	3.67673e+06	3.64081e+06	2.00771e+06	2.17111e+06	2.13445e+06	2.07205e+06
207	O95400	CD2B2_HUMAN	CD2 antigen cytoplasmic tail-binding protein 2 (CD2 cytoplasmic domain-binding protein 2) (CD2 tail-binding protein 2) (U5 snRNP 52K protein) (U5-52K)	CD2BP2	364362	387606	369798	377666	500306	462367	497695	486395
208	O15446	RPA34_HUMAN	DNA-directed RNA polymerase I subunit RPA34 (A34.5) (Antisense to ERCC-1 protein) (ASE-1) (CD3-epsilon-associated protein) (CAST) (CD3E-associated protein) (RNA polymerase I-associated factor PAF49)	CD3EAP	361435	209373	356192	373399	421404	398488	431131	420122
209	E9PR17	E9PR17_HUMAN	CD59 glycoprotein	CD59	115100	114702	117693	114481	164543	156279	165751	151685
210	H0YDL9	H0YDL9_HUMAN	Tetraspanin (Fragment)	CD81	112426	98606.5	115450	111805	52727.6	66745.9	136997	105048
211	P48960	CD97_HUMAN	CD97 antigen (Leukocyte antigen CD97) (CD antigen CD97) [Cleaved into: CD97 antigen subunit alpha; CD97 antigen subunit beta]	CD97	58215.7	56490.3	4266.6	38869.5	92391.9	108814	106630	102592
212	Q16543	CDC37_HUMAN	Hsp90 co-chaperone Cdc37 (Hsp90 chaperone protein kinase-targeting subunit) (p50Cdc37) [Cleaved into: Hsp90 co-chaperone Cdc37, N-terminally processed]	CDC37	403322	444614	304450	396021	252863	189007	188369	163750
213	Q5SRN1	Q5SRN1_HUMAN	Pre-mRNA-processing factor 17	CDC40	25967.5	28277.3	24411.8	23342.8	23403.8	27226.9	27743.7	19503.1
214	P60953	CDC42_HUMAN	Cell division control protein 42 homolog (G25K GTP-binding protein)	CDC42	1.88884e+06	1.92893e+06	1.94567e+06	1.97567e+06	2.29444e+06	2.3556e+06	2.31699e+06	2.36584e+06
215	Q99459	CDC5L_HUMAN	Cell division cycle 5-like protein (Cdc5-like protein) (Pombe cdc5-related protein)	CDC5L	1.56478e+06	1.58314e+06	1.55463e+06	1.50618e+06	1.72055e+06	1.76899e+06	1.73928e+06	1.70061e+06
216	Q6P1J9	CDC73_HUMAN	Parafibromin (Cell division cycle protein 73 homolog) (Hyperparathyroidism 2 protein)	CDC73	244137	261698	287997	227332	213093	244548	238006	259024
217	P06493	CDK1_HUMAN	Cyclin-dependent kinase 1 (CDK1) (EC 2.7.11.22) (EC 2.7.11.23) (Cell division control protein 2 homolog) (Cell division protein kinase 1) (p34 protein kinase)	CDK1	348533	351878	364070	346499	229112	224717	247828	248451
218	J3QR44	J3QR44_HUMAN	Cyclin-dependent kinase 11B	CDK11B	80992	180106	84986.3	60971.3	253119	72859.1	291760	279405
219	J3QSD7	J3QSD7_HUMAN	Cyclin-dependent kinase 12 (Fragment)	CDK12	132837	92747.9	127604	132076	114389	106185	109371	96874
220	O14519	CDKA1_HUMAN	Cyclin-dependent kinase 2-associated protein 1 (CDK2-associated protein 1) (Deleted in oral cancer 1) (DOC-1) (Putative oral cancer suppressor)	CDK2AP1	15050.2	17923.8	18561.7	14741.6	34937.1	37419.3	31710.3	3364.57
221	Q96JB5	CK5P3_HUMAN	CDK5 regulatory subunit-associated protein 3 (CDK5 activator-binding protein C53) (LXXLL/leucine-zipper-containing ARF-binding protein) (Protein HSF-27)	CDK5RAP3	160498	138403	144273	149703	218028	182071	179566	178809
222	Q5VV42	CDKAL_HUMAN	Threonylcarbamoyladenosine tRNA methylthiotransferase (EC 2.8.4.5) (CDK5 regulatory subunit-associated protein 1-like 1) (tRNA-t(6)A37 methylthiotransferase)	CDKAL1	66245.9	72856.3	73480.2	68562.7	97441.4	89826.2	78462.6	92050.3
223	Q03701	CEBPZ_HUMAN	CCAAT/enhancer-binding protein zeta (CCAAT-box-binding transcription factor) (CBF) (CCAAT-binding factor)	CEBPZ	76101	76996.5	80497	85833.8	86924.1	77913.8	89146.4	81503.6
224	Q9BXW7	CECR5_HUMAN	Cat eye syndrome critical region protein 5	CECR5	909415	917119	935769	896166	724265	786191	813626	777270
225	G5EA30	G5EA30_HUMAN	CUG triplet repeat, RNA binding protein 1, isoform CRA_c (CUGBP Elav-like family member 1)	CELF1	1.21153e+06	1.26465e+06	1.23957e+06	1.20818e+06	1.11253e+06	1.10285e+06	1.13837e+06	1.16585e+06
226	P49454	CENPF_HUMAN	Centromere protein F (CENP-F) (AH antigen) (Kinetochore protein CENPF) (Mitosin)	CENPF	132679	127600	154369	133566	107228	115041	89341.3	87519.9
227	Q9Y6K0	CEPT1_HUMAN	Choline/ethanolaminephosphotransferase 1 (hCEPT1) (EC 2.7.8.1) (EC 2.7.8.2)	CEPT1	636321	617227	649696	663712	785730	855374	911796	897382
228	Q96G23	CERS2_HUMAN	Ceramide synthase 2 (CerS2) (LAG1 longevity assurance homolog 2) (SP260) (Tumor metastasis-suppressor gene 1 protein)	CERS2	361661	400089	391682	377098	392468	400854	396328	400625
229	E9PK25	E9PK25_HUMAN	Cofilin-1	CFL1	3.17165e+06	3.14277e+06	3.08272e+06	3.21174e+06	1.47915e+06	1.52835e+06	1.47594e+06	1.48739e+06
230	Q13112	CAF1B_HUMAN	Chromatin assembly factor 1 subunit B (CAF-1 subunit B) (Chromatin assembly factor I p60 subunit) (CAF-I 60 kDa subunit) (CAF-I p60) (M-phase phosphoprotein 7)	CHAF1B	127764	144997	138345	157935	196675	244015	175912	203076
231	Q96JM3	CHAP1_HUMAN	Chromosome alignment-maintaining phosphoprotein 1 (Zinc finger protein 828)	CHAMP1	126463	120566	121211	132457	138718	144844	177102	133384
232	Q9Y6H1	CHCH2_HUMAN	Coiled-coil-helix-coiled-coil-helix domain-containing protein 2 (Aging-associated gene 10 protein) (HCV NS2 trans-regulated protein) (NS2TP)	CHCHD2	1.26935e+06	1.26774e+06	1.23068e+06	1.25714e+06	1.90776e+06	1.8907e+06	1.89608e+06	1.91376e+06
233	C9JRZ6	C9JRZ6_HUMAN	MICOS complex subunit	CHCHD3	731741	750078	712015	718551	1.29536e+06	1.32724e+06	1.05464e+06	1.02817e+06
234	Q8N4Q1	MIA40_HUMAN	Mitochondrial intermembrane space import and assembly protein 40 (Coiled-coil-helix-coiled-coil-helix domain-containing protein 4)	CHCHD4	368253	336915	353873	342217	367289	412538	398590	409126
235	F5GWX5	F5GWX5_HUMAN	Chromodomain-helicase-DNA-binding protein 4	CHD4	458400	412471	412780	412792	428933	465976	462302	433170
236	J3QK89	J3QK89_HUMAN	Calcium homeostasis endoplasmic reticulum protein	CHERP	436837	477803	469652	470522	408751	448358	504115	491959
237	E9PSD5	E9PSD5_HUMAN	Cysteine and histidine-rich domain-containing protein 1	CHORDC1	1831.01	4264.41	120662	26660	4119.96	3489.06	6908.69	8480.01
238	Q99653	CHP1_HUMAN	Calcineurin B homologous protein 1 (Calcineurin B-like protein) (Calcium-binding protein CHP) (Calcium-binding protein p22) (EF-hand calcium-binding domain-containing protein p22)	CHP1	538948	532447	484715	533588	865800	874112	839075	848873
239	X6R700	X6R700_HUMAN	Chromatin target of PRMT1 protein	CHTOP	72946.3	67250.1	63970.7	70933	93817.7	96629.8	95431.4	91862.2
240	D6W5Y5	D6W5Y5_HUMAN	Cold inducible RNA binding protein, isoform CRA_c (Cold-inducible RNA-binding protein)	CIRBP	68650.5	154765	129913	127385	218510	213924	192009	193015
241	Q9NZ45	CISD1_HUMAN	CDGSH iron-sulfur domain-containing protein 1 (MitoNEET)	CISD1	1.97374e+06	2.03714e+06	1.88139e+06	1.91467e+06	2.97202e+06	2.9111e+06	2.99017e+06	3.02694e+06
242	Q8N5K1	CISD2_HUMAN	CDGSH iron-sulfur domain-containing protein 2 (Endoplasmic reticulum intermembrane small protein) (MitoNEET-related 1 protein) (Miner1) (Nutrient-deprivation autophagy factor-1) (NAF-1)	CISD2	561415	591639	570620	574748	686502	660825	705092	720370
243	Q14008	CKAP5_HUMAN	Cytoskeleton-associated protein 5 (Colonic and hepatic tumor overexpressed gene protein) (Ch-TOG)	CKAP5	804311	800215	674940	721403	943043	875985	961754	978398
244	P12277	KCRB_HUMAN	Creatine kinase B-type (EC 2.7.3.2) (B-CK) (Creatine kinase B chain)	CKB	1.0612e+06	1.12943e+06	1.12946e+06	1.13247e+06	437236	518182	566518	281491
245	P51798	CLCN7_HUMAN	H(+)/Cl(-) exchange transporter 7 (Chloride channel 7 alpha subunit) (Chloride channel protein 7) (ClC-7)	CLCN7	71846.2	71042.8	73419	84872	114171	93771	90312.5	103866
246	O00299	CLIC1_HUMAN	Chloride intracellular channel protein 1 (Chloride channel ABP) (Nuclear chloride ion channel 27) (NCC27) (Regulatory nuclear chloride ion channel protein) (hRNCC)	CLIC1	1.82807e+06	1.81425e+06	1.85371e+06	1.82431e+06	698261	709831	664463	689238
247	Q14677	EPN4_HUMAN	Clathrin interactor 1 (Clathrin-interacting protein localized in the trans-Golgi region) (Clint) (Enthoprotin) (Epsin-4) (Epsin-related protein) (EpsinR)	CLINT1	71618.3	76613.8	82669.3	80414.5	79089.3	79317.4	68474.2	67472.7
248	Q9H078	CLPB_HUMAN	Caseinolytic peptidase B protein homolog (EC 3.6.1.3) (Suppressor of potassium transport defect 3)	CLPB	356003	407485	383476	342472	474150	494789	487532	442753
249	Q16740	CLPP_HUMAN	ATP-dependent Clp protease proteolytic subunit, mitochondrial (EC 3.4.21.92) (Endopeptidase Clp)	CLPP	1.30306e+06	1.29718e+06	1.24848e+06	1.3121e+06	1.11193e+06	1.16063e+06	1.18478e+06	1.18317e+06
250	O96005	CLPT1_HUMAN	Cleft lip and palate transmembrane protein 1	CLPTM1	359692	388722	379819	366164	522415	534566	600881	589060
251	Q96KA5	CLP1L_HUMAN	Cleft lip and palate transmembrane protein 1-like protein (CLPTM1-like protein) (Cisplatin resistance-related protein 9) (CRR9p)	CLPTM1L	478682	444248	457129	467680	615563	644127	610178	639625
252	O76031	CLPX_HUMAN	ATP-dependent Clp protease ATP-binding subunit clpX-like, mitochondrial	CLPX	935709	949784	933781	999250	1.2015e+06	1.14515e+06	1.08649e+06	1.22749e+06
253	P09496	CLCA_HUMAN	Clathrin light chain A (Lca)	CLTA	9764.67	29268.4	5022.55	2693.53	34853.1	30707	28629	28904.7
254	Q00610	CLH1_HUMAN	Clathrin heavy chain 1 (Clathrin heavy chain on chromosome 17) (CLH-17)	CLTC	2.37622e+06	2.35507e+06	2.46898e+06	2.5089e+06	2.60234e+06	2.62547e+06	2.54573e+06	2.47378e+06
255	Q8NFW8	NEUA_HUMAN	N-acylneuraminate cytidylyltransferase (EC 2.7.7.43) (CMP-N-acetylneuraminic acid synthase) (CMP-NeuNAc synthase)	CMAS	58868.1	47354.2	52764.7	60847.1	57799.9	65725.1	64123.9	62827.5
256	Q7Z7K0	COXM1_HUMAN	COX assembly mitochondrial protein homolog (Cmc1p)	CMC1	81397.6	92140.6	81124	85530.9	70174.9	252961	226190	177555
257	D6RAT4	D6RAT4_HUMAN	Cellular nucleic acid-binding protein (Fragment)	CNBP	51623.7	41417.7	50968.5	53060.4	19293.3	28095.8	32577	34113.7
258	A6NLH6	A6NLH6_HUMAN	Protein cornichon homolog 4	CNIH4	101096	12221.2	93148.1	92098	101296	84023.9	90813	94553.4
259	P09543	CN37_HUMAN	2',3'-cyclic-nucleotide 3'-phosphodiesterase (CNP) (CNPase) (EC 3.1.4.37)	CNP	135155	84863.1	138474	133036	154638	163001	150963	162834
260	Q9BT09	CNPY3_HUMAN	Protein canopy homolog 3 (CTG repeat protein 4a) (Expanded repeat-domain protein CAG/CTG 5) (Protein associated with TLR4) (Trinucleotide repeat-containing gene 5 protein)	CNPY3	569407	578431	547318	527047	699094	671675	673725	677600
261	X6R5Z6	X6R5Z6_HUMAN	Cytochrome c oxidase assembly factor 6 homolog	COA6	201902	217145	194866	193286	136321	139190	150250	151971
262	P38432	COIL_HUMAN	Coilin (p80-coilin)	COIL	20644.9	18813.2	27180.4	28435.6	25680.9	39610.8	35680.9	29524.5
263	Q8NBJ5	GT251_HUMAN	Procollagen galactosyltransferase 1 (EC 2.4.1.50) (Collagen beta(1-O)galactosyltransferase 1) (Glycosyltransferase 25 family member 1) (Hydroxylysine galactosyltransferase 1)	COLGALT1	1.68114e+06	1.70674e+06	1.72222e+06	1.66988e+06	1.88504e+06	1.87361e+06	1.90724e+06	1.74448e+06
264	P21964	COMT_HUMAN	Catechol O-methyltransferase (EC 2.1.1.6)	COMT	6.90934e+06	6.72748e+06	6.9989e+06	7.0732e+06	8.13489e+06	8.2162e+06	8.39084e+06	8.33103e+06
265	Q86VU5	CMTD1_HUMAN	Catechol O-methyltransferase domain-containing protein 1 (EC 2.1.1.-)	COMTD1	113668	100378	122470	113084	182368	195858	192896	199341
266	P53621	COPA_HUMAN	Coatomer subunit alpha (Alpha-coat protein) (Alpha-COP) (HEP-COP) (HEPCOP) [Cleaved into: Xenin (Xenopsin-related peptide); Proxenin]	COPA	981410	1.11308e+06	1.02266e+06	1.12493e+06	869433	952999	963567	949620
267	P53618	COPB_HUMAN	Coatomer subunit beta (Beta-coat protein) (Beta-COP)	COPB1	239563	213488	235244	243746	204571	199507	193127	177722
268	P35606	COPB2_HUMAN	Coatomer subunit beta' (Beta'-coat protein) (Beta'-COP) (p102)	COPB2	401897	362204	374054	389576	338309	286655	342850	336459
269	M0QXB4	M0QXB4_HUMAN	Coatomer protein complex, subunit epsilon, isoform CRA_g (Coatomer subunit epsilon)	COPE	136842	111843	145027	137622	119210	113620	112604	58440.7
270	Q9Y678	COPG1_HUMAN	Coatomer subunit gamma-1 (Gamma-1-coat protein) (Gamma-1-COP)	COPG1	202404	206965	172478	215782	167644	190839	146827	174259
271	Q9NZJ6	COQ3_HUMAN	Ubiquinone biosynthesis O-methyltransferase, mitochondrial (3-demethylubiquinol 3-O-methyltransferase) (EC 2.1.1.64) (Polyprenyldihydroxybenzoate methyltransferase) (EC 2.1.1.114)	COQ3	26054.3	24630.1	27637	14730.5	28720.7	27200	1880.54	15259.5
272	Q8NI60	COQ8A_HUMAN	Atypical kinase COQ8A, mitochondrial (EC 2.7.-.-) (Chaperone activity of bc1 complex-like) (Chaperone-ABC1-like) (Coenzyme Q protein 8A) (aarF domain-containing protein kinase 3)	COQ8A	52217.5	53741.6	51806.1	53919.3	43883.1	50175.8	55183.9	51476.3
273	H3BNT2	H3BNT2_HUMAN	Ubiquinone biosynthesis protein COQ9, mitochondrial (Fragment)	COQ9	25565.5	29776	26987.8	26595.3	24132.6	23449.9	23628.4	24746.7
274	Q14061	COX17_HUMAN	Cytochrome c oxidase copper chaperone	COX17	169501	178910	183404	179544	102929	104501	102240	99964.5
275	Q5RI15	COX20_HUMAN	Cytochrome c oxidase protein 20 homolog	COX20	492963	484358	434505	438401	739495	712142	666070	690268
276	P13073	COX41_HUMAN	Cytochrome c oxidase subunit 4 isoform 1, mitochondrial (Cytochrome c oxidase polypeptide IV) (Cytochrome c oxidase subunit IV isoform 1) (COX IV-1)	COX4I1	3.04845e+06	3.15376e+06	3.01991e+06	2.96025e+06	4.30089e+06	4.20103e+06	4.30029e+06	4.26772e+06
277	P20674	COX5A_HUMAN	Cytochrome c oxidase subunit 5A, mitochondrial (Cytochrome c oxidase polypeptide Va)	COX5A	3.43695e+06	3.38165e+06	3.33792e+06	3.38716e+06	4.54764e+06	4.51172e+06	4.4477e+06	4.42402e+06
278	P10606	COX5B_HUMAN	Cytochrome c oxidase subunit 5B, mitochondrial (Cytochrome c oxidase polypeptide Vb)	COX5B	923271	893640	845249	815743	1.45306e+06	1.47399e+06	1.45923e+06	1.43624e+06
279	P14854	CX6B1_HUMAN	Cytochrome c oxidase subunit 6B1 (Cytochrome c oxidase subunit VIb isoform 1) (COX VIb-1)	COX6B1	537717	568040	544147	520879	322376	320694	351068	333825
280	O75976	CBPD_HUMAN	Carboxypeptidase D (EC 3.4.17.22) (Metallocarboxypeptidase D) (gp180)	CPD	176572	190684	184274	183895	214565	206204	195156	232239
281	F2Z2V0	F2Z2V0_HUMAN	Copine-1 (Fragment)	CPNE1	614557	631649	643610	633728	594388	602546	614546	613418
282	O75131	CPNE3_HUMAN	Copine-3 (Copine III)	CPNE3	599149	556783	600160	382093	474987	388568	417899	377161
283	P36551	HEM6_HUMAN	Oxygen-dependent coproporphyrinogen-III oxidase, mitochondrial (COX) (Coprogen oxidase) (Coproporphyrinogenase) (EC 1.3.3.3)	CPOX	4.13065e+06	4.04751e+06	4.19704e+06	4.18244e+06	3.58208e+06	3.68771e+06	3.64221e+06	3.61239e+06
284	Q10570	CPSF1_HUMAN	Cleavage and polyadenylation specificity factor subunit 1 (Cleavage and polyadenylation specificity factor 160 kDa subunit) (CPSF 160 kDa subunit)	CPSF1	545540	557289	445324	557855	564557	572123	575114	551116
285	Q9P2I0	CPSF2_HUMAN	Cleavage and polyadenylation specificity factor subunit 2 (Cleavage and polyadenylation specificity factor 100 kDa subunit) (CPSF 100 kDa subunit)	CPSF2	495901	474856	489479	476704	481805	515665	492530	468267
286	G5E9W3	G5E9W3_HUMAN	Cleavage and polyadenylation specific factor 3, 73kDa, isoform CRA_b (Cleavage and polyadenylation-specificity factor subunit 3)	CPSF3	318945	295522	313933	310683	283602	287906	286764	318106
287	C9JEV9	C9JEV9_HUMAN	Cleavage and polyadenylation-specificity factor subunit 4	CPSF4	6926.26	4998.25	7657.8	9220.8	9665.51	12157.1	9766.28	10612.9
288	F8WJN3	F8WJN3_HUMAN	Cleavage and polyadenylation-specificity factor subunit 6	CPSF6	1.03122e+06	987850	995048	1.01265e+06	883401	912865	1.06013e+06	1.09361e+06
289	F5H669	F5H669_HUMAN	Cleavage and polyadenylation-specificity factor subunit 7 (Fragment)	CPSF7	319066	304825	317965	333677	316217	417302	338004	332835
290	P50416	CPT1A_HUMAN	Carnitine O-palmitoyltransferase 1, liver isoform (CPT1-L) (EC 2.3.1.21) (Carnitine O-palmitoyltransferase I, liver isoform) (CPT I) (CPTI-L) (Carnitine palmitoyltransferase 1A)	CPT1A	410372	512551	543155	533679	610981	606930	660741	661475
291	P23786	CPT2_HUMAN	Carnitine O-palmitoyltransferase 2, mitochondrial (EC 2.3.1.21) (Carnitine palmitoyltransferase II) (CPT II)	CPT2	75109.9	64240.2	73820.3	50779.9	83440.5	82590.8	88343.7	74780
292	O75629	CREG1_HUMAN	Protein CREG1 (Cellular repressor of E1A-stimulated genes 1)	CREG1	512856	527828	497735	519207	398006	447458	399327	392492
293	P46109	CRKL_HUMAN	Crk-like protein	CRKL	718004	721260	731417	748629	348387	351524	323127	346555
294	Q5JY65	Q5JY65_HUMAN	Crooked neck-like protein 1	CRNKL1	55279.3	45041.7	11309.9	56702.9	59701.1	73041.6	78458.8	66799.7
295	C9JP16	C9JP16_HUMAN	Cartilage-associated protein	CRTAP	84731.8	79268.4	87922.1	82943.1	100396	96155.2	106925	101059
296	Q08257	QOR_HUMAN	Quinone oxidoreductase (EC 1.6.5.5) (NADPH:quinone reductase) (Zeta-crystallin)	CRYZ	1.80492e+06	1.80115e+06	1.80281e+06	1.90814e+06	1.46459e+06	1.47119e+06	1.48168e+06	1.38484e+06
297	B4DJV2	B4DJV2_HUMAN	Citrate synthase	CS	9.90264e+06	1.03436e+07	1.03246e+07	1.02972e+07	9.04417e+06	9.10008e+06	9.32112e+06	9.22107e+06
298	P55060	XPO2_HUMAN	Exportin-2 (Exp2) (Cellular apoptosis susceptibility protein) (Chromosome segregation 1-like protein) (Importin-alpha re-exporter)	CSE1L	97409.4	94178.2	66190.3	89206.1	62704.5	49146.9	65920.6	48998.9
299	P48729	KC1A_HUMAN	Casein kinase I isoform alpha (CKI-alpha) (EC 2.7.11.1) (CK1)	CSNK1A1	134000	123642	128400	121138	176834	191310	155924	171391
300	E7EU96	E7EU96_HUMAN	Casein kinase II subunit alpha	CSNK2A1	366453	296235	292461	379436	259246	270268	255207	292466
301	P19784	CSK22_HUMAN	Casein kinase II subunit alpha' (CK II alpha') (EC 2.7.11.1)	CSNK2A2	180237	162993	161288	162166	96164.6	123555	129739	131209
302	Q5SRQ6	Q5SRQ6_HUMAN	Casein kinase II subunit beta (CK II beta)	CSNK2B	316146	280280	347500	299278	253960	245588	211230	220366
303	P04080	CYTB_HUMAN	Cystatin-B (CPI-B) (Liver thiol proteinase inhibitor) (Stefin-B)	CSTB	76174.6	86930.9	82789	63855.6	42156.3	44717.3	47975.3	46993.1
304	Q05048	CSTF1_HUMAN	Cleavage stimulation factor subunit 1 (CF-1 50 kDa subunit) (Cleavage stimulation factor 50 kDa subunit) (CSTF 50 kDa subunit) (CstF-50)	CSTF1	239086	209655	217394	247054	181160	189081	205678	186780
305	P33240	CSTF2_HUMAN	Cleavage stimulation factor subunit 2 (CF-1 64 kDa subunit) (Cleavage stimulation factor 64 kDa subunit) (CSTF 64 kDa subunit) (CstF-64)	CSTF2	624082	648330	656786	637537	542733	598263	600224	590385
306	Q12996	CSTF3_HUMAN	Cleavage stimulation factor subunit 3 (CF-1 77 kDa subunit) (Cleavage stimulation factor 77 kDa subunit) (CSTF 77 kDa subunit) (CstF-77)	CSTF3	387453	357562	379049	361887	319346	292619	342805	281090
307	Q8WYA6	CTBL1_HUMAN	Beta-catenin-like protein 1 (Nuclear-associated protein) (NAP) (Testis development protein NYD-SP19)	CTNNBL1	64806.4	113975	150399	62450.8	88423	128725	77207.1	86735.5
308	Q6PD62	CTR9_HUMAN	RNA polymerase-associated protein CTR9 homolog (SH2 domain-binding protein 1)	CTR9	256939	252502	220342	254568	252336	233338	262764	239813
309	X6R8A1	X6R8A1_HUMAN	Carboxypeptidase (EC 3.4.16.-)	CTSA	67713.5	68245.5	74915.9	58139.9	93682.2	93580.2	97413.1	141960
310	P07858	CATB_HUMAN	Cathepsin B (EC 3.4.22.1) (APP secretase) (APPS) (Cathepsin B1) [Cleaved into: Cathepsin B light chain; Cathepsin B heavy chain]	CTSB	407632	453391	419686	428039	381349	400134	407654	406153
311	P53634	CATC_HUMAN	Dipeptidyl peptidase 1 (EC 3.4.14.1) (Cathepsin C) (Cathepsin J) (Dipeptidyl peptidase I) (DPP-I) (DPPI) (Dipeptidyl transferase) [Cleaved into: Dipeptidyl peptidase 1 exclusion domain chain (Dipeptidyl peptidase I exclusion domain chain); Dipeptidyl peptidase 1 heavy chain (Dipeptidyl peptidase I heavy chain); Dipeptidyl peptidase 1 light chain (Dipeptidyl peptidase I light chain)]	CTSC	683297	632820	697390	665913	805641	778557	780689	684332
312	P07339	CATD_HUMAN	Cathepsin D (EC 3.4.23.5) [Cleaved into: Cathepsin D light chain; Cathepsin D heavy chain]	CTSD	1.6227e+06	1.64813e+06	1.67669e+06	1.61319e+06	1.70982e+06	1.69504e+06	1.70944e+06	1.68273e+06
313	P09668	CATH_HUMAN	Pro-cathepsin H [Cleaved into: Cathepsin H mini chain; Cathepsin H (EC 3.4.22.16); Cathepsin H heavy chain; Cathepsin H light chain]	CTSH	120463	103116	105068	100838	108782	108427	111217	105237
314	P07711	CATL1_HUMAN	Cathepsin L1 (EC 3.4.22.15) (Cathepsin L) (Major excreted protein) (MEP) [Cleaved into: Cathepsin L1 heavy chain; Cathepsin L1 light chain]	CTSL	135292	138609	140836	130996	159553	156250	175152	174993
315	O60888	CUTA_HUMAN	Protein CutA (Acetylcholinesterase-associated protein) (Brain acetylcholinesterase putative membrane anchor)	CUTA	432840	404280	393736	399138	234948	194409	236060	225115
316	B7WP74	B7WP74_HUMAN	Pre-mRNA-splicing factor CWC22 homolog (Fragment)	CWC22	68328.3	62669.1	79601	76109.3	38781.6	48891.2	29882	68748.3
317	J3KNF8	J3KNF8_HUMAN	Cytochrome b5 type B (Cytochrome b5 type B (Outer mitochondrial membrane), isoform CRA_a)	CYB5B	1.18553e+06	1.0929e+06	1.08349e+06	1.12405e+06	1.53384e+06	1.49249e+06	1.53596e+06	1.52867e+06
318	Q9UHQ9	NB5R1_HUMAN	NADH-cytochrome b5 reductase 1 (b5R.1) (EC 1.6.2.2) (Humb5R2) (NAD(P)H:quinone oxidoreductase type 3 polypeptide A2)	CYB5R1	491255	485545	444852	504847	683195	657804	744117	808695
319	P00387	NB5R3_HUMAN	NADH-cytochrome b5 reductase 3 (B5R) (Cytochrome b5 reductase) (EC 1.6.2.2) (Diaphorase-1) [Cleaved into: NADH-cytochrome b5 reductase 3 membrane-bound form; NADH-cytochrome b5 reductase 3 soluble form]	CYB5R3	1.1682e+06	1.16541e+06	1.09307e+06	1.13492e+06	1.33832e+06	1.30181e+06	1.33936e+06	1.32159e+06
320	P08574	CY1_HUMAN	Cytochrome c1, heme protein, mitochondrial (Complex III subunit 4) (Complex III subunit IV) (Cytochrome b-c1 complex subunit 4) (Ubiquinol-cytochrome-c reductase complex cytochrome c1 subunit) (Cytochrome c-1)	CYC1	1.48649e+06	1.46188e+06	1.37045e+06	1.36269e+06	2.4676e+06	2.43581e+06	2.54643e+06	2.55721e+06
321	C9JFR7	C9JFR7_HUMAN	Cytochrome c (Fragment)	CYCS	6.61715e+06	6.64183e+06	6.59566e+06	6.82245e+06	5.4506e+06	5.47586e+06	5.25148e+06	5.14052e+06
322	Q16850	CP51A_HUMAN	Lanosterol 14-alpha demethylase (LDM) (EC 1.14.13.70) (CYPLI) (Cytochrome P450 51A1) (Cytochrome P450-14DM) (Cytochrome P45014DM) (Cytochrome P450LI) (Sterol 14-alpha demethylase)	CYP51A1	246349	225657	220893	205974	479884	428580	449248	455665
323	F5GXX5	F5GXX5_HUMAN	Dolichyl-diphosphooligosaccharide--protein glycosyltransferase subunit DAD1 (Oligosaccharyl transferase subunit DAD1) (EC 2.4.99.18)	DAD1	1.13035e+06	1.1626e+06	1.10514e+06	1.12956e+06	1.55149e+06	1.48106e+06	1.58971e+06	1.57591e+06
324	P51398	RT29_HUMAN	28S ribosomal protein S29, mitochondrial (MRP-S29) (S29mt) (Death-associated protein 3) (DAP-3) (Ionizing radiation resistance conferring protein)	DAP3	1.03536e+06	1.0264e+06	1.0266e+06	989787	1.06889e+06	1.06466e+06	1.10965e+06	1.09701e+06
325	P14868	SYDC_HUMAN	Aspartate--tRNA ligase, cytoplasmic (EC 6.1.1.12) (Aspartyl-tRNA synthetase) (AspRS) (Cell proliferation-inducing gene 40 protein)	DARS	226783	237333	247115	248712	138914	130897	136919	136785
326	Q6PI48	SYDM_HUMAN	Aspartate--tRNA ligase, mitochondrial (EC 6.1.1.12) (Aspartyl-tRNA synthetase) (AspRS)	DARS2	1.6418e+06	1.40849e+06	1.46765e+06	1.41911e+06	1.4797e+06	1.40768e+06	1.47602e+06	1.43919e+06
327	Q96EP5	DAZP1_HUMAN	DAZ-associated protein 1 (Deleted in azoospermia-associated protein 1)	DAZAP1	1.34692e+06	1.31466e+06	1.33967e+06	1.29653e+06	1.14687e+06	1.11736e+06	1.16715e+06	1.15943e+06
328	P11182	ODB2_HUMAN	Lipoamide acyltransferase component of branched-chain alpha-keto acid dehydrogenase complex, mitochondrial (EC 2.3.1.168) (52 kDa mitochondrial autoantigen of primary biliary cirrhosis) (Branched chain 2-oxo-acid dehydrogenase complex component E2) (BCOADC-E2) (Branched-chain alpha-keto acid dehydrogenase complex component E2) (BCKAD-E2) (BCKADE2) (Dihydrolipoamide acetyltransferase component of …	DBT	67309.9	67628.3	73169.1	73374.3	74500	63154.6	64603.4	71232.5
329	K7ESP4	K7ESP4_HUMAN	Dephospho-CoA kinase domain-containing protein (Fragment)	DCAKD	31799.6	34726.6	3356.06	38104.3	53421.5	57241.2	60397.1	57329.5
330	Q9H773	DCTP1_HUMAN	dCTP pyrophosphatase 1 (EC 3.6.1.12) (Deoxycytidine-triphosphatase 1) (dCTPase 1) (RS21C6) (XTP3-transactivated gene A protein)	DCTPP1	19090.4	17671.2	17780.7	16695.8	8494.74	1600.76	7955.63	8615.34
331	Q7Z4W1	DCXR_HUMAN	L-xylulose reductase (XR) (EC 1.1.1.10) (Carbonyl reductase II) (Dicarbonyl/L-xylulose reductase) (Kidney dicarbonyl reductase) (kiDCR) (Short chain dehydrogenase/reductase family 20C member 1) (Sperm surface protein P34H)	DCXR	500141	308431	519824	325031	238671	374824	244923	243527
332	Q16531	DDB1_HUMAN	DNA damage-binding protein 1 (DDB p127 subunit) (DNA damage-binding protein a) (DDBa) (Damage-specific DNA-binding protein 1) (HBV X-associated protein 1) (XAP-1) (UV-damaged DNA-binding factor) (UV-damaged DNA-binding protein 1) (UV-DDB 1) (XPE-binding factor) (XPE-BF) (Xeroderma pigmentosum group E-complementing protein) (XPCe)	DDB1	109477	128425	96884.9	111421	65424.1	80788.7	76057.4	97880
333	P39656	OST48_HUMAN	Dolichyl-diphosphooligosaccharide--protein glycosyltransferase 48 kDa subunit (DDOST 48 kDa subunit) (Oligosaccharyl transferase 48 kDa subunit) (EC 2.4.99.18)	DDOST	4.56904e+06	3.83707e+06	4.503e+06	3.91036e+06	5.76924e+06	5.71773e+06	5.66215e+06	6.01382e+06
334	Q96HY6	DDRGK_HUMAN	DDRGK domain-containing protein 1 (Dashurin) (UFM1-binding and PCI domain-containing protein 1)	DDRGK1	457568	368757	342349	436310	562626	586574	591814	572943
335	Q92499	DDX1_HUMAN	ATP-dependent RNA helicase DDX1 (EC 3.6.4.13) (DEAD box protein 1) (DEAD box protein retinoblastoma) (DBP-RB)	DDX1	725922	696825	704720	647849	487154	508146	465860	486160
336	H3BLZ8	H3BLZ8_HUMAN	Probable ATP-dependent RNA helicase DDX17	DDX17	3.30828e+06	3.32933e+06	3.3452e+06	3.33089e+06	3.2383e+06	3.11663e+06	3.22412e+06	3.088e+06
337	Q9NVP1	DDX18_HUMAN	ATP-dependent RNA helicase DDX18 (EC 3.6.4.13) (DEAD box protein 18) (Myc-regulated DEAD box protein) (MrDb)	DDX18	29474.4	33558.2	34601.2	28759.9	61805.5	62881.8	52623.4	52424.9
338	I3L0H8	I3L0H8_HUMAN	ATP-dependent RNA helicase DDX19A	DDX19A	90091.6	91683.5	102476	72732.4	56317.8	58457.8	64875.6	45944
339	Q9NR30	DDX21_HUMAN	Nucleolar RNA helicase 2 (EC 3.6.4.13) (DEAD box protein 21) (Gu-alpha) (Nucleolar RNA helicase Gu) (Nucleolar RNA helicase II) (RH II/Gu)	DDX21	4.29629e+06	4.17472e+06	4.01164e+06	4.05333e+06	5.52934e+06	5.45388e+06	5.07411e+06	5.04631e+06
340	Q9BUQ8	DDX23_HUMAN	Probable ATP-dependent RNA helicase DDX23 (EC 3.6.4.13) (100 kDa U5 snRNP-specific protein) (DEAD box protein 23) (PRP28 homolog) (U5-100kD)	DDX23	1.34921e+06	1.40721e+06	1.43563e+06	1.33247e+06	1.43173e+06	1.48449e+06	1.52416e+06	1.52434e+06
341	G3V529	G3V529_HUMAN	ATP-dependent RNA helicase DDX24	DDX24	15884.2	15664	1610.32	2490.92	2367.2	21812.1	17859.5	18589.8
342	O00148	DX39A_HUMAN	ATP-dependent RNA helicase DDX39A (EC 3.6.4.13) (DEAD box protein 39) (Nuclear RNA helicase URH49)	DDX39A	590487	511237	477146	530130	224330	188644	151633	163436
343	Q13838	DX39B_HUMAN	Spliceosome RNA helicase DDX39B (EC 3.6.4.13) (56 kDa U2AF65-associated protein) (ATP-dependent RNA helicase p47) (DEAD box protein UAP56) (HLA-B-associated transcript 1 protein)	DDX39B	1.70322e+06	1.59946e+06	1.55258e+06	1.58172e+06	706560	683331	682858	655233
344	O00571	DDX3X_HUMAN	ATP-dependent RNA helicase DDX3X (EC 3.6.4.13) (DEAD box protein 3, X-chromosomal) (DEAD box, X isoform) (Helicase-like protein 2) (HLP2)	DDX3X	1.79933e+06	1.78651e+06	1.84315e+06	1.80939e+06	1.98288e+06	2.0636e+06	1.95104e+06	1.69344e+06
345	Q7L014	DDX46_HUMAN	Probable ATP-dependent RNA helicase DDX46 (EC 3.6.4.13) (DEAD box protein 46) (PRP5 homolog)	DDX46	710776	740691	766861	757109	505646	475310	555389	553016
346	Q9H0S4	DDX47_HUMAN	Probable ATP-dependent RNA helicase DDX47 (EC 3.6.4.13) (DEAD box protein 47)	DDX47	111476	115773	78080.1	77324.8	135803	146775	157088	166642
347	P17844	DDX5_HUMAN	Probable ATP-dependent RNA helicase DDX5 (EC 3.6.4.13) (DEAD box protein 5) (RNA helicase p68)	DDX5	6.91128e+06	7.11454e+06	7.08166e+06	7.16718e+06	8.03535e+06	7.99331e+06	8.07047e+06	8.09817e+06
348	Q9BQ39	DDX50_HUMAN	ATP-dependent RNA helicase DDX50 (EC 3.6.4.13) (DEAD box protein 50) (Gu-beta) (Nucleolar protein Gu2)	DDX50	86601.9	73782.2	83605.2	69097.2	113718	120521	89263.7	106508
349	P26196	DDX6_HUMAN	Probable ATP-dependent RNA helicase DDX6 (EC 3.6.4.13) (ATP-dependent RNA helicase p54) (DEAD box protein 6) (Oncogene RCK)	DDX6	24762.4	23921.6	25622.7	23813.2	7106.47	6389.96	6831.1	6133.93
350	Q16698	DECR_HUMAN	2,4-dienoyl-CoA reductase, mitochondrial (EC 1.3.1.34) (2,4-dienoyl-CoA reductase [NADPH]) (4-enoyl-CoA reductase [NADPH]) (Short chain dehydrogenase/reductase family 18C member 1)	DECR1	3.65375e+06	3.6982e+06	3.40682e+06	3.48909e+06	3.3697e+06	3.22487e+06	3.6391e+06	3.3278e+06
351	P35659	DEK_HUMAN	Protein DEK	DEK	2.47716e+06	2.48677e+06	2.48537e+06	2.48248e+06	3.10963e+06	3.04339e+06	3.10642e+06	3.10962e+06
352	B4E1G1	B4E1G1_HUMAN	Derlin	DERL1	226564	259881	247495	214800	428335	448637	457699	483122
353	Q15392	DHC24_HUMAN	Delta(24)-sterol reductase (EC 1.3.1.72) (24-dehydrocholesterol reductase) (3-beta-hydroxysterol delta-24-reductase) (Diminuto/dwarf1 homolog) (Seladin-1)	DHCR24	799939	730095	817374	851250	1.39163e+06	1.35804e+06	1.49048e+06	1.2313e+06
354	Q9UBM7	DHCR7_HUMAN	7-dehydrocholesterol reductase (7-DHC reductase) (EC 1.3.1.21) (Putative sterol reductase SR-2) (Sterol Delta(7)-reductase)	DHCR7	1.49305e+06	1.42413e+06	1.23588e+06	1.32453e+06	1.48591e+06	1.53203e+06	1.60378e+06	1.57919e+06
355	I3NI32	I3NI32_HUMAN	Dihydroorotate dehydrogenase (quinone), mitochondrial (DHOdehase) (EC 1.3.5.2)	DHODH	81377.7	84182.9	82694.3	84840.8	90708.7	95380.6	99628.4	94859.2
356	Q96LJ7	DHRS1_HUMAN	Dehydrogenase/reductase SDR family member 1 (EC 1.1.-.-) (Short chain dehydrogenase/reductase family 19C member 1)	DHRS1	19939.9	7363.28	81208.1	7815.52	73032.1	7899.74	165136	5567.32
357	Q9BTZ2	DHRS4_HUMAN	Dehydrogenase/reductase SDR family member 4 (EC 1.1.1.184) (NADPH-dependent carbonyl reductase/NADP-retinol dehydrogenase) (CR) (PHCR) (NADPH-dependent retinol dehydrogenase/reductase) (NRDR) (humNRDR) (Peroxisomal short-chain alcohol dehydrogenase) (PSCD) (SCAD-SRL) (Short chain dehydrogenase/reductase family 25C member 2) (Short-chain dehydrogenase/reductase family member 4)	DHRS4	269938	232140	285653	295843	284279	276681	281544	282900
358	Q9Y394	DHRS7_HUMAN	Dehydrogenase/reductase SDR family member 7 (EC 1.1.-.-) (Retinal short-chain dehydrogenase/reductase 4) (retSDR4) (Short chain dehydrogenase/reductase family 34C member 1)	DHRS7	80009.9	76603.1	45245.3	66666.5	73169.6	87700.5	81337	83687.2
359	Q6IAN0	DRS7B_HUMAN	Dehydrogenase/reductase SDR family member 7B (EC 1.1.-.-) (Short-chain dehydrogenase/reductase family 32C member 1)	DHRS7B	109202	76216.6	146372	203468	240172	184195	178056	180104
360	O43143	DHX15_HUMAN	Pre-mRNA-splicing factor ATP-dependent RNA helicase DHX15 (EC 3.6.4.13) (ATP-dependent RNA helicase #46) (DEAH box protein 15)	DHX15	619157	610052	603375	683388	746854	820599	713300	771826
361	H7BXY3	H7BXY3_HUMAN	Putative ATP-dependent RNA helicase DHX30	DHX30	129740	101003	97572.2	105324	272383	262838	210504	180056
362	Q08211	DHX9_HUMAN	ATP-dependent RNA helicase A (RHA) (EC 3.6.4.13) (DEAH box protein 9) (Leukophysin) (LKP) (Nuclear DNA helicase II) (NDH II)	DHX9	6.89326e+06	6.81336e+06	6.91844e+06	6.87357e+06	8.35622e+06	8.27024e+06	7.79261e+06	7.75469e+06
363	Q9NR28	DBLOH_HUMAN	Diablo homolog, mitochondrial (Direct IAP-binding protein with low pI) (Second mitochondria-derived activator of caspase) (Smac)	DIABLO	627440	626303	643868	614597	690843	678179	713628	696722
364	H9KV28	H9KV28_HUMAN	Protein diaphanous homolog 1	DIAPH1	53904	57386.2	51962	56653.5	32438.3	29365.8	3218.05	31264
365	Q9BTC0	DIDO1_HUMAN	Death-inducer obliterator 1 (DIO-1) (hDido1) (Death-associated transcription factor 1) (DATF-1)	DIDO1	35687.2	31507.5	34445.1	39871	33706.2	3039.36	29052.4	31164.2
366	O60832	DKC1_HUMAN	H/ACA ribonucleoprotein complex subunit 4 (EC 5.4.99.-) (CBF5 homolog) (Dyskerin) (Nopp140-associated protein of 57 kDa) (Nucleolar protein NAP57) (Nucleolar protein family A member 4) (snoRNP protein DKC1)	DKC1	93958.7	125715	97415.3	91168.7	118779	127095	123145	119014
367	A4D212	A4D212_HUMAN	DKFZP586J0619 protein	DKFZP586J0619	28632.3	28924.3	33354.1	43855	40538.1	35806.1	51026.7	43636.5
368	Q5HYB6	Q5HYB6_HUMAN	Epididymis luminal protein 189 (Putative uncharacterized protein DKFZp686J1372) (Tropomyosin alpha-3 chain)	DKFZp686J1372	1.02519e+06	1.02941e+06	1.00476e+06	1.05707e+06	590627	599635	623002	600749
369	P10515	ODP2_HUMAN	Dihydrolipoyllysine-residue acetyltransferase component of pyruvate dehydrogenase complex, mitochondrial (EC 2.3.1.12) (70 kDa mitochondrial autoantigen of primary biliary cirrhosis) (PBC) (Dihydrolipoamide acetyltransferase component of pyruvate dehydrogenase complex) (M2 antigen complex 70 kDa subunit) (Pyruvate dehydrogenase complex component E2) (PDC-E2) (PDCE2)	DLAT	5.5502e+06	5.39284e+06	5.30671e+06	5.25302e+06	4.83262e+06	4.80497e+06	4.83856e+06	4.90581e+06
370	P09622	DLDH_HUMAN	Dihydrolipoyl dehydrogenase, mitochondrial (EC 1.8.1.4) (Dihydrolipoamide dehydrogenase) (Glycine cleavage system L protein)	DLD	8.15244e+06	8.05265e+06	8.22266e+06	8.02954e+06	7.13024e+06	7.23364e+06	7.39993e+06	7.30903e+06
371	P36957	ODO2_HUMAN	Dihydrolipoyllysine-residue succinyltransferase component of 2-oxoglutarate dehydrogenase complex, mitochondrial (EC 2.3.1.61) (2-oxoglutarate dehydrogenase complex component E2) (OGDC-E2) (Dihydrolipoamide succinyltransferase component of 2-oxoglutarate dehydrogenase complex) (E2K)	DLST	1.05557e+06	1.04123e+06	1.01279e+06	1.08468e+06	1.08811e+06	949892	1.05994e+06	1.06216e+06
372	P31689	DNJA1_HUMAN	DnaJ homolog subfamily A member 1 (DnaJ protein homolog 2) (HSDJ) (Heat shock 40 kDa protein 4) (Heat shock protein J2) (HSJ-2) (Human DnaJ protein 2) (hDj-2)	DNAJA1	171545	163238	171830	166545	106195	100186	101642	102455
373	O60884	DNJA2_HUMAN	DnaJ homolog subfamily A member 2 (Cell cycle progression restoration gene 3 protein) (Dnj3) (Dj3) (HIRA-interacting protein 4) (Renal carcinoma antigen NY-REN-14)	DNAJA2	50250.5	56779.7	16369.3	36483	31049.1	14818.5	14042	41731
374	Q96EY1	DNJA3_HUMAN	DnaJ homolog subfamily A member 3, mitochondrial (DnaJ protein Tid-1) (hTid-1) (Hepatocellular carcinoma-associated antigen 57) (Tumorous imaginal discs protein Tid56 homolog)	DNAJA3	1.41282e+06	1.48242e+06	1.44533e+06	1.50898e+06	1.93633e+06	1.87921e+06	1.83692e+06	1.8264e+06
375	P25685	DNJB1_HUMAN	DnaJ homolog subfamily B member 1 (DnaJ protein homolog 1) (Heat shock 40 kDa protein 1) (HSP40) (Heat shock protein 40) (Human DnaJ protein 1) (hDj-1)	DNAJB1	139136	159334	175748	136112	127726	125472	132486	137947
376	Q9UBS4	DJB11_HUMAN	DnaJ homolog subfamily B member 11 (APOBEC1-binding protein 2) (ABBP-2) (DnaJ protein homolog 9) (ER-associated DNAJ) (ER-associated Hsp40 co-chaperone) (Endoplasmic reticulum DNA J domain-containing protein 3) (ER-resident protein ERdj3) (ERdj3) (ERj3p) (HEDJ) (Human DnaJ protein 9) (hDj-9) (PWP1-interacting protein 4)	DNAJB11	1.30725e+06	1.37982e+06	1.32136e+06	1.45549e+06	1.55814e+06	1.55807e+06	1.59428e+06	1.56691e+06
377	J3KPS0	J3KPS0_HUMAN	DnaJ (Hsp40) homolog, subfamily B, member 12, isoform CRA_c (DnaJ homolog subfamily B member 12)	DNAJB12	48522.6	41983.2	63255.2	63016.7	85927.3	90775.3	92300.9	85749.1
378	Q96KC8	DNJC1_HUMAN	DnaJ homolog subfamily C member 1 (DnaJ protein homolog MTJ1)	DNAJC1	114227	123574	120426	130844	138149	127027	135227	146825
379	Q8IXB1	DJC10_HUMAN	DnaJ homolog subfamily C member 10 (EC 1.8.4.-) (Endoplasmic reticulum DNA J domain-containing protein 5) (ER-resident protein ERdj5) (ERdj5) (Macrothioredoxin) (MTHr)	DNAJC10	186070	169188	167857	175053	244561	261676	263977	263477
380	Q9NVM6	DJC17_HUMAN	DnaJ homolog subfamily C member 17	DNAJC17	14813.7	2159.59	13132.3	4622.96	15682.6	16926.5	18981.3	16933.4
381	Q96DA6	TIM14_HUMAN	Mitochondrial import inner membrane translocase subunit TIM14 (DnaJ homolog subfamily C member 19)	DNAJC19	669709	687982	675212	682668	773598	736855	686927	673627
382	O00115	DNS2A_HUMAN	Deoxyribonuclease-2-alpha (EC 3.1.22.1) (Acid DNase) (Deoxyribonuclease II alpha) (DNase II alpha) (Lysosomal DNase II) (R31240_2)	DNASE2	164766	150554	136730	142557	154702	148358	138486	133504
383	Q5QJE6	TDIF2_HUMAN	Deoxynucleotidyltransferase terminal-interacting protein 2 (Estrogen receptor-binding protein) (LPTS-interacting protein 2) (LPTS-RP2) (Terminal deoxynucleotidyltransferase-interacting factor 2) (TdIF2) (TdT-interacting factor 2)	DNTTIP2	12701	9326.4	11078	12225.9	20383.2	22743.8	24911.1	23060.2
384	Q92785	REQU_HUMAN	Zinc finger protein ubi-d4 (Apoptosis response zinc finger protein) (BRG1-associated factor 45D) (BAF45D) (D4, zinc and double PHD fingers family 2) (Protein requiem)	DPF2	46389.9	47457	30361.2	35309.6	51173.4	45062.2	57639	50470.4
385	Q5QPK2	Q5QPK2_HUMAN	Dolichol-phosphate mannosyltransferase subunit 1 (Dolichyl-phosphate mannosyltransferase polypeptide 1 catalytic subunit isoform 2)	DPM1	972562	930848	941058	996985	1.1258e+06	1.18698e+06	1.10019e+06	1.15092e+06
386	Q9P2X0	DPM3_HUMAN	Dolichol-phosphate mannosyltransferase subunit 3 (Dolichol-phosphate mannose synthase subunit 3) (DPM synthase subunit 3) (Dolichyl-phosphate beta-D-mannosyltransferase subunit 3) (Mannose-P-dolichol synthase subunit 3) (MPD synthase subunit 3) (Prostin-1)	DPM3	287523	306951	300805	302751	353779	376297	385839	372371
387	Q9C005	DPY30_HUMAN	Protein dpy-30 homolog (Dpy-30-like protein) (Dpy-30L)	DPY30	374300	379271	364660	354579	346366	359624	329892	311418
388	E9PQX9	E9PQX9_HUMAN	Dr1-associated corepressor	DRAP1	61639.3	70613.9	77454.7	60864.4	64680.8	68164	61476.7	55540.5
389	Q9Y295	DRG1_HUMAN	Developmentally-regulated GTP-binding protein 1 (DRG-1) (Neural precursor cell expressed developmentally down-regulated protein 3) (NEDD-3)	DRG1	143473	110262	125655	128324	67523.8	73806.5	59011.7	58956.2
390	P23919	KTHY_HUMAN	Thymidylate kinase (EC 2.7.4.9) (dTMP kinase)	DTYMK	33429.9	10149.6	26654	37695.1	19197.7	27020.4	18366.7	26829.3
391	P33316	DUT_HUMAN	Deoxyuridine 5'-triphosphate nucleotidohydrolase, mitochondrial (dUTPase) (EC 3.6.1.23) (dUTP pyrophosphatase)	DUT	942780	910384	940133	995832	664941	691078	583839	653327
392	Q14204	DYHC1_HUMAN	Cytoplasmic dynein 1 heavy chain 1 (Cytoplasmic dynein heavy chain 1) (Dynein heavy chain, cytosolic)	DYNC1H1	8647.67	7815.94	9542.67	10140.3	611.184	5546.77	6416.97	5011
393	Q5JPH6	SYEM_HUMAN	Probable glutamate--tRNA ligase, mitochondrial (EC 6.1.1.17) (Glutamyl-tRNA synthetase) (GluRS)	EARS2	38413.5	37279.8	40142.6	47845.1	26791.1	18568.1	9021.4	32056.3
394	Q15125	EBP_HUMAN	3-beta-hydroxysteroid-Delta(8),Delta(7)-isomerase (EC 5.3.3.5) (Cholestenol Delta-isomerase) (Delta(8)-Delta(7) sterol isomerase) (D8-D7 sterol isomerase) (Emopamil-binding protein)	EBP	522160	538519	547795	512157	638741	616870	798639	832549
395	Q13011	ECH1_HUMAN	Delta(3,5)-Delta(2,4)-dienoyl-CoA isomerase, mitochondrial (EC 5.3.3.-)	ECH1	3.94206e+06	3.9018e+06	3.79436e+06	3.72523e+06	3.19311e+06	3.20396e+06	3.34329e+06	3.3203e+06
396	P30084	ECHM_HUMAN	Enoyl-CoA hydratase, mitochondrial (EC 4.2.1.17) (Enoyl-CoA hydratase 1) (Short-chain enoyl-CoA hydratase) (SCEH)	ECHS1	2.89285e+06	2.91779e+06	2.89736e+06	2.86953e+06	2.48978e+06	2.61126e+06	2.41784e+06	2.57174e+06
397	P42126	ECI1_HUMAN	Enoyl-CoA delta isomerase 1, mitochondrial (EC 5.3.3.8) (3,2-trans-enoyl-CoA isomerase) (Delta(3),Delta(2)-enoyl-CoA isomerase) (D3,D2-enoyl-CoA isomerase) (Dodecenoyl-CoA isomerase)	ECI1	3.05166e+06	2.926e+06	2.92019e+06	2.87415e+06	2.41227e+06	2.35612e+06	2.48021e+06	2.15926e+06
398	O75521	ECI2_HUMAN	Enoyl-CoA delta isomerase 2, mitochondrial (EC 5.3.3.8) (DRS-1) (Delta(3),delta(2)-enoyl-CoA isomerase) (D3,D2-enoyl-CoA isomerase) (Diazepam-binding inhibitor-related protein 1) (DBI-related protein 1) (Dodecenoyl-CoA isomerase) (Hepatocellular carcinoma-associated antigen 88) (Peroxisomal 3,2-trans-enoyl-CoA isomerase) (pECI) (Renal carcinoma antigen NY-REN-1)	ECI2	808088	765234	788148	737260	737107	712139	770704	770436
399	Q16610	ECM1_HUMAN	Extracellular matrix protein 1 (Secretory component p85)	ECM1	323475	78038.4	74981.6	19681.7	28572.2	156715	88865.6	90472.5
400	Q6P2E9	EDC4_HUMAN	Enhancer of mRNA-decapping protein 4 (Autoantigen Ge-1) (Autoantigen RCD-8) (Human enhancer of decapping large subunit) (Hedls)	EDC4	1444.52	31614.8	3197.59	24856.2	20831.6	23907.9	3878.78	1780.69
401	P68104	EF1A1_HUMAN	Elongation factor 1-alpha 1 (EF-1-alpha-1) (Elongation factor Tu) (EF-Tu) (Eukaryotic elongation factor 1 A-1) (eEF1A-1) (Leukocyte receptor cluster member 7)	EEF1A1	2.36563e+07	2.44545e+07	2.47393e+07	2.44743e+07	1.00923e+07	9.99451e+06	9.8536e+06	9.74473e+06
402	P24534	EF1B_HUMAN	Elongation factor 1-beta (EF-1-beta)	EEF1B2	860297	708430	793755	831523	485243	479657	487693	501357
403	E9PRY8	E9PRY8_HUMAN	Elongation factor 1-delta	EEF1D	1.12016e+06	1.14513e+06	1.11595e+06	1.15562e+06	532492	550545	604524	577610
404	P26641	EF1G_HUMAN	Elongation factor 1-gamma (EF-1-gamma) (eEF-1B gamma)	EEF1G	2.51806e+06	2.47922e+06	2.55571e+06	2.5261e+06	850106	856618	1.22909e+06	871398
405	P13639	EF2_HUMAN	Elongation factor 2 (EF-2)	EEF2	4.63204e+06	4.50707e+06	4.76084e+06	4.69661e+06	1.9839e+06	1.97546e+06	1.93398e+06	1.97685e+06
406	Q15029	U5S1_HUMAN	116 kDa U5 small nuclear ribonucleoprotein component (Elongation factor Tu GTP-binding domain-containing protein 2) (SNU114 homolog) (hSNU114) (U5 snRNP-specific protein, 116 kDa) (U5-116 kDa)	EFTUD2	2.9512e+06	2.95537e+06	3.0077e+06	3.11407e+06	2.97901e+06	3.07962e+06	2.99073e+06	3.10632e+06
407	Q08426	ECHP_HUMAN	Peroxisomal bifunctional enzyme (PBE) (PBFE) [Includes: Enoyl-CoA hydratase/3,2-trans-enoyl-CoA isomerase (EC 4.2.1.17) (EC 5.3.3.8); 3-hydroxyacyl-CoA dehydrogenase (EC 1.1.1.35)]	EHHADH	63124.3	63736.7	62691.3	62881.7	78977.5	66615.9	79590.5	73388.5
408	K7EM18	K7EM18_HUMAN	Eukaryotic translation initiation factor 1	EIF1	123884	121132	131067	124251	67218.5	67387.1	66665.6	77080.4
409	P19525	E2AK2_HUMAN	Interferon-induced, double-stranded RNA-activated protein kinase (EC 2.7.11.1) (Eukaryotic translation initiation factor 2-alpha kinase 2) (eIF-2A protein kinase 2) (Interferon-inducible RNA-dependent protein kinase) (P1/eIF-2A protein kinase) (Protein kinase RNA-activated) (PKR) (Protein kinase R) (Tyrosine-protein kinase EIF2AK2) (EC 2.7.10.2) (p68 kinase)	EIF2AK2	74588.2	70816.1	84888.6	56879.5	93040.9	99569.2	76165.1	87992
410	E7ERK9	E7ERK9_HUMAN	Translation initiation factor eIF-2B subunit delta	EIF2B4	62764.9	61633.7	68855.8	66659.1	28022.3	30916.6	69643.5	65540.8
411	P05198	IF2A_HUMAN	Eukaryotic translation initiation factor 2 subunit 1 (Eukaryotic translation initiation factor 2 subunit alpha) (eIF-2-alpha) (eIF-2A) (eIF-2alpha)	EIF2S1	1.01005e+06	996033	996810	992703	996106	1.02433e+06	1.07061e+06	1.03238e+06
412	P20042	IF2B_HUMAN	Eukaryotic translation initiation factor 2 subunit 2 (Eukaryotic translation initiation factor 2 subunit beta) (eIF-2-beta)	EIF2S2	153946	169030	165924	167387	170702	162306	165842	160459
413	P41091	IF2G_HUMAN	Eukaryotic translation initiation factor 2 subunit 3 (Eukaryotic translation initiation factor 2 subunit gamma X) (eIF-2-gamma X) (eIF-2gX)	EIF2S3	896743	851875	843662	842363	749231	773970	785348	718901
414	Q14152	EIF3A_HUMAN	Eukaryotic translation initiation factor 3 subunit A (eIF3a) (Eukaryotic translation initiation factor 3 subunit 10) (eIF-3-theta) (eIF3 p167) (eIF3 p180) (eIF3 p185)	EIF3A	102530	99789.2	132183	101173	58241.5	68841.8	64884.7	55856.3
415	Q99613	EIF3C_HUMAN	Eukaryotic translation initiation factor 3 subunit C (eIF3c) (Eukaryotic translation initiation factor 3 subunit 8) (eIF3 p110)	EIF3C	193650	200088	177109	179180	97495.9	108088	107312	90558.1
416	B3KSH1	B3KSH1_HUMAN	Eukaryotic translation initiation factor 3 subunit F (eIF3f) (Eukaryotic translation initiation factor 3 subunit 5) (eIF-3-epsilon) (eIF3 p47)	EIF3F	275799	287903	270381	301896	154336	122184	173516	138737
417	B0QY89	B0QY89_HUMAN	Eukaryotic translation initiation factor 3 subunit L (eIF3l) (Eukaryotic translation initiation factor 3 subunit 6-interacting protein) (Eukaryotic translation initiation factor 3 subunit E-interacting protein)	EIF3L	64673.8	31156.2	26818.6	22155.2	2082.5	18890.5	6650.22	5403.81
418	J3KNJ2	J3KNJ2_HUMAN	Eukaryotic translation initiation factor 3 subunit M (Fragment)	EIF3M	26888.4	27975.4	25569.9	26139.6	12266.6	15359.8	13999.4	11864.3
419	P60842	IF4A1_HUMAN	Eukaryotic initiation factor 4A-I (eIF-4A-I) (eIF4A-I) (EC 3.6.4.13) (ATP-dependent RNA helicase eIF4A-1)	EIF4A1	807247	848787	832348	809220	429138	456491	475747	459312
420	P38919	IF4A3_HUMAN	Eukaryotic initiation factor 4A-III (eIF-4A-III) (eIF4A-III) (EC 3.6.4.13) (ATP-dependent RNA helicase DDX48) (ATP-dependent RNA helicase eIF4A-3) (DEAD box protein 48) (Eukaryotic initiation factor 4A-like NUK-34) (Eukaryotic translation initiation factor 4A isoform 3) (Nuclear matrix protein 265) (NMP 265) (hNMP 265) [Cleaved into: Eukaryotic initiation factor 4A-III, N-terminally processed]	EIF4A3	1.26051e+06	1.2553e+06	1.23001e+06	1.18805e+06	1.42998e+06	1.3865e+06	1.29843e+06	1.21009e+06
421	E9PGM1	E9PGM1_HUMAN	Eukaryotic translation initiation factor 4 gamma 1	EIF4G1	241875	280424	249399	273311	147012	162403	122606	119350
422	P63241	IF5A1_HUMAN	Eukaryotic translation initiation factor 5A-1 (eIF-5A-1) (eIF-5A1) (Eukaryotic initiation factor 5A isoform 1) (eIF-5A) (Rev-binding factor) (eIF-4D)	EIF5A	1.00836e+06	927677	938840	958250	458815	483074	436764	438979
423	O60841	IF2P_HUMAN	Eukaryotic translation initiation factor 5B (eIF-5B) (EC 3.6.5.3) (Translation initiation factor IF-2)	EIF5B	118895	124277	118647	110791	78555.4	88688.6	87258.1	82910.9
424	P56537	IF6_HUMAN	Eukaryotic translation initiation factor 6 (eIF-6) (B(2)GCN homolog) (B4 integrin interactor) (CAB) (p27(BBP))	EIF6	206536	218685	174650	217853	188585	227400	180456	209734
425	G5E9D5	G5E9D5_HUMAN	ElaC homolog 2 (E. coli), isoform CRA_a (Zinc phosphodiesterase ELAC protein 2)	ELAC2	10842.4	45350.3	51205.9	44888.4	36643.7	39612.2	45804	43309.5
426	Q15717	ELAV1_HUMAN	ELAV-like protein 1 (Hu-antigen R) (HuR)	ELAVL1	4.18363e+06	4.27102e+06	4.2408e+06	4.28844e+06	4.58896e+06	4.54898e+06	4.47597e+06	4.4612e+06
427	Q8N766	EMC1_HUMAN	ER membrane protein complex subunit 1	EMC1	1.26849e+06	1.24906e+06	1.2357e+06	1.25217e+06	1.58203e+06	1.59748e+06	1.72502e+06	1.60788e+06
428	Q15006	EMC2_HUMAN	ER membrane protein complex subunit 2 (Tetratricopeptide repeat protein 35) (TPR repeat protein 35)	EMC2	381711	404239	376598	391003	596190	601005	626766	614393
429	Q9NPA0	EMC7_HUMAN	ER membrane protein complex subunit 7	EMC7	1.24036e+06	1.37743e+06	1.43347e+06	1.40245e+06	711659	702689	756432	734455
430	P50402	EMD_HUMAN	Emerin	EMD	730446	744821	629299	698874	960860	950502	756865	896116
431	Q14249	NUCG_HUMAN	Endonuclease G, mitochondrial (Endo G) (EC 3.1.30.-)	ENDOG	838.574	6963.43	8867.46	9646.12	6848.5	6126.92	4812.18	9600.62
432	P06733	ENOA_HUMAN	Alpha-enolase (EC 4.2.1.11) (2-phospho-D-glycerate hydro-lyase) (C-myc promoter-binding protein) (Enolase 1) (MBP-1) (MPB-1) (Non-neural enolase) (NNE) (Phosphopyruvate hydratase) (Plasminogen-binding protein)	ENO1	1.12845e+07	1.12687e+07	1.15534e+07	1.13364e+07	4.95854e+06	4.68231e+06	4.78273e+06	4.76097e+06
433	Q96L91	EP400_HUMAN	E1A-binding protein p400 (EC 3.6.4.-) (CAG repeat protein 32) (Domino homolog) (hDomino) (Trinucleotide repeat-containing gene 12 protein) (p400 kDa SWI2/SNF2-related protein)	EP400	14347.2	8648.8	13012.7	2291.56	5944.11	6150.01	18520.2	17057.5
434	E9PHY5	E9PHY5_HUMAN	Band 4.1-like protein 2	EPB41L2	49080	41163.3	53597.7	45778.1	34186.1	29972.2	6105.68	30280.9
435	C9JKY3	C9JKY3_HUMAN	Epithelial cell adhesion molecule (Fragment)	EPCAM	31222.6	36990.2	38506.3	24168.6	24791.9	23322.7	27958.3	27408.8
436	P07099	HYEP_HUMAN	Epoxide hydrolase 1 (EC 3.3.2.9) (Epoxide hydratase) (Microsomal epoxide hydrolase)	EPHX1	469811	405761	412161	409308	643495	620245	613411	622691
437	H0YAW7	H0YAW7_HUMAN	Bifunctional epoxide hydrolase 2 (Fragment)	EPHX2	39257.1	36335.6	42109.4	39836.1	30770.7	33337.6	35024.7	35907.4
438	P58107	EPIPL_HUMAN	Epiplakin (450 kDa epidermal antigen)	EPPK1	53604.6	55459.5	60939.7	59860.4	38268.7	33601.9	34653.7	36871.6
439	P07814	SYEP_HUMAN	Bifunctional glutamate/proline--tRNA ligase (Bifunctional aminoacyl-tRNA synthetase) (Cell proliferation-inducing gene 32 protein) (Glutamatyl-prolyl-tRNA synthetase) [Includes: Glutamate--tRNA ligase (EC 6.1.1.17) (Glutamyl-tRNA synthetase) (GluRS); Proline--tRNA ligase (EC 6.1.1.15) (Prolyl-tRNA synthetase)]	EPRS	351925	351422	348946	346577	236661	218233	211669	225356
440	O75616	ERAL1_HUMAN	GTPase Era, mitochondrial (H-ERA) (hERA) (Conserved ERA-like GTPase) (CEGA) (ERA-W) (ERA-like protein 1)	ERAL1	333148	306720	319538	319121	377359	361008	365648	381237
441	Q9NZ08	ERAP1_HUMAN	Endoplasmic reticulum aminopeptidase 1 (EC 3.4.11.-) (ARTS-1) (Adipocyte-derived leucine aminopeptidase) (A-LAP) (Aminopeptidase PILS) (Puromycin-insensitive leucyl-specific aminopeptidase) (PILS-AP) (Type 1 tumor necrosis factor receptor shedding aminopeptidase regulator)	ERAP1	676852	764512	703971	730447	655155	677757	670099	664978
442	P84090	ERH_HUMAN	Enhancer of rudimentary homolog	ERH	265952	278030	269111	250523	349289	356235	361775	351561
443	Q96DZ1	ERLEC_HUMAN	Endoplasmic reticulum lectin 1 (ER lectin) (Erlectin) (XTP3-transactivated gene B protein)	ERLEC1	14736.9	15739.2	3899.38	4616.94	8216.51	8671.31	12102.7	3049.75
444	O75477	ERLN1_HUMAN	Erlin-1 (Endoplasmic reticulum lipid raft-associated protein 1) (Protein KE04) (Stomatin-prohibitin-flotillin-HflC/K domain-containing protein 1) (SPFH domain-containing protein 1)	ERLIN1	26607.7	20261.4	11773.5	17742.3	50408.5	62564.2	4751.98	9820.78
445	E5RHW4	E5RHW4_HUMAN	Erlin-2 (Fragment)	ERLIN2	149400	106440	91403.3	88610.1	243102	243423	197861	198340
446	E7ER77	E7ER77_HUMAN	Endoplasmic reticulum metallopeptidase 1	ERMP1	366631	350333	316203	370654	492711	504403	489747	497418
447	Q96HE7	ERO1A_HUMAN	ERO1-like protein alpha (ERO1-L) (ERO1-L-alpha) (EC 1.8.4.-) (Endoplasmic oxidoreductin-1-like protein) (Endoplasmic reticulum oxidoreductase alpha) (Oxidoreductin-1-L-alpha)	ERO1A	845768	1.01789e+06	1.01568e+06	1.03186e+06	1.12653e+06	1.12443e+06	1.16079e+06	1.11315e+06
448	P30040	ERP29_HUMAN	Endoplasmic reticulum resident protein 29 (ERp29) (Endoplasmic reticulum resident protein 28) (ERp28) (Endoplasmic reticulum resident protein 31) (ERp31)	ERP29	4.32701e+06	4.18307e+06	4.33923e+06	4.18365e+06	4.82888e+06	4.84951e+06	4.9138e+06	5.08708e+06
449	Q9BS26	ERP44_HUMAN	Endoplasmic reticulum resident protein 44 (ER protein 44) (ERp44) (Thioredoxin domain-containing protein 4)	ERP44	3.14705e+06	3.21269e+06	3.24003e+06	3.18854e+06	4.38204e+06	4.3755e+06	4.48686e+06	4.41808e+06
450	Q9BSJ8	ESYT1_HUMAN	Extended synaptotagmin-1 (E-Syt1) (Membrane-bound C2 domain-containing protein)	ESYT1	5.91018e+06	5.85587e+06	6.01569e+06	6.04389e+06	7.10715e+06	7.28468e+06	7.49043e+06	7.32196e+06
451	H7BXI1	H7BXI1_HUMAN	Extended synaptotagmin-2 (Fragment)	ESYT2	291263	294898	287363	239278	240755	297602	300043	285391
452	P62495	ERF1_HUMAN	Eukaryotic peptide chain release factor subunit 1 (Eukaryotic release factor 1) (eRF1) (Protein Cl1) (TB3-1)	ETF1	161611	164617	170296	169398	81810.6	83125.6	83372.5	136230
453	P13804	ETFA_HUMAN	Electron transfer flavoprotein subunit alpha, mitochondrial (Alpha-ETF)	ETFA	1.22219e+07	1.22632e+07	1.26838e+07	1.26362e+07	1.14618e+07	1.12963e+07	1.12724e+07	1.15181e+07
454	P38117	ETFB_HUMAN	Electron transfer flavoprotein subunit beta (Beta-ETF)	ETFB	7.77415e+06	7.98481e+06	8.08658e+06	8.09509e+06	7.47582e+06	7.53098e+06	7.69769e+06	7.66797e+06
455	M0QXB5	M0QXB5_HUMAN	Persulfide dioxygenase ETHE1, mitochondrial	ETHE1	134349	147305	133491	155933	126366	134914	161341	158460
456	B0QYK0	B0QYK0_HUMAN	RNA-binding protein EWS	EWSR1	1.14645e+06	1.24374e+06	1.05873e+06	1.01525e+06	953811	864250	975625	967046
457	Q01780	EXOSX_HUMAN	Exosome component 10 (EC 3.1.13.-) (Autoantigen PM/Scl 2) (P100 polymyositis-scleroderma overlap syndrome-associated autoantigen) (Polymyositis/scleroderma autoantigen 100 kDa) (PM/Scl-100) (Polymyositis/scleroderma autoantigen 2)	EXOSC10	397241	399132	409556	396677	452394	435557	469792	450973
458	Q13868	EXOS2_HUMAN	Exosome complex component RRP4 (Exosome component 2) (Ribosomal RNA-processing protein 4)	EXOSC2	166791	179312	164775	110565	181750	192112	197318	183105
459	Q9NQT4	EXOS5_HUMAN	Exosome complex component RRP46 (Chronic myelogenous leukemia tumor antigen 28) (Exosome component 5) (Ribosomal RNA-processing protein 46) (p12B)	EXOSC5	65680.2	61187.9	70420.5	76340.5	62630	64140.2	63774.8	73683.2
460	Q5RKV6	EXOS6_HUMAN	Exosome complex component MTR3 (Exosome component 6) (mRNA transport regulator 3 homolog) (hMtr3) (p11)	EXOSC6	506827	394157	512470	545883	592590	616286	603024	610558
461	Q15024	EXOS7_HUMAN	Exosome complex component RRP42 (Exosome component 7) (Ribosomal RNA-processing protein 42) (p8)	EXOSC7	101046	104443	113230	101859	118586	114209	118959	125653
462	Q96B26	EXOS8_HUMAN	Exosome complex component RRP43 (Exosome component 8) (Opa-interacting protein 2) (OIP-2) (Ribosomal RNA-processing protein 43) (p9)	EXOSC8	136847	183088	194072	184169	170728	148132	166425	188896
463	Q06265	EXOS9_HUMAN	Exosome complex component RRP45 (Autoantigen PM/Scl 1) (Exosome component 9) (P75 polymyositis-scleroderma overlap syndrome-associated autoantigen) (Polymyositis/scleroderma autoantigen 1) (Polymyositis/scleroderma autoantigen 75 kDa) (PM/Scl-75)	EXOSC9	377256	413000	536707	385310	456285	542952	506719	451940
464	P15311	EZRI_HUMAN	Ezrin (Cytovillin) (Villin-2) (p81)	EZR	69415.6	83981.3	76723.3	73314.8	37374.4	40803.6	38705.4	39454.3
465	Q9Y624	JAM1_HUMAN	Junctional adhesion molecule A (JAM-A) (Junctional adhesion molecule 1) (JAM-1) (Platelet F11 receptor) (Platelet adhesion molecule 1) (PAM-1) (CD antigen CD321)	F11R	670809	664344	616825	591706	616527	595376	565703	585617
466	O60427	FADS1_HUMAN	Fatty acid desaturase 1 (EC 1.14.19.-) (Delta(5) fatty acid desaturase) (D5D) (Delta(5) desaturase) (Delta-5 desaturase)	FADS1	34534.4	38352.9	30969.1	42992.9	15222.1	21292.4	23801.2	1150.79
467	E9PS00	E9PS00_HUMAN	Fatty acid desaturase 3	FADS3	27472.8	24187.1	27170.1	28106.6	37696.1	30768.2	31323.5	35888.7
468	Q96CS3	FAF2_HUMAN	FAS-associated factor 2 (Protein ETEA) (UBX domain-containing protein 3B) (UBX domain-containing protein 8)	FAF2	494875	519926	453995	489197	680134	587941	632503	661224
469	P16930	FAAA_HUMAN	Fumarylacetoacetase (FAA) (EC 3.7.1.2) (Beta-diketonase) (Fumarylacetoacetate hydrolase)	FAH	233878	216767	152390	245146	105006	118983	121914	121482
470	Q6P587	FAHD1_HUMAN	Acylpyruvase FAHD1, mitochondrial (EC 3.7.1.5) (Fumarylacetoacetate hydrolase domain-containing protein 1) (FAH domain-containing protein 1) (Oxaloacetate decarboxylase) (OAA decarboxylase) (EC 4.1.1.3) (YisK-like protein)	FAHD1	39522	26236	39877	34146.7	42931.3	42564.5	50211.5	39749.1
471	Q96GK7	FAH2A_HUMAN	Fumarylacetoacetate hydrolase domain-containing protein 2A (EC 3.-.-.-)	FAHD2A	186928	146192	192375	197146	220655	181958	192347	230379
472	K7ENZ6	K7ENZ6_HUMAN	Protein FAM134C	FAM134C	116672	111266	125295	119222	145114	161409	155385	149822
473	Q96C01	F136A_HUMAN	Protein FAM136A	FAM136A	434471	444925	411084	396743	378493	406113	378013	385330
474	F8W7Q4	F8W7Q4_HUMAN	Protein FAM162A	FAM162A	184311	208174	162473	174429	243554	237444	346144	345041
475	O75063	XYLK_HUMAN	Glycosaminoglycan xylosylkinase (EC 2.7.1.-) (Xylose kinase)	FAM20B	40855.1	43063.9	46450.5	40453	55954.6	52719.8	43653.8	61468.1
476	Q92520	FAM3C_HUMAN	Protein FAM3C (Interleukin-like EMT inducer)	FAM3C	49015.6	48352.4	48927	45553.3	52939.4	44942.6	40975.5	45205.1
477	Q9NVI1	FANCI_HUMAN	Fanconi anemia group I protein (Protein FACI)	FANCI	90252.8	91381.2	76128.6	113599	77403.4	71801.4	80211.5	77529.3
478	Q9Y285	SYFA_HUMAN	Phenylalanine--tRNA ligase alpha subunit (EC 6.1.1.20) (CML33) (Phenylalanyl-tRNA synthetase alpha subunit) (PheRS)	FARSA	375466	349527	365783	372027	266304	327047	314387	313531
479	Q9NSD9	SYFB_HUMAN	Phenylalanine--tRNA ligase beta subunit (EC 6.1.1.20) (Phenylalanyl-tRNA synthetase beta subunit) (PheRS)	FARSB	304541	263697	271045	273834	233451	224245	194074	236077
480	P49327	FAS_HUMAN	Fatty acid synthase (EC 2.3.1.85) [Includes: [Acyl-carrier-protein] S-acetyltransferase (EC 2.3.1.38); [Acyl-carrier-protein] S-malonyltransferase (EC 2.3.1.39); 3-oxoacyl-[acyl-carrier-protein] synthase (EC 2.3.1.41); 3-oxoacyl-[acyl-carrier-protein] reductase (EC 1.1.1.100); 3-hydroxyacyl-[acyl-carrier-protein] dehydratase (EC 4.2.1.59); Enoyl-[acyl-carrier-protein] reductase (EC 1.3.1.39); Ole…	FASN	710130	775589	778485	783096	327538	378962	320480	311720
481	Q9NYY8	FAKD2_HUMAN	FAST kinase domain-containing protein 2, mitochondrial	FASTKD2	313524	328107	312096	323266	164302	180569	194911	205845
482	Q7L8L6	FAKD5_HUMAN	FAST kinase domain-containing protein 5, mitochondrial	FASTKD5	31323.7	34065.2	37211.6	32416.9	37308.5	38230	33832.9	26802.1
483	P22087	FBRL_HUMAN	rRNA 2'-O-methyltransferase fibrillarin (EC 2.1.1.-) (34 kDa nucleolar scleroderma antigen) (Histone-glutamine methyltransferase)	FBL	1.02999e+06	1.02216e+06	983097	1.01925e+06	1.53992e+06	1.51761e+06	1.5623e+06	1.50939e+06
484	P37268	FDFT_HUMAN	Squalene synthase (SQS) (SS) (EC 2.5.1.21) (FPP:FPP farnesyltransferase) (Farnesyl-diphosphate farnesyltransferase)	FDFT1	1.93305e+06	1.77481e+06	1.83203e+06	1.84518e+06	3.42657e+06	3.42695e+06	3.62429e+06	3.68302e+06
485	P10109	ADX_HUMAN	Adrenodoxin, mitochondrial (Adrenal ferredoxin) (Ferredoxin-1) (Hepatoredoxin)	FDX1	378616	377878	294516	324657	382043	356829	437675	390627
486	P22570	ADRO_HUMAN	NADPH:adrenodoxin oxidoreductase, mitochondrial (AR) (Adrenodoxin reductase) (EC 1.18.1.6) (Ferredoxin--NADP(+) reductase) (Ferredoxin reductase)	FDXR	3.62735e+06	3.53312e+06	3.75904e+06	3.68812e+06	2.68555e+06	2.70092e+06	2.7317e+06	2.65201e+06
487	P22830	HEMH_HUMAN	Ferrochelatase, mitochondrial (EC 4.99.1.1) (Heme synthase) (Protoheme ferro-lyase)	FECH	812341	786081	706890	753758	747179	713754	754089	730472
488	P39748	FEN1_HUMAN	Flap endonuclease 1 (FEN-1) (EC 3.1.-.-) (DNase IV) (Flap structure-specific endonuclease 1) (Maturation factor 1) (MF1) (hFEN-1)	FEN1	752738	790546	735591	778949	508123	493409	421734	472673
489	Q86UX7	URP2_HUMAN	Fermitin family homolog 3 (Kindlin-3) (MIG2-like protein) (Unc-112-related protein 2)	FERMT3	234425	241992	239155	275584	135563	142654	125834	113584
490	P07954	FUMH_HUMAN	Fumarate hydratase, mitochondrial (Fumarase) (EC 4.2.1.2)	FH	6.87308e+06	7.11975e+06	4.66202e+06	4.7146e+06	4.38047e+06	6.65102e+06	4.417e+06	6.72824e+06
491	Q6UN15	FIP1_HUMAN	Pre-mRNA 3'-end-processing factor FIP1 (hFip1) (FIP1-like 1 protein) (Factor interacting with PAP) (Rearranged in hypereosinophilia)	FIP1L1	331469	336800	337016	335038	368377	387441	386875	404341
492	Q9Y3D6	FIS1_HUMAN	Mitochondrial fission 1 protein (FIS1 homolog) (hFis1) (Tetratricopeptide repeat protein 11) (TPR repeat protein 11)	FIS1	316397	274486	290013	282315	347364	357167	338267	307885
493	P62942	FKB1A_HUMAN	Peptidyl-prolyl cis-trans isomerase FKBP1A (PPIase FKBP1A) (EC 5.2.1.8) (12 kDa FK506-binding protein) (12 kDa FKBP) (FKBP-12) (Calstabin-1) (FK506-binding protein 1A) (FKBP-1A) (Immunophilin FKBP12) (Rotamase)	FKBP1A	222569	213835	224088	208660	97984	100963	94293.9	105218
494	P26885	FKBP2_HUMAN	Peptidyl-prolyl cis-trans isomerase FKBP2 (PPIase FKBP2) (EC 5.2.1.8) (13 kDa FK506-binding protein) (13 kDa FKBP) (FKBP-13) (FK506-binding protein 2) (FKBP-2) (Immunophilin FKBP13) (Rotamase)	FKBP2	602707	561549	560958	587415	649076	726851	690675	743460
495	Q00688	FKBP3_HUMAN	Peptidyl-prolyl cis-trans isomerase FKBP3 (PPIase FKBP3) (EC 5.2.1.8) (25 kDa FK506-binding protein) (25 kDa FKBP) (FKBP-25) (FK506-binding protein 3) (FKBP-3) (Immunophilin FKBP25) (Rapamycin-selective 25 kDa immunophilin) (Rotamase)	FKBP3	106042	106156	115316	114907	63922.5	68191.3	64152.5	64837.7
496	Q02790	FKBP4_HUMAN	Peptidyl-prolyl cis-trans isomerase FKBP4 (PPIase FKBP4) (EC 5.2.1.8) (51 kDa FK506-binding protein) (FKBP51) (52 kDa FK506-binding protein) (52 kDa FKBP) (FKBP-52) (59 kDa immunophilin) (p59) (FK506-binding protein 4) (FKBP-4) (FKBP59) (HSP-binding immunophilin) (HBI) (Immunophilin FKBP52) (Rotamase) [Cleaved into: Peptidyl-prolyl cis-trans isomerase FKBP4, N-terminally processed]	FKBP4	269955	289650	236886	280029	147066	96391.8	139295	98848.6
497	Q8NFF5	FAD1_HUMAN	FAD synthase (EC 2.7.7.2) (FAD pyrophosphorylase) (FMN adenylyltransferase) (Flavin adenine dinucleotide synthase) [Includes: Molybdenum cofactor biosynthesis protein-like region; FAD synthase region]	FLAD1	78517.2	78121.4	80759.8	74851.6	68899.1	69912.2	58049.3	63986.8
498	P21333	FLNA_HUMAN	Filamin-A (FLN-A) (Actin-binding protein 280) (ABP-280) (Alpha-filamin) (Endothelial actin-binding protein) (Filamin-1) (Non-muscle filamin)	FLNA	1.7627e+06	1.67561e+06	1.71613e+06	1.75324e+06	549586	796343	753271	753997
499	O75369	FLNB_HUMAN	Filamin-B (FLN-B) (ABP-278) (ABP-280 homolog) (Actin-binding-like protein) (Beta-filamin) (Filamin homolog 1) (Fh1) (Filamin-3) (Thyroid autoantigen) (Truncated actin-binding protein) (Truncated ABP)	FLNB	47150.6	47847.9	51948.3	50038.1	19092.5	23113.8	6228.55	33594.7
500	Q14315	FLNC_HUMAN	Filamin-C (FLN-C) (FLNc) (ABP-280-like protein) (ABP-L) (Actin-binding-like protein) (Filamin-2) (Gamma-filamin)	FLNC	541171	422117	449292	465110	466850	160059	404716	209850
501	O75955	FLOT1_HUMAN	Flotillin-1	FLOT1	75200.6	56367	64216.8	57330.6	90155.7	94702.1	75763.9	76080.8
502	Q14331	FRG1_HUMAN	Protein FRG1 (FSHD region gene 1 protein)	FRG1	141747	169013	135025	129637	161598	77883.9	168452	171555
503	E9PEB5	E9PEB5_HUMAN	Far upstream element-binding protein 1	FUBP1	789481	749954	746674	751078	475320	464284	439618	466999
504	Q96I24	FUBP3_HUMAN	Far upstream element-binding protein 3 (FUSE-binding protein 3)	FUBP3	1.81332e+06	1.90087e+06	1.93541e+06	1.92544e+06	2.12096e+06	2.17259e+06	2.24688e+06	2.22606e+06
505	Q9BWH2	FUND2_HUMAN	FUN14 domain-containing protein 2 (Cervical cancer proto-oncogene 3 protein) (HCC-3) (Hepatitis C virus core-binding protein 6)	FUNDC2	334676	332959	333000	358267	403073	416884	357201	344969
506	P35637	FUS_HUMAN	RNA-binding protein FUS (75 kDa DNA-pairing protein) (Oncogene FUS) (Oncogene TLS) (POMp75) (Translocated in liposarcoma protein)	FUS	1.48153e+06	1.5294e+06	1.52822e+06	1.52212e+06	1.40709e+06	1.34705e+06	1.31624e+06	1.34644e+06
507	H7C585	H7C585_HUMAN	Frataxin, mitochondrial (Fragment)	FXN	56771.7	39734	47173	28907.8	38149.6	51529.5	37021.2	53356.5
508	P51114	FXR1_HUMAN	Fragile X mental retardation syndrome-related protein 1 (hFXR1p)	FXR1	144495	154234	169252	141123	131943	152933	162264	142364
509	Q13283	G3BP1_HUMAN	Ras GTPase-activating protein-binding protein 1 (G3BP-1) (EC 3.6.4.12) (EC 3.6.4.13) (ATP-dependent DNA helicase VIII) (hDH VIII) (GAP SH3 domain-binding protein 1)	G3BP1	109684	104943	125832	117018	102236	99011.9	103680	89835.5
510	Q9UN86	G3BP2_HUMAN	Ras GTPase-activating protein-binding protein 2 (G3BP-2) (GAP SH3 domain-binding protein 2)	G3BP2	80774.3	74619.3	70469.1	77197.5	73906	77756.5	78950.7	75153.6
511	P11413	G6PD_HUMAN	Glucose-6-phosphate 1-dehydrogenase (G6PD) (EC 1.1.1.49)	G6PD	534568	545497	563469	564776	318901	348793	349470	328777
512	Q8TAE8	G45IP_HUMAN	Growth arrest and DNA damage-inducible proteins-interacting protein 1 (39S ribosomal protein L59, mitochondrial) (MRP-L59) (CKII beta-associating protein) (CR6-interacting factor 1) (CRIF1) (Papillomavirus L2-interacting nuclear protein 1) (PLINP) (PLINP-1) (p53-responsive gene 6 protein)	GADD45GIP1	164211	152768	137035	151279	138684	137224	134650	129677
513	G3V1S6	G3V1S6_HUMAN	Polypeptide N-acetylgalactosaminyltransferase (EC 2.4.1.-) (Protein-UDP acetylgalactosaminyltransferase)	GALNT2	787496	856358	872781	720756	1.30939e+06	1.2009e+06	1.35808e+06	1.25907e+06
514	Q86SF2	GALT7_HUMAN	N-acetylgalactosaminyltransferase 7 (EC 2.4.1.-) (Polypeptide GalNAc transferase 7) (GalNAc-T7) (pp-GaNTase 7) (Protein-UDP acetylgalactosaminyltransferase 7) (UDP-GalNAc:polypeptide N-acetylgalactosaminyltransferase 7)	GALNT7	66424.5	65747.2	65586	58626.8	94609.2	94040.1	113892	93842.6
515	Q14697	GANAB_HUMAN	Neutral alpha-glucosidase AB (EC 3.2.1.84) (Alpha-glucosidase 2) (Glucosidase II subunit alpha)	GANAB	9.81798e+06	9.7985e+06	1.02688e+07	1.00644e+07	1.0837e+07	1.08448e+07	1.10621e+07	1.13159e+07
516	P04406	G3P_HUMAN	Glyceraldehyde-3-phosphate dehydrogenase (GAPDH) (EC 1.2.1.12) (Peptidyl-cysteine S-nitrosylase GAPDH) (EC 2.6.99.-)	GAPDH	7.60601e+06	7.3288e+06	7.36236e+06	7.16505e+06	3.17102e+06	3.26203e+06	3.17498e+06	3.22772e+06
517	Q9NY12	GAR1_HUMAN	H/ACA ribonucleoprotein complex subunit 1 (Nucleolar protein family A member 1) (snoRNP protein GAR1)	GAR1	615802	618895	576224	548764	840968	825935	691733	743820
518	P41250	SYG_HUMAN	Glycine--tRNA ligase (EC 3.6.1.17) (EC 6.1.1.14) (Diadenosine tetraphosphate synthetase) (AP-4-A synthetase) (Glycyl-tRNA synthetase) (GlyRS)	GARS	454371	430416	430173	495350	282938	361074	330901	388739
519	P22102	PUR2_HUMAN	Trifunctional purine biosynthetic protein adenosine-3 [Includes: Phosphoribosylamine--glycine ligase (EC 6.3.4.13) (Glycinamide ribonucleotide synthetase) (GARS) (Phosphoribosylglycinamide synthetase); Phosphoribosylformylglycinamidine cyclo-ligase (EC 6.3.3.1) (AIR synthase) (AIRS) (Phosphoribosyl-aminoimidazole synthetase); Phosphoribosylglycinamide formyltransferase (EC 2.1.2.2) (5'-phosphorib…	GART	888772	860702	912406	917709	402455	400921	414787	421177
520	B7WNQ9	B7WNQ9_HUMAN	Erythroid transcription factor (GATA binding protein 1 (Globin transcription factor 1), isoform CRA_a)	GATA1	70471.1	121370	83866.7	83179.4	76888.7	100968	75032.6	74089.3
521	Q86YP4	P66A_HUMAN	Transcriptional repressor p66-alpha (Hp66alpha) (GATA zinc finger domain-containing protein 2A)	GATAD2A	58460.1	61547.4	65847.2	64110.5	66509.8	68635.2	67398.4	76784.2
522	D6RDU9	D6RDU9_HUMAN	Glutamyl-tRNA(Gln) amidotransferase subunit B, mitochondrial	GATB	13643.4	35935.4	7405.45	37581.9	37456.4	32384	25637.6	30107.1
523	O75323	NIPS2_HUMAN	Protein NipSnap homolog 2 (NipSnap2) (Glioblastoma-amplified sequence)	GBAS	153424	145202	134794	146035	125857	127138	133053	124440
524	O75600	KBL_HUMAN	2-amino-3-ketobutyrate coenzyme A ligase, mitochondrial (AKB ligase) (EC 2.3.1.29) (Aminoacetone synthase) (Glycine acetyltransferase)	GCAT	122813	106528	127327	134691	76035.1	100494	89789.8	79074.7
525	Q92947	GCDH_HUMAN	Glutaryl-CoA dehydrogenase, mitochondrial (GCD) (EC 1.3.8.6)	GCDH	346299	368812	361160	341620	375438	382059	370756	379311
526	Q92616	GCN1_HUMAN	eIF-2-alpha kinase activator GCN1 (GCN1 eIF-2-alpha kinase activator homolog) (GCN1-like protein 1) (General control of amino-acid synthesis 1-like protein 1) (Translational activator GCN1) (HsGCN1)	GCN1	43495.8	40870.1	49670.2	42127.8	3018.34	26989.6	31613.4	16196.1
527	P23434	GCSH_HUMAN	Glycine cleavage system H protein, mitochondrial (Lipoic acid-containing protein)	GCSH	517497	496969	500635	492719	390019	302652	433800	433332
528	P50395	GDIB_HUMAN	Rab GDP dissociation inhibitor beta (Rab GDI beta) (Guanosine diphosphate dissociation inhibitor 2) (GDI-2)	GDI2	834758	832776	856604	756288	393571	491835	390868	356869
529	Q8TEQ6	GEMI5_HUMAN	Gem-associated protein 5 (Gemin5)	GEMIN5	46400	51552	62356.4	2018.75	39947.8	41460.9	34983.6	39872.1
530	Q96RP9	EFGM_HUMAN	Elongation factor G, mitochondrial (EF-Gmt) (Elongation factor G 1, mitochondrial) (mEF-G 1) (Elongation factor G1) (hEFG1)	GFM1	1.52265e+06	1.47308e+06	1.53844e+06	1.54934e+06	1.37207e+06	1.43737e+06	1.45652e+06	1.42129e+06
531	Q969S9	RRF2M_HUMAN	Ribosome-releasing factor 2, mitochondrial (RRF2mt) (Elongation factor G 2, mitochondrial) (EF-G2mt) (mEF-G 2) (Elongation factor G2) (hEFG2)	GFM2	52028.4	54867.6	48187.3	52406.9	48789.4	45872.8	46474.5	47037.5
532	Q06210	GFPT1_HUMAN	Glutamine--fructose-6-phosphate aminotransferase [isomerizing] 1 (EC 2.6.1.16) (D-fructose-6-phosphate amidotransferase 1) (Glutamine:fructose-6-phosphate amidotransferase 1) (GFAT 1) (GFAT1) (Hexosephosphate aminotransferase 1)	GFPT1	10410.5	11561.5	1814.82	9079.63	2861.06	6496.04	3476.95	5496.28
533	Q92820	GGH_HUMAN	Gamma-glutamyl hydrolase (EC 3.4.19.9) (Conjugase) (GH) (Gamma-Glu-X carboxypeptidase)	GGH	355594	339817	359949	313500	326861	354293	364077	278519
534	E7EQ29	E7EQ29_HUMAN	Beta-galactosidase	GLB1	415957	396628	413093	416698	400253	393955	414071	424408
535	Q92896	GSLG1_HUMAN	Golgi apparatus protein 1 (CFR-1) (Cysteine-rich fibroblast growth factor receptor) (E-selectin ligand 1) (ESL-1) (Golgi sialoglycoprotein MG-160)	GLG1	529822	507133	470084	488540	759320	752999	752198	631968
536	Q8WWB7	GLMP_HUMAN	Glycosylated lysosomal membrane protein (Lysosomal protein NCU-G1)	GLMP	23972.1	16458.2	34529.8	22171.9	70220.8	28353.3	72984.1	59383.6
537	Q04760	LGUL_HUMAN	Lactoylglutathione lyase (EC 4.4.1.5) (Aldoketomutase) (Glyoxalase I) (Glx I) (Ketone-aldehyde mutase) (Methylglyoxalase) (S-D-lactoylglutathione methylglyoxal lyase)	GLO1	175838	180216	173710	185756	85576.4	68948.6	79334.6	87207.4
538	O76003	GLRX3_HUMAN	Glutaredoxin-3 (PKC-interacting cousin of thioredoxin) (PICOT) (PKC-theta-interacting protein) (PKCq-interacting protein) (Thioredoxin-like protein 2)	GLRX3	95043.8	109397	95044.9	96172.9	57311.1	68525.5	52822.1	66360.3
539	Q86SX6	GLRX5_HUMAN	Glutaredoxin-related protein 5, mitochondrial (Monothiol glutaredoxin-5)	GLRX5	481000	479104	489455	474862	347880	418552	433793	413077
540	O94925	GLSK_HUMAN	Glutaminase kidney isoform, mitochondrial (GLS) (EC 3.5.1.2) (K-glutaminase) (L-glutamine amidohydrolase)	GLS	845535	786516	805571	828498	1.1355e+06	1.11106e+06	1.13062e+06	1.10393e+06
541	B8ZZA8	B8ZZA8_HUMAN	Glutaminase kidney isoform, mitochondrial	GLS	138150	158134	166025	149325	205551	199824	215286	215561
542	P00367	DHE3_HUMAN	Glutamate dehydrogenase 1, mitochondrial (GDH 1) (EC 1.4.1.3)	GLUD1	4.07827e+06	4.1444e+06	4.19491e+06	4.23447e+06	4.02343e+06	3.99917e+06	4.16587e+06	4.14355e+06
543	K7EMM8	K7EMM8_HUMAN	Putative oxidoreductase GLYR1 (Fragment)	GLYR1	84758.3	128144	133398	57703.2	165603	107412	163422	140872
544	P49915	GUAA_HUMAN	GMP synthase [glutamine-hydrolyzing] (EC 6.3.5.2) (GMP synthetase) (Glutamine amidotransferase)	GMPS	117362	112807	116226	112436	57456	38790	50395.1	45397.7
545	O95837	GNA14_HUMAN	Guanine nucleotide-binding protein subunit alpha-14 (G alpha-14) (G-protein subunit alpha-14)	GNA14	12959.6	7738.4	18462.5	3526.55	9075.62	22240.3	23729.4	24148.6
546	P08754	GNAI3_HUMAN	Guanine nucleotide-binding protein G(k) subunit alpha (G(i) alpha-3)	GNAI3	349090	485255	482699	445460	427771	443659	509496	456656
547	P62873	GBB1_HUMAN	Guanine nucleotide-binding protein G(I)/G(S)/G(T) subunit beta-1 (Transducin beta chain 1)	GNB1	142413	151215	160330	148613	188963	181851	201692	203707
548	E7EP32	E7EP32_HUMAN	Guanine nucleotide-binding protein G(I)/G(S)/G(T) subunit beta-2	GNB2	211606	225436	219943	223290	276800	272427	314278	268551
549	Q5TBH8	Q5TBH8_HUMAN	Dihydroxyacetone phosphate acyltransferase (Fragment)	GNPAT	148005	134248	124144	135837	162184	176583	162583	164932
550	H7C3P4	H7C3P4_HUMAN	N-acetylglucosamine-6-sulfatase (EC 3.1.6.14) (Glucosamine-6-sulfatase)	GNS	449483	442063	465553	452290	488664	363125	529938	536218
551	Q08379	GOGA2_HUMAN	Golgin subfamily A member 2 (130 kDa cis-Golgi matrix protein) (GM130) (GM130 autoantigen) (Golgin-95)	GOLGA2	469180	489431	464947	455740	514904	474567	481044	417063
552	Q14789	GOGB1_HUMAN	Golgin subfamily B member 1 (372 kDa Golgi complex-associated protein) (GCP372) (Giantin) (Macrogolgin)	GOLGB1	63250.5	59694.8	47583.7	94960.7	91607.9	76406.9	86356.5	83528.7
553	F8W785	F8W785_HUMAN	Golgi integral membrane protein 4	GOLIM4	91927.9	113634	118326	93285.2	151116	160331	90728.3	170748
554	Q9H8Y8	GORS2_HUMAN	Golgi reassembly-stacking protein 2 (GRS2) (Golgi phosphoprotein 6) (GOLPH6) (Golgi reassembly-stacking protein of 55 kDa) (GRASP55) (p59)	GORASP2	89044.6	83483	76859.9	76160.5	81374.7	77165.3	80859.3	72726.5
555	E9PCW1	E9PCW1_HUMAN	Golgi SNAP receptor complex member 1	GOSR1	44474.3	46073.4	40535.2	37960.2	52604.7	52227.9	51806.9	55897
556	E7EQ34	E7EQ34_HUMAN	Golgi SNAP receptor complex member 2	GOSR2	60875.9	56822.4	23226.2	20124.4	43634.3	49200.8	19294.4	54741.3
557	P17174	AATC_HUMAN	Aspartate aminotransferase, cytoplasmic (cAspAT) (EC 2.6.1.1) (EC 2.6.1.3) (Cysteine aminotransferase, cytoplasmic) (Cysteine transaminase, cytoplasmic) (cCAT) (Glutamate oxaloacetate transaminase 1) (Transaminase A)	GOT1	56636	50250.6	54227.4	61838.1	22240.5	26363.1	7601.24	22962.8
558	P00505	AATM_HUMAN	Aspartate aminotransferase, mitochondrial (mAspAT) (EC 2.6.1.1) (EC 2.6.1.7) (Fatty acid-binding protein) (FABP-1) (Glutamate oxaloacetate transaminase 2) (Kynurenine aminotransferase 4) (Kynurenine aminotransferase IV) (Kynurenine--oxoglutarate transaminase 4) (Kynurenine--oxoglutarate transaminase IV) (Plasma membrane-associated fatty acid-binding protein) (FABPpm) (Transaminase A)	GOT2	5.08539e+06	5.12712e+06	5.0887e+06	5.07049e+06	4.41456e+06	4.45784e+06	4.67849e+06	4.63961e+06
559	P13224	GP1BB_HUMAN	Platelet glycoprotein Ib beta chain (GP-Ib beta) (GPIb-beta) (GPIbB) (Antigen CD42b-beta) (CD antigen CD42c)	GP1BB	66521.1	76323.7	65059.7	79829.6	121380	106912	120364	140964
560	O43292	GPAA1_HUMAN	Glycosylphosphatidylinositol anchor attachment 1 protein (GPI anchor attachment protein 1) (GAA1 protein homolog) (hGAA1)	GPAA1	83572.1	74152.9	83069	84697.5	122884	109508	125951	115606
561	Q53EU6	GPAT3_HUMAN	Glycerol-3-phosphate acyltransferase 3 (GPAT-3) (EC 2.3.1.15) (1-acyl-sn-glycerol-3-phosphate O-acyltransferase 10) (AGPAT 10) (1-acyl-sn-glycerol-3-phosphate O-acyltransferase 9) (1-AGP acyltransferase 9) (1-AGPAT 9) (EC 2.3.1.51) (Acyl-CoA:glycerol-3-phosphate acyltransferase 3) (hGPAT3) (Lung cancer metastasis-associated protein 1) (Lysophosphatidic acid acyltransferase theta) (LPAAT-theta) (M…	GPAT3	1597.37	914.292	9126.73	9214.99	582.272	2629.75	1936.4	132.914
562	K7EQ48	K7EQ48_HUMAN	Glucose-6-phosphate isomerase (EC 5.3.1.9)	GPI	1.09383e+06	1.11623e+06	1.12418e+06	1.07469e+06	383684	398669	369318	363446
563	P0CG08	GPHRB_HUMAN	Golgi pH regulator B (Protein GPR89B)	GPR89B	53738	47301.2	51416.1	47738.7	83877.8	73119.6	78032.2	74839.8
564	Q9UBQ7	GRHPR_HUMAN	Glyoxylate reductase/hydroxypyruvate reductase (EC 1.1.1.79) (EC 1.1.1.81)	GRHPR	379348	384281	378371	383092	260079	277100	274978	289315
565	Q9HAV7	GRPE1_HUMAN	GrpE protein homolog 1, mitochondrial (HMGE) (Mt-GrpE#1)	GRPEL1	1.45197e+06	1.51262e+06	1.4845e+06	1.48279e+06	1.37009e+06	1.4549e+06	1.32653e+06	1.34211e+06
566	H0YAK1	H0YAK1_HUMAN	G-rich sequence factor 1 (Fragment)	GRSF1	690370	719830	771532	762364	878710	931380	897436	888601
567	P00390	GSHR_HUMAN	Glutathione reductase, mitochondrial (GR) (GRase) (EC 1.8.1.7)	GSR	1.01672e+06	1.02965e+06	1.02165e+06	995818	858376	839204	889545	807203
568	Q9Y2Q3	GSTK1_HUMAN	Glutathione S-transferase kappa 1 (EC 2.5.1.18) (GST 13-13) (GST class-kappa) (GSTK1-1) (hGSTK1) (Glutathione S-transferase subunit 13)	GSTK1	2.24854e+06	2.15154e+06	2.08571e+06	2.10412e+06	2.25726e+06	2.34592e+06	2.45319e+06	2.48168e+06
569	P78417	GSTO1_HUMAN	Glutathione S-transferase omega-1 (GSTO-1) (EC 2.5.1.18) (Glutathione S-transferase omega 1-1) (GSTO 1-1) (Glutathione-dependent dehydroascorbate reductase) (EC 1.8.5.1) (Monomethylarsonic acid reductase) (MMA(V) reductase) (EC 1.20.4.2) (S-(Phenacyl)glutathione reductase) (SPG-R)	GSTO1	1.36422e+06	1.38358e+06	1.38693e+06	1.39604e+06	680273	646106	703856	471598
570	P09211	GSTP1_HUMAN	Glutathione S-transferase P (EC 2.5.1.18) (GST class-pi) (GSTP1-1)	GSTP1	2.34184e+06	2.39825e+06	2.50306e+06	2.50119e+06	949218	949933	959624	974865
571	Q92759	TF2H4_HUMAN	General transcription factor IIH subunit 4 (Basic transcription factor 2 52 kDa subunit) (BTF2 p52) (General transcription factor IIH polypeptide 4) (TFIIH basal transcription factor complex p52 subunit)	GTF2H4	22083.1	18056.4	16077.8	22387.7	16315.4	23789.7	18799.3	18084
572	P78347	GTF2I_HUMAN	General transcription factor II-I (GTFII-I) (TFII-I) (Bruton tyrosine kinase-associated protein 135) (BAP-135) (BTK-associated protein 135) (SRF-Phox1-interacting protein) (SPIN) (Williams-Beuren syndrome chromosomal region 6 protein)	GTF2I	282754	280797	303853	261097	366918	340072	358622	332503
573	Q12789	TF3C1_HUMAN	General transcription factor 3C polypeptide 1 (TF3C-alpha) (TFIIIC box B-binding subunit) (Transcription factor IIIC 220 kDa subunit) (TFIIIC 220 kDa subunit) (TFIIIC220) (Transcription factor IIIC subunit alpha)	GTF3C1	158910	29805.3	138589	119815	154517	157592	150687	170129
574	Q9UKN8	TF3C4_HUMAN	General transcription factor 3C polypeptide 4 (EC 2.3.1.48) (TF3C-delta) (Transcription factor IIIC 90 kDa subunit) (TFIIIC 90 kDa subunit) (TFIIIC90) (Transcription factor IIIC subunit delta)	GTF3C4	24521.3	23406.4	26708.5	22072.8	27927.3	25969.5	32016.3	30239.3
575	A4D1E9	GTPBA_HUMAN	GTP-binding protein 10 (Protein obg homolog 2) (ObgH2)	GTPBP10	65904	60408.1	51633.4	58159.6	56009.9	46740.7	47091.5	51303.5
576	Q969Y2	GTPB3_HUMAN	tRNA modification GTPase GTPBP3, mitochondrial (GTP-binding protein 3) (Mitochondrial GTP-binding protein 1)	GTPBP3	45803	32028.1	49457	53330.4	38140.3	11687.6	38649.9	4635.11
577	Q9BZE4	NOG1_HUMAN	Nucleolar GTP-binding protein 1 (Chronic renal failure gene protein) (GTP-binding protein NGB)	GTPBP4	135017	100589	123024	129384	217358	205602	192337	200111
578	Q8N442	GUF1_HUMAN	Translation factor GUF1, mitochondrial (EC 3.6.5.-) (Elongation factor 4 homolog) (EF-4) (GTPase GUF1) (Ribosomal back-translocase)	GUF1	8795.57	3074.74	1860.68	1577.3	9883.22	10089.2	11147.2	11318.9
579	B1ANH3	B1ANH3_HUMAN	Guanylate kinase (Fragment)	GUK1	113199	117108	110600	118118	104093	104531	95773.9	106886
580	Q92522	H1X_HUMAN	Histone H1x	H1FX	81771	97297	85669	78370.5	107979	105334	71780.3	81794.5
581	C9J0D1	C9J0D1_HUMAN	Histone H2A	H2AFV	169558	187253	180581	182545	280623	270557	277687	247036
582	K7EK07	K7EK07_HUMAN	Histone H3 (Fragment)	H3F3B	36076.8	37753.1	34190	34173.9	41073.7	45589.8	39008.5	35558.2
583	Q9P035	HACD3_HUMAN	Very-long-chain (3R)-3-hydroxyacyl-CoA dehydratase 3 (EC 4.2.1.134) (3-hydroxyacyl-CoA dehydratase 3) (HACD3) (Butyrate-induced protein 1) (B-ind1) (hB-ind1) (Protein-tyrosine phosphatase-like A domain-containing protein 1)	HACD3	567096	546447	451188	540020	765108	773475	763115	756130
584	Q16836	HCDH_HUMAN	Hydroxyacyl-coenzyme A dehydrogenase, mitochondrial (HCDH) (EC 1.1.1.35) (Medium and short-chain L-3-hydroxyacyl-coenzyme A dehydrogenase) (Short-chain 3-hydroxyacyl-CoA dehydrogenase)	HADH	2.24546e+06	2.16211e+06	2.08718e+06	2.2218e+06	1.92832e+06	1.91754e+06	1.90683e+06	1.88681e+06
585	P40939	ECHA_HUMAN	Trifunctional enzyme subunit alpha, mitochondrial (78 kDa gastrin-binding protein) (TP-alpha) [Includes: Long-chain enoyl-CoA hydratase (EC 4.2.1.17); Long chain 3-hydroxyacyl-CoA dehydrogenase (EC 1.1.1.211)]	HADHA	9.353e+06	9.11461e+06	9.19325e+06	9.15346e+06	1.02509e+07	1.0337e+07	1.05035e+07	1.05289e+07
586	P55084	ECHB_HUMAN	Trifunctional enzyme subunit beta, mitochondrial (TP-beta) [Includes: 3-ketoacyl-CoA thiolase (EC 2.3.1.16) (Acetyl-CoA acyltransferase) (Beta-ketothiolase)]	HADHB	7.81719e+06	7.99899e+06	7.88836e+06	7.91962e+06	9.06991e+06	9.16956e+06	9.37429e+06	9.3358e+06
587	P49590	SYHM_HUMAN	Probable histidine--tRNA ligase, mitochondrial (EC 6.1.1.21) (Histidine--tRNA ligase-like) (Histidyl-tRNA synthetase) (HisRS)	HARS2	79563.7	141503	125254	56875.1	133953	135776	132388	136912
588	O00165	HAX1_HUMAN	HCLS1-associated protein X-1 (HS1-associating protein X-1) (HAX-1) (HS1-binding protein 1) (HSP1BP-1)	HAX1	287491	295203	296822	302222	377453	372909	375295	374376
589	P69905	HBA_HUMAN	Hemoglobin subunit alpha (Alpha-globin) (Hemoglobin alpha chain)	HBA1;	824721	826518	838384	844365	984693	991572	933497	960258
590	P69891	HBG1_HUMAN	Hemoglobin subunit gamma-1 (Gamma-1-globin) (Hb F Agamma) (Hemoglobin gamma-1 chain) (Hemoglobin gamma-A chain)	HBG1	254021	291904	298480	283433	190080	208756	178373	179002
591	P69892	HBG2_HUMAN	Hemoglobin subunit gamma-2 (Gamma-2-globin) (Hb F Ggamma) (Hemoglobin gamma-2 chain) (Hemoglobin gamma-G chain)	HBG2	325535	346710	312038	313868	145222	112580	156936	133191
592	P02008	HBAZ_HUMAN	Hemoglobin subunit zeta (HBAZ) (Hemoglobin zeta chain) (Zeta-globin)	HBZ	976725	1.01876e+06	984958	978338	500237	520119	509877	486261
593	P53701	CCHL_HUMAN	Cytochrome c-type heme lyase (CCHL) (EC 4.4.1.17) (Holocytochrome c-type synthase)	HCCS	895762	947674	950643	949215	897877	909168	910981	700910
594	A6NEM2	A6NEM2_HUMAN	Host cell factor 1	HCFC1	401974	420112	427253	432106	316745	328559	337619	289025
595	I3L0E3	I3L0E3_HUMAN	HCG1984214, isoform CRA_a (Uncharacterized protein)	hCG_1984214	139265	136280	139809	154851	137547	107074	159051	163074
596	Q13547	HDAC1_HUMAN	Histone deacetylase 1 (HD1) (EC 3.5.1.98)	HDAC1	517242	524350	490277	479886	526525	517180	546845	503771
597	Q7Z4V5	HDGR2_HUMAN	Hepatoma-derived growth factor-related protein 2 (HRP-2) (Hepatoma-derived growth factor 2) (HDGF-2)	HDGFRP2	33070.8	29991.4	30273.7	30770.2	27541	26654.2	30327.6	31506.9
598	Q00341	VIGLN_HUMAN	Vigilin (High density lipoprotein-binding protein) (HDL-binding protein)	HDLBP	36785.4	45940.9	56050.2	44369.3	34174.7	27871.9	12341.4	26313.3
599	Q5T3Q7	Q5T3Q7_HUMAN	HEAT repeat-containing protein 1	HEATR1	428380	426799	479873	462100	467317	492299	533238	530572
600	Q9BXL5	HEMGN_HUMAN	Hemogen (Erythroid differentiation-associated gene protein) (EDAG-1) (Hemopoietic gene protein) (Negative differentiation regulator protein)	HEMGN	307581	323077	319595	332159	87479.1	96638.3	101417	114138
601	H3BS10	H3BS10_HUMAN	Beta-hexosaminidase (EC 3.2.1.52)	HEXA	191661	186090	199738	210708	177164	168699	177022	186242
602	P07686	HEXB_HUMAN	Beta-hexosaminidase subunit beta (EC 3.2.1.52) (Beta-N-acetylhexosaminidase subunit beta) (Hexosaminidase subunit B) (Cervical cancer proto-oncogene 7 protein) (HCC-7) (N-acetyl-beta-glucosaminidase subunit beta) [Cleaved into: Beta-hexosaminidase subunit beta chain B; Beta-hexosaminidase subunit beta chain A]	HEXB	2.58113e+06	2.53358e+06	2.51769e+06	2.5272e+06	1.1021e+06	1.16576e+06	1.2382e+06	1.21209e+06
603	P31937	3HIDH_HUMAN	3-hydroxyisobutyrate dehydrogenase, mitochondrial (HIBADH) (EC 1.1.1.31)	HIBADH	554176	614880	533374	595387	494823	511778	505532	529340
604	Q6NVY1	HIBCH_HUMAN	3-hydroxyisobutyryl-CoA hydrolase, mitochondrial (EC 3.1.2.4) (3-hydroxyisobutyryl-coenzyme A hydrolase) (HIB-CoA hydrolase) (HIBYL-CoA-H)	HIBCH	1.33567e+06	1.36528e+06	1.38538e+06	1.39925e+06	1.25344e+06	1.2973e+06	1.29906e+06	1.23697e+06
605	Q96JB3	HIC2_HUMAN	Hypermethylated in cancer 2 protein (Hic-2) (HIC1-related gene on chromosome 22 protein) (Hic-3) (Zinc finger and BTB domain-containing protein 30)	HIC2	71638.2	76053.1	81818.6	78473.8	84935	90313.8	84254.6	87156.7
606	Q9Y241	HIG1A_HUMAN	HIG1 domain family member 1A, mitochondrial (Hypoxia-inducible gene 1 protein) (RCF1 homolog A) (RCF1a)	HIGD1A	99336.5	94502.6	94371.2	107506	189030	181831	206589	197576
607	Q9BW72	HIG2A_HUMAN	HIG1 domain family member 2A, mitochondrial (RCF1 homolog B) (RCF1b)	HIGD2A	104117	126891	114714	111519	166350	158690	160305	159985
608	P49773	HINT1_HUMAN	Histidine triad nucleotide-binding protein 1 (EC 3.-.-.-) (Adenosine 5'-monophosphoramidase) (Protein kinase C inhibitor 1) (Protein kinase C-interacting protein 1) (PKCI-1)	HINT1	83073.8	90715.6	79731.2	88626.8	9953.46	77221	17339.8	69246.5
609	Q9BX68	HINT2_HUMAN	Histidine triad nucleotide-binding protein 2, mitochondrial (HINT-2) (EC 3.-.-.-) (HINT-3) (HIT-17kDa) (PKCI-1-related HIT protein)	HINT2	311382	284352	348346	285596	266676	291545	269475	252676
610	P16401	H15_HUMAN	Histone H1.5 (Histone H1a) (Histone H1b) (Histone H1s-3)	HIST1H1B	168003	166218	182036	160255	350998	341529	336014	341604
611	P16403	H12_HUMAN	Histone H1.2 (Histone H1c) (Histone H1d) (Histone H1s-1)	HIST1H1C	1.30181e+06	1.35606e+06	1.33591e+06	1.33506e+06	2.39226e+06	2.41351e+06	2.23362e+06	2.20239e+06
612	U3KQK0	U3KQK0_HUMAN	Histone H2B	HIST1H2BN	1.10491e+06	1.02046e+06	1.0054e+06	954700	1.6445e+06	1.59517e+06	1.47771e+06	1.50151e+06
613	P68431	H31_HUMAN	Histone H3.1 (Histone H3/a) (Histone H3/b) (Histone H3/c) (Histone H3/d) (Histone H3/f) (Histone H3/h) (Histone H3/i) (Histone H3/j) (Histone H3/k) (Histone H3/l)	HIST1H3A	37733.8	36188.5	28288.4	30162.2	50609	59137.9	52515.3	54198.4
614	P62805	H4_HUMAN	Histone H4	HIST1H4A	5.4528e+06	5.58556e+06	5.41511e+06	3.17544e+06	9.75527e+06	9.62634e+06	8.66376e+06	8.65788e+06
615	Q6FI13	H2A2A_HUMAN	Histone H2A type 2-A (Histone H2A.2) (Histone H2A/o)	HIST2H2AA3	17743.7	17624.9	13001	12711.3	26491.2	22123.6	23867.7	18447.2
616	Q71DI3	H32_HUMAN	Histone H3.2 (Histone H3/m) (Histone H3/o)	HIST2H3A;	47750.4	51219.9	43113.2	43078.7	85387.6	81418.2	78886.9	72636.6
617	P19367	HXK1_HUMAN	Hexokinase-1 (EC 2.7.1.1) (Brain form hexokinase) (Hexokinase type I) (HK I)	HK1	2.17437e+06	2.13112e+06	2.38893e+06	2.20454e+06	2.10374e+06	2.17595e+06	2.19659e+06	2.25139e+06
618	P52789	HXK2_HUMAN	Hexokinase-2 (EC 2.7.1.1) (Hexokinase type II) (HK II) (Muscle form hexokinase)	HK2	109422	98200.6	67201.7	92453.6	57941.3	74519.8	51530.8	70319.4
619	Q8TCT9	HM13_HUMAN	Minor histocompatibility antigen H13 (EC 3.4.23.-) (Intramembrane protease 1) (IMP-1) (IMPAS-1) (hIMP1) (Presenilin-like protein 3) (Signal peptide peptidase)	HM13	357018	375131	363964	363460	549283	535391	556960	534182
620	Q9NP66	HM20A_HUMAN	High mobility group protein 20A (HMG box-containing protein 20A) (HMG domain-containing protein 1) (HMG domain-containing protein HMGX1)	HMG20A	21307.4	26509.3	22436.4	28383.5	13758.6	5209.69	18280.2	2908.37
621	P09429	HMGB1_HUMAN	High mobility group protein B1 (High mobility group protein 1) (HMG-1)	HMGB1	2.70364e+06	2.67714e+06	2.63556e+06	2.64922e+06	3.469e+06	3.46862e+06	3.30987e+06	3.42856e+06
622	P26583	HMGB2_HUMAN	High mobility group protein B2 (High mobility group protein 2) (HMG-2)	HMGB2	798753	830128	841021	739646	929693	899043	1.01198e+06	924539
623	E9PES6	E9PES6_HUMAN	High mobility group protein B3 (Fragment)	HMGB3	228689	226534	251135	266783	423755	482260	444249	426976
624	P35914	HMGCL_HUMAN	Hydroxymethylglutaryl-CoA lyase, mitochondrial (HL) (HMG-CoA lyase) (EC 4.1.3.4) (3-hydroxy-3-methylglutarate-CoA lyase)	HMGCL	530451	471530	420836	469602	521622	513955	515421	484228
625	H7BXJ5	H7BXJ5_HUMAN	Non-histone chromosomal protein HMG-14	HMGN1	16685.6	16599.1	19968.1	18264.9	19933.5	14587.7	17673.8	13249.3
626	P05204	HMGN2_HUMAN	Non-histone chromosomal protein HMG-17 (High mobility group nucleosome-binding domain-containing protein 2)	HMGN2	373736	374344	437130	418200	443053	426646	412627	411091
627	P30519	HMOX2_HUMAN	Heme oxygenase 2 (HO-2) (EC 1.14.14.18)	HMOX2	1.50137e+06	1.54076e+06	1.41788e+06	1.47125e+06	1.83624e+06	1.87138e+06	1.91885e+06	1.83882e+06
628	Q13151	ROA0_HUMAN	Heterogeneous nuclear ribonucleoprotein A0 (hnRNP A0)	HNRNPA0	1.20203e+06	1.17556e+06	1.15238e+06	1.17963e+06	1.32953e+06	1.34987e+06	1.32193e+06	1.302e+06
629	P09651	ROA1_HUMAN	Heterogeneous nuclear ribonucleoprotein A1 (hnRNP A1) (Helix-destabilizing protein) (Single-strand RNA-binding protein) (hnRNP core protein A1) [Cleaved into: Heterogeneous nuclear ribonucleoprotein A1, N-terminally processed]	HNRNPA1	3.42489e+07	3.43589e+07	3.29664e+07	3.32272e+07	3.31538e+07	3.34517e+07	3.34557e+07	3.37742e+07
630	P22626	ROA2_HUMAN	Heterogeneous nuclear ribonucleoproteins A2/B1 (hnRNP A2/B1)	HNRNPA2B1	2.7348e+07	2.74978e+07	2.71025e+07	2.69561e+07	3.13928e+07	3.14484e+07	3.10303e+07	3.06941e+07
631	P51991	ROA3_HUMAN	Heterogeneous nuclear ribonucleoprotein A3 (hnRNP A3)	HNRNPA3	1.23451e+07	1.2472e+07	1.23611e+07	1.18913e+07	1.40228e+07	1.35414e+07	1.35483e+07	1.36977e+07
632	D6R9P3	D6R9P3_HUMAN	Heterogeneous nuclear ribonucleoprotein A/B	HNRNPAB	9.41104e+06	9.42718e+06	9.61176e+06	9.39003e+06	9.33867e+06	9.16057e+06	9.0695e+06	9.03296e+06
633	G3V4W0	G3V4W0_HUMAN	Heterogeneous nuclear ribonucleoproteins C1/C2 (Fragment)	HNRNPC	44772.8	77949.1	54390.7	57470.1	54063.1	60140.9	51302.6	58952
634	Q14103	HNRPD_HUMAN	Heterogeneous nuclear ribonucleoprotein D0 (hnRNP D0) (AU-rich element RNA-binding protein 1)	HNRNPD	4.87795e+06	4.84686e+06	4.77301e+06	4.87199e+06	4.41694e+06	4.40746e+06	4.49192e+06	4.52066e+06
635	O14979	HNRDL_HUMAN	Heterogeneous nuclear ribonucleoprotein D-like (hnRNP D-like) (hnRNP DL) (AU-rich element RNA-binding factor) (JKT41-binding protein) (Protein laAUF1)	HNRNPDL	3.95799e+06	4.04204e+06	3.93384e+06	4.01514e+06	4.11825e+06	4.27088e+06	4.2279e+06	4.277e+06
636	P52597	HNRPF_HUMAN	Heterogeneous nuclear ribonucleoprotein F (hnRNP F) (Nucleolin-like protein mcs94-1) [Cleaved into: Heterogeneous nuclear ribonucleoprotein F, N-terminally processed]	HNRNPF	2.46728e+06	2.4719e+06	2.43873e+06	2.33534e+06	1.64344e+06	1.67705e+06	1.6469e+06	1.60462e+06
637	G8JLB6	G8JLB6_HUMAN	Heterogeneous nuclear ribonucleoprotein H	HNRNPH1	2.91354e+06	3.0025e+06	2.92834e+06	2.9063e+06	2.54511e+06	2.49555e+06	2.58559e+06	2.59115e+06
638	P55795	HNRH2_HUMAN	Heterogeneous nuclear ribonucleoprotein H2 (hnRNP H2) (FTP-3) (Heterogeneous nuclear ribonucleoprotein H') (hnRNP H') [Cleaved into: Heterogeneous nuclear ribonucleoprotein H2, N-terminally processed]	HNRNPH2	1.17545e+06	1.30166e+06	1.28131e+06	1.12676e+06	1.03424e+06	1.11989e+06	1.08682e+06	1.07534e+06
639	P31942	HNRH3_HUMAN	Heterogeneous nuclear ribonucleoprotein H3 (hnRNP H3) (Heterogeneous nuclear ribonucleoprotein 2H9) (hnRNP 2H9)	HNRNPH3	2.89196e+06	2.87034e+06	2.89992e+06	3.02676e+06	3.56195e+06	3.65036e+06	3.38073e+06	3.39968e+06
640	P61978	HNRPK_HUMAN	Heterogeneous nuclear ribonucleoprotein K (hnRNP K) (Transformation up-regulated nuclear protein) (TUNP)	HNRNPK	1.47824e+07	1.42841e+07	1.42909e+07	1.43177e+07	1.2687e+07	1.24096e+07	1.22638e+07	1.21554e+07
641	P14866	HNRPL_HUMAN	Heterogeneous nuclear ribonucleoprotein L (hnRNP L)	HNRNPL	1.07727e+07	1.07113e+07	1.07673e+07	1.07561e+07	1.15795e+07	1.15812e+07	1.20472e+07	1.19068e+07
642	P52272	HNRPM_HUMAN	Heterogeneous nuclear ribonucleoprotein M (hnRNP M)	HNRNPM	8.18852e+06	8.26115e+06	8.31137e+06	8.39345e+06	1.06001e+07	1.0668e+07	9.87091e+06	9.59227e+06
643	M0QZM1	M0QZM1_HUMAN	Heterogeneous nuclear ribonucleoprotein M (Fragment)	HNRNPM	57307.5	71695.3	65365.4	65217.3	101482	114979	71185.3	104089
644	O43390	HNRPR_HUMAN	Heterogeneous nuclear ribonucleoprotein R (hnRNP R)	HNRNPR	7.01903e+06	6.88469e+06	7.01356e+06	7.06308e+06	7.15582e+06	7.24742e+06	7.13437e+06	7.14503e+06
645	Q00839	HNRPU_HUMAN	Heterogeneous nuclear ribonucleoprotein U (hnRNP U) (Scaffold attachment factor A) (SAF-A) (p120) (pp120)	HNRNPU	1.82773e+07	1.85031e+07	1.82808e+07	1.8359e+07	1.87276e+07	1.86963e+07	1.88198e+07	1.89023e+07
646	B7Z4B8	B7Z4B8_HUMAN	Heterogeneous nuclear ribonucleoprotein U-like protein 1 (cDNA FLJ56481, highly similar to Heterogeneous nuclear ribonucleoprotein U-like protein 1)	HNRNPUL1	627879	574465	603050	644466	565516	562307	567349	575212
647	Q1KMD3	HNRL2_HUMAN	Heterogeneous nuclear ribonucleoprotein U-like protein 2 (Scaffold-attachment factor A2) (SAF-A2)	HNRNPUL2	4.23165e+06	4.28852e+06	4.33835e+06	4.2397e+06	4.32196e+06	4.41685e+06	4.32145e+06	4.31043e+06
648	D6W592	D6W592_HUMAN	Heterogeneous nuclear ribonucleoprotein L-like (Heterogeneous nuclear ribonucleoprotein L-like, isoform CRA_d)	HNRPLL	8677.4	47219.5	42731.8	43659	33951.4	31616.1	28433.2	30320.7
649	H7BZC1	H7BZC1_HUMAN	Hippocalcin-like protein 1 (Fragment)	HPCAL1	78834.2	67563.6	77424.4	65364.6	69907.1	75034.9	73275.5	82817
650	P00492	HPRT_HUMAN	Hypoxanthine-guanine phosphoribosyltransferase (HGPRT) (HGPRTase) (EC 2.4.2.8)	HPRT1	126854	111290	125842	115664	61894.8	58940.1	54966.1	57748
651	M0QZ43	M0QZ43_HUMAN	Sarcoplasmic reticulum histidine-rich calcium-binding protein	HRC	21874	19070.5	6835.22	6603.91	2049.8	4780.12	5526.43	6208.54
652	P52758	UK114_HUMAN	Ribonuclease UK114 (EC 3.1.-.-) (14.5 kDa translational inhibitor protein) (p14.5) (Heat-responsive protein 12) (UK114 antigen homolog)	HRSP12	426425	431237	431469	404432	322175	301744	327102	335369
653	Q7LGA3	HS2ST_HUMAN	Heparan sulfate 2-O-sulfotransferase 1 (2-O-sulfotransferase) (2OST) (EC 2.8.2.-)	HS2ST1	153197	116337	130670	129683	208218	209173	221536	226556
654	Q99714	HCD2_HUMAN	3-hydroxyacyl-CoA dehydrogenase type-2 (EC 1.1.1.35) (17-beta-hydroxysteroid dehydrogenase 10) (17-beta-HSD 10) (EC 1.1.1.51) (3-hydroxy-2-methylbutyryl-CoA dehydrogenase) (EC 1.1.1.178) (3-hydroxyacyl-CoA dehydrogenase type II) (Endoplasmic reticulum-associated amyloid beta-peptide-binding protein) (Mitochondrial ribonuclease P protein 2) (Mitochondrial RNase P protein 2) (Short chain dehydrogen…	HSD17B10	3.88188e+06	3.63263e+06	3.70761e+06	3.84259e+06	3.73037e+06	3.88923e+06	3.9216e+06	3.86516e+06
655	D6RCD0	D6RCD0_HUMAN	Estradiol 17-beta-dehydrogenase 11	HSD17B11	246031	165540	238307	215651	330476	310039	327648	305693
656	Q53GQ0	DHB12_HUMAN	Very-long-chain 3-oxoacyl-CoA reductase (EC 1.1.1.330) (17-beta-hydroxysteroid dehydrogenase 12) (17-beta-HSD 12) (3-ketoacyl-CoA reductase) (KAR) (Estradiol 17-beta-dehydrogenase 12) (EC 1.1.1.62) (Short chain dehydrogenase/reductase family 12C member 1)	HSD17B12	1.00605e+06	1.00435e+06	983263	969464	1.23179e+06	1.10214e+06	1.22094e+06	1.18223e+06
657	P51659	DHB4_HUMAN	Peroxisomal multifunctional enzyme type 2 (MFE-2) (17-beta-hydroxysteroid dehydrogenase 4) (17-beta-HSD 4) (D-bifunctional protein) (DBP) (Multifunctional protein 2) (MPF-2) (Short chain dehydrogenase/reductase family 8C member 1) [Cleaved into: (3R)-hydroxyacyl-CoA dehydrogenase (EC 1.1.1.n12); Enoyl-CoA hydratase 2 (EC 4.2.1.107) (EC 4.2.1.119) (3-alpha,7-alpha,12-alpha-trihydroxy-5-beta-choles…	HSD17B4	2.69372e+06	2.60591e+06	2.7453e+06	2.7325e+06	3.4642e+06	3.49103e+06	3.56608e+06	3.51013e+06
658	Q92506	DHB8_HUMAN	Estradiol 17-beta-dehydrogenase 8 (EC 1.1.1.62) (17-beta-hydroxysteroid dehydrogenase 8) (17-beta-HSD 8) (3-ketoacyl-[acyl-carrier-protein] reductase alpha subunit) (KAR alpha subunit) (3-oxoacyl-[acyl-carrier-protein] reductase) (EC 1.1.1.-) (Protein Ke6) (Ke-6) (Really interesting new gene 2 protein) (Short chain dehydrogenase/reductase family 30C member 1) (Testosterone 17-beta-dehydrogenase 8…	HSD17B8	86407.9	80274.5	103747	77359.9	86819.2	78465.3	71879.2	89898.5
659	Q3SXM5	HSDL1_HUMAN	Inactive hydroxysteroid dehydrogenase-like protein 1 (Short chain dehydrogenase/reductase family 12C member 3)	HSDL1	302365	337023	341815	330646	404372	418879	418068	409162
660	Q6YN16	HSDL2_HUMAN	Hydroxysteroid dehydrogenase-like protein 2 (EC 1.-.-.-) (Short chain dehydrogenase/reductase family 13C member 1)	HSDL2	691465	734595	708687	788643	693373	671607	689361	669531
661	P07900	HS90A_HUMAN	Heat shock protein HSP 90-alpha (Heat shock 86 kDa) (HSP 86) (HSP86) (Lipopolysaccharide-associated protein 2) (LAP-2) (LPS-associated protein 2) (Renal carcinoma antigen NY-REN-38)	HSP90AA1	6.62795e+06	4.6673e+06	4.49861e+06	4.85764e+06	2.45028e+06	3.38311e+06	3.14788e+06	2.22951e+06
662	P08238	HS90B_HUMAN	Heat shock protein HSP 90-beta (HSP 90) (Heat shock 84 kDa) (HSP 84) (HSP84)	HSP90AB1	1.39633e+07	1.44484e+07	1.42275e+07	1.43033e+07	6.78628e+06	6.71796e+06	6.6209e+06	6.78208e+06
663	P14625	ENPL_HUMAN	Endoplasmin (94 kDa glucose-regulated protein) (GRP-94) (Heat shock protein 90 kDa beta member 1) (Tumor rejection antigen 1) (gp96 homolog)	HSP90B1	1.87223e+07	1.93794e+07	1.91527e+07	1.90804e+07	1.73911e+07	1.73835e+07	1.7797e+07	1.77342e+07
664	P0DMV8/P0DMV9	HS71A_HUMAN/HS71B_HUMAN	Heat shock 70 kDa protein 1A/Heat shock 70 kDa protein 1B	HSPA1A/HSPA1B	9.09546e+06	9.18444e+06	9.1121e+06	9.06167e+06	9.3413e+06	9.33128e+06	9.41538e+06	9.16009e+06
665	P34932	HSP74_HUMAN	Heat shock 70 kDa protein 4 (HSP70RY) (Heat shock 70-related protein APG-2)	HSPA4	598118	553968	574830	563853	262497	283727	290926	308966
666	P11021	GRP78_HUMAN	78 kDa glucose-regulated protein (GRP-78) (Endoplasmic reticulum lumenal Ca(2+)-binding protein grp78) (Heat shock 70 kDa protein 5) (Immunoglobulin heavy chain-binding protein) (BiP)	HSPA5	2.83103e+07	2.80861e+07	2.84606e+07	2.82651e+07	2.62909e+07	2.54826e+07	2.64246e+07	2.66369e+07
667	P11142	HSP7C_HUMAN	Heat shock cognate 71 kDa protein (Heat shock 70 kDa protein 8) (Lipopolysaccharide-associated protein 1) (LAP-1) (LPS-associated protein 1)	HSPA8	1.19117e+07	1.19519e+07	1.2098e+07	1.20563e+07	8.31547e+06	8.19959e+06	7.95634e+06	8.05528e+06
668	P38646	GRP75_HUMAN	Stress-70 protein, mitochondrial (75 kDa glucose-regulated protein) (GRP-75) (Heat shock 70 kDa protein 9) (Mortalin) (MOT) (Peptide-binding protein 74) (PBP74)	HSPA9	2.91661e+07	2.9513e+07	3.00093e+07	2.99507e+07	2.91467e+07	2.87468e+07	2.96296e+07	2.95318e+07
669	P04792	HSPB1_HUMAN	Heat shock protein beta-1 (HspB1) (28 kDa heat shock protein) (Estrogen-regulated 24 kDa protein) (Heat shock 27 kDa protein) (HSP 27) (Stress-responsive protein 27) (SRP27)	HSPB1	1.6973e+06	1.73403e+06	1.72641e+06	1.78454e+06	1.18978e+06	1.05583e+06	1.16083e+06	1.16229e+06
670	P10809	CH60_HUMAN	60 kDa heat shock protein, mitochondrial (60 kDa chaperonin) (Chaperonin 60) (CPN60) (Heat shock protein 60) (HSP-60) (Hsp60) (HuCHA60) (Mitochondrial matrix protein P1) (P60 lymphocyte protein)	HSPD1	5.10878e+07	5.01254e+07	5.02097e+07	5.0245e+07	4.54927e+07	4.4402e+07	4.52989e+07	4.52233e+07
671	P61604	CH10_HUMAN	10 kDa heat shock protein, mitochondrial (Hsp10) (10 kDa chaperonin) (Chaperonin 10) (CPN10) (Early-pregnancy factor) (EPF)	HSPE1	3.93085e+07	4.05205e+07	3.9821e+07	4.00639e+07	3.97093e+07	3.98355e+07	3.96755e+07	3.9623e+07
672	Q92598	HS105_HUMAN	Heat shock protein 105 kDa (Antigen NY-CO-25) (Heat shock 110 kDa protein)	HSPH1	367868	366655	369588	403180	206749	216710	208898	208314
673	Q9BUP3	HTAI2_HUMAN	Oxidoreductase HTATIP2 (EC 1.1.1.-) (30 kDa HIV-1 TAT-interacting protein) (HIV-1 TAT-interactive protein 2)	HTATIP2	368820	362449	290725	377058	321762	454203	393858	396252
674	O43464	HTRA2_HUMAN	Serine protease HTRA2, mitochondrial (EC 3.4.21.108) (High temperature requirement protein A2) (HtrA2) (Omi stress-regulated endoprotease) (Serine protease 25) (Serine proteinase OMI)	HTRA2	545095	464362	524728	524912	637914	628395	595854	588997
675	Q9Y4L1	HYOU1_HUMAN	Hypoxia up-regulated protein 1 (150 kDa oxygen-regulated protein) (ORP-150) (170 kDa glucose-regulated protein) (GRP-170)	HYOU1	5.48644e+06	5.37294e+06	4.85483e+06	5.30459e+06	5.36001e+06	5.32213e+06	5.38175e+06	5.52392e+06
676	J3KR24	J3KR24_HUMAN	Isoleucine--tRNA ligase, cytoplasmic (Isoleucine-tRNA synthetase, isoform CRA_d)	IARS	85115.1	63073.8	80911.5	67102.6	30359.9	35478.6	30762.9	34391.8
677	Q9NSE4	SYIM_HUMAN	Isoleucine--tRNA ligase, mitochondrial (EC 6.1.1.5) (Isoleucyl-tRNA synthetase) (IleRS)	IARS2	2.05681e+06	2.12109e+06	2.15462e+06	2.17511e+06	1.80788e+06	1.75619e+06	1.82632e+06	1.80331e+06
678	J3QRT5	J3QRT5_HUMAN	Intercellular adhesion molecule 2	ICAM2	77274.3	87541.7	1288.01	91042.4	47118.8	53876.1	51488.2	50329.6
679	O75874	IDHC_HUMAN	Isocitrate dehydrogenase [NADP] cytoplasmic (IDH) (EC 1.1.1.42) (Cytosolic NADP-isocitrate dehydrogenase) (IDP) (NADP(+)-specific ICDH) (Oxalosuccinate decarboxylase)	IDH1	176102	177223	175069	179895	112980	113045	118735	118204
680	P48735	IDHP_HUMAN	Isocitrate dehydrogenase [NADP], mitochondrial (IDH) (EC 1.1.1.42) (ICD-M) (IDP) (NADP(+)-specific ICDH) (Oxalosuccinate decarboxylase)	IDH2	4.26109e+06	4.2457e+06	4.3117e+06	4.32549e+06	3.11509e+06	3.18741e+06	3.28993e+06	3.28511e+06
681	P50213	IDH3A_HUMAN	Isocitrate dehydrogenase [NAD] subunit alpha, mitochondrial (EC 1.1.1.41) (Isocitric dehydrogenase subunit alpha) (NAD(+)-specific ICDH subunit alpha)	IDH3A	4.81587e+06	4.98552e+06	5.00895e+06	4.81548e+06	4.8673e+06	4.55782e+06	5.15871e+06	4.68642e+06
682	O43837	IDH3B_HUMAN	Isocitrate dehydrogenase [NAD] subunit beta, mitochondrial (EC 1.1.1.41) (Isocitric dehydrogenase subunit beta) (NAD(+)-specific ICDH subunit beta)	IDH3B	1.16125e+06	1.21354e+06	1.0739e+06	1.05602e+06	1.03011e+06	1.0093e+06	1.0055e+06	1.06473e+06
683	G5E9Q7	G5E9Q7_HUMAN	Isocitrate dehydrogenase [NAD] subunit, mitochondrial (EC 1.1.1.41)	IDH3G	255937	240306	245923	232686	215841	221304	231787	226087
684	Q9Y5U9	IR3IP_HUMAN	Immediate early response 3-interacting protein 1	IER3IP1	49639.1	38234	34227.5	30763.3	67427.3	75095.9	81658.6	75284.1
685	P13164	IFM1_HUMAN	Interferon-induced transmembrane protein 1 (Dispanin subfamily A member 2a) (DSPA2a) (Interferon-induced protein 17) (Interferon-inducible protein 9-27) (Leu-13 antigen) (CD antigen CD225)	IFITM1	81208.1	81118.1	74641.1	74474.5	59481.2	54228.9	61187.3	59109.8
686	Q9NZI8	IF2B1_HUMAN	Insulin-like growth factor 2 mRNA-binding protein 1 (IGF2 mRNA-binding protein 1) (IMP-1) (IMP1) (Coding region determinant-binding protein) (CRD-BP) (IGF-II mRNA-binding protein 1) (VICKZ family member 1) (Zipcode-binding protein 1) (ZBP-1)	IGF2BP1	640253	635542	638801	636316	713903	684984	704423	575242
687	F8W930	F8W930_HUMAN	Insulin-like growth factor 2 mRNA-binding protein 2	IGF2BP2	33018.3	38587.8	35049.5	32846.8	41386.6	39004.8	38086.6	40881.6
688	O00425	IF2B3_HUMAN	Insulin-like growth factor 2 mRNA-binding protein 3 (IGF2 mRNA-binding protein 3) (IMP-3) (IGF-II mRNA-binding protein 3) (KH domain-containing protein overexpressed in cancer) (hKOC) (VICKZ family member 3)	IGF2BP3	42892.8	43621.6	41517.1	47218.9	43678.4	38264.8	46046.5	40040.1
689	P11717	MPRI_HUMAN	Cation-independent mannose-6-phosphate receptor (CI Man-6-P receptor) (CI-MPR) (M6PR) (300 kDa mannose 6-phosphate receptor) (MPR 300) (Insulin-like growth factor 2 receptor) (Insulin-like growth factor II receptor) (IGF-II receptor) (M6P/IGF2 receptor) (M6P/IGF2R) (CD antigen CD222)	IGF2R	2.51366e+06	2.60261e+06	2.70834e+06	2.67334e+06	3.83613e+06	3.80914e+06	3.82291e+06	3.86465e+06
690	Q13123	RED_HUMAN	Protein Red (Cytokine IK) (IK factor) (Protein RER)	IK	434786	444454	420749	445621	484610	499277	491141	500130
691	Q12905	ILF2_HUMAN	Interleukin enhancer-binding factor 2 (Nuclear factor of activated T-cells 45 kDa)	ILF2	6.15702e+06	6.24164e+06	6.00284e+06	6.12931e+06	7.10139e+06	7.03319e+06	6.52211e+06	6.83564e+06
692	Q12906	ILF3_HUMAN	Interleukin enhancer-binding factor 3 (Double-stranded RNA-binding protein 76) (DRBP76) (M-phase phosphoprotein 4) (MPP4) (Nuclear factor associated with dsRNA) (NFAR) (Nuclear factor of activated T-cells 90 kDa) (NF-AT-90) (Translational control protein 80) (TCP80)	ILF3	6.83413e+06	6.9555e+06	6.96129e+06	6.95149e+06	6.70546e+06	6.51562e+06	6.36944e+06	6.79885e+06
693	A1L0T0	ILVBL_HUMAN	Acetolactate synthase-like protein (EC 2.2.1.-) (IlvB-like protein)	ILVBL	26707.4	25856.5	30163	26416.3	36486.4	30066.7	37655	41084.2
694	Q16891	MIC60_HUMAN	MICOS complex subunit MIC60 (Cell proliferation-inducing gene 4/52 protein) (Mitochondrial inner membrane protein) (Mitofilin) (p87/89)	IMMT	1.85569e+06	1.81895e+06	1.73523e+06	1.67601e+06	3.51128e+06	3.59765e+06	2.6263e+06	2.60963e+06
695	P12268	IMDH2_HUMAN	Inosine-5'-monophosphate dehydrogenase 2 (IMP dehydrogenase 2) (IMPD 2) (IMPDH 2) (EC 1.1.1.205) (IMPDH-II)	IMPDH2	1.1551e+06	1.13191e+06	1.1927e+06	1.20256e+06	671080	699810	702673	666775
696	Q9NVR2	INT10_HUMAN	Integrator complex subunit 10 (Int10)	INTS10	66358.7	72843.9	82979	64264.2	17495	61332.5	51580.2	19597.1
697	O00410	IPO5_HUMAN	Importin-5 (Imp5) (Importin subunit beta-3) (Karyopherin beta-3) (Ran-binding protein 5) (RanBP5)	IPO5	131794	151490	146514	141326	103249	71327.2	88203.7	110506
698	O95373	IPO7_HUMAN	Importin-7 (Imp7) (Ran-binding protein 7) (RanBP7)	IPO7	59219.4	68060	66354.9	51732.7	29478.8	24272.6	25091.4	26388
699	Q96P70	IPO9_HUMAN	Importin-9 (Imp9) (Ran-binding protein 9) (RanBP9)	IPO9	15116.9	19820.3	2186.43	16162.8	3027.07	9818.83	5660.58	5268.39
700	P46940	IQGA1_HUMAN	Ras GTPase-activating-like protein IQGAP1 (p195)	IQGAP1	40572.5	53113.6	44550.7	40917.2	21315.4	21308.5	21304.7	19059.3
701	Q96CN7	ISOC1_HUMAN	Isochorismatase domain-containing protein 1	ISOC1	169378	149045	175514	139609	109012	109573	125202	129820
702	Q96AB3	ISOC2_HUMAN	Isochorismatase domain-containing protein 2	ISOC2	1.26291e+06	1.21921e+06	1.23122e+06	1.19561e+06	884289	880255	868952	879445
703	P08648	ITA5_HUMAN	Integrin alpha-5 (CD49 antigen-like family member E) (Fibronectin receptor subunit alpha) (Integrin alpha-F) (VLA-5) (CD antigen CD49e) [Cleaved into: Integrin alpha-5 heavy chain; Integrin alpha-5 light chain]	ITGA5	168521	178340	166331	64311.7	45758	50219.9	58621.8	41819
704	P05556	ITB1_HUMAN	Integrin beta-1 (Fibronectin receptor subunit beta) (Glycoprotein IIa) (GPIIA) (VLA-4 subunit beta) (CD antigen CD29)	ITGB1	847423	971259	1.01515e+06	919404	1.09051e+06	1.03611e+06	1.12533e+06	942398
705	Q8N5M9	JAGN1_HUMAN	Protein jagunal homolog 1	JAGN1	195178	188977	183528	177397	203058	207009	223970	217337
706	B3KV94	B3KV94_HUMAN	Jumonji, AT rich interactive domain 1B (RBP2-like), isoform CRA_a (Lysine-specific demethylase 5B) (cDNA FLJ16281 fis, clone NT2RI3003104, highly similar to Homo sapiens Jumonji, AT rich interactive domain 1B (RBP2-like) (JARID1B), mRNA) (Fragment)	JARID1B	6408.26	11912.6	1387.2	4722.92	30037.8	1882.1	33788.7	24890.1
707	Q15046	SYK_HUMAN	Lysine--tRNA ligase (EC 6.1.1.6) (Lysyl-tRNA synthetase) (LysRS)	KARS	716924	716010	715620	740299	520908	543500	514471	491010
708	Q7Z4H8	KDEL2_HUMAN	KDEL motif-containing protein 2	KDELC2	149384	159033	158093	79361	189691	204055	204378	193774
709	H7BYF7	H7BYF7_HUMAN	ER lumen protein-retaining receptor 2	KDELR2	53754.1	49136	59410.3	53828.7	90564.1	90267.4	112341	101623
710	Q07666	KHDR1_HUMAN	KH domain-containing, RNA-binding, signal transduction-associated protein 1 (GAP-associated tyrosine phosphoprotein p62) (Src-associated in mitosis 68 kDa protein) (Sam68) (p21 Ras GTPase-activating protein-associated p62) (p68)	KHDRBS1	5.03661e+06	5.04156e+06	4.90957e+06	4.89907e+06	5.27384e+06	5.18316e+06	5.36805e+06	5.35019e+06
711	Q92945	FUBP2_HUMAN	Far upstream element-binding protein 2 (FUSE-binding protein 2) (KH type-splicing regulatory protein) (KSRP) (p75)	KHSRP	3.59759e+06	3.49565e+06	3.49388e+06	3.62921e+06	3.36563e+06	3.35078e+06	3.36464e+06	3.36982e+06
712	O15091	MRRP3_HUMAN	Mitochondrial ribonuclease P protein 3 (Mitochondrial RNase P protein 3)	KIAA0391	52558.6	51526.7	54190.4	57505.8	66410.2	66409.8	67739.9	68391.2
713	Q69YN4	VIR_HUMAN	Protein virilizer homolog	KIAA1429	97148.1	121737	136577	135274	138982	134461	153226	145099
714	Q14807	KIF22_HUMAN	Kinesin-like protein KIF22 (Kinesin-like DNA-binding protein) (Kinesin-like protein 4)	KIF22	302065	348161	300929	291776	229412	249323	237293	340610
715	Q9BW19	KIFC1_HUMAN	Kinesin-like protein KIFC1 (Kinesin-like protein 2) (Kinesin-related protein HSET)	KIFC1	13975.2	11427.3	11016.7	12756.1	9664.05	9213.82	10149.6	10350.4
716	P52292	IMA1_HUMAN	Importin subunit alpha-1 (Karyopherin subunit alpha-2) (RAG cohort protein 1) (SRP1-alpha)	KPNA2	3.0218e+06	2.9219e+06	3.02412e+06	3.10448e+06	2.90644e+06	2.85489e+06	2.96907e+06	2.87516e+06
717	O00505	IMA4_HUMAN	Importin subunit alpha-4 (Importin alpha Q2) (Qip2) (Karyopherin subunit alpha-3) (SRP1-gamma)	KPNA3	28206.5	40847.4	26344.3	28172.5	24590.6	3822.24	25236.3	20467.5
718	O00629	IMA3_HUMAN	Importin subunit alpha-3 (Importin alpha Q1) (Qip1) (Karyopherin subunit alpha-4)	KPNA4	178302	174650	178562	170691	137438	131934	157859	121890
719	Q14974	IMB1_HUMAN	Importin subunit beta-1 (Importin-90) (Karyopherin subunit beta-1) (Nuclear factor p97) (Pore targeting complex 97 kDa subunit) (PTAC97)	KPNB1	2.03039e+06	1.94482e+06	2.0064e+06	1.95326e+06	1.77328e+06	1.76755e+06	1.77966e+06	1.80068e+06
720	P04264	K2C1_HUMAN	Keratin, type II cytoskeletal 1 (67 kDa cytokeratin) (Cytokeratin-1) (CK-1) (Hair alpha protein) (Keratin-1) (K1) (Type-II keratin Kb1)	KRT1	1.8081e+06	1.80027e+06	3.48734e+06	3.59526e+06	2.28887e+06	2.29623e+06	2.60953e+06	2.51793e+06
721	P13645	K1C10_HUMAN	Keratin, type I cytoskeletal 10 (Cytokeratin-10) (CK-10) (Keratin-10) (K10)	KRT10	795663	677615	1.56578e+06	1.54976e+06	939357	939112	1.18899e+06	1.25401e+06
722	P05783	K1C18_HUMAN	Keratin, type I cytoskeletal 18 (Cell proliferation-inducing gene 46 protein) (Cytokeratin-18) (CK-18) (Keratin-18) (K18)	KRT18	2.31487e+06	2.36463e+06	2.41788e+06	2.41928e+06	1.75119e+06	1.45874e+06	1.42861e+06	1.7627e+06
723	P08727	K1C19_HUMAN	Keratin, type I cytoskeletal 19 (Cytokeratin-19) (CK-19) (Keratin-19) (K19)	KRT19	1.38549e+06	1.82745e+06	1.82729e+06	1.7247e+06	1.16171e+06	1.22667e+06	1.1533e+06	1.21225e+06
724	P35908	K22E_HUMAN	Keratin, type II cytoskeletal 2 epidermal (Cytokeratin-2e) (CK-2e) (Epithelial keratin-2e) (Keratin-2 epidermis) (Keratin-2e) (K2e) (Type-II keratin Kb2)	KRT2	1.07761e+06	1.06744e+06	2.16795e+06	2.14965e+06	1.31447e+06	1.2904e+06	1.50487e+06	1.37864e+06
725	P05787	K2C8_HUMAN	Keratin, type II cytoskeletal 8 (Cytokeratin-8) (CK-8) (Keratin-8) (K8) (Type-II keratin Kb8)	KRT8	7.14214e+06	7.0484e+06	7.09237e+06	7.03129e+06	5.14802e+06	4.9563e+06	4.77183e+06	4.83543e+06
726	P35527	K1C9_HUMAN	Keratin, type I cytoskeletal 9 (Cytokeratin-9) (CK-9) (Keratin-9) (K9)	KRT9	835832	883283	1.5636e+06	1.63126e+06	1.15501e+06	1.11931e+06	1.11352e+06	1.06433e+06
727	Q8N6L1	KTAP2_HUMAN	Keratinocyte-associated protein 2 (KCP-2)	KRTCAP2	43909.4	46801.3	48246	49862.2	74351.9	68966	74795.7	72416
728	Q9H9P8	L2HDH_HUMAN	L-2-hydroxyglutarate dehydrogenase, mitochondrial (EC 1.1.99.2) (Duranin)	L2HGDH	136667	114309	122883	130923	121909	120698	125293	125785
729	P11279	LAMP1_HUMAN	Lysosome-associated membrane glycoprotein 1 (LAMP-1) (Lysosome-associated membrane protein 1) (CD107 antigen-like family member A) (CD antigen CD107a)	LAMP1	555936	638573	652253	692141	792918	802354	805927	822649
730	Q6IAA8	LTOR1_HUMAN	Ragulator complex protein LAMTOR1 (Late endosomal/lysosomal adaptor and MAPK and MTOR activator 1) (Lipid raft adaptor protein p18) (Protein associated with DRMs and endosomes) (p27Kip1-releasing factor from RhoA) (p27RF-Rho)	LAMTOR1	409896	357576	321482	359120	406691	389949	401048	379406
731	Q9Y2Q5	LTOR2_HUMAN	Ragulator complex protein LAMTOR2 (Endosomal adaptor protein p14) (Late endosomal/lysosomal Mp1-interacting protein) (Late endosomal/lysosomal adaptor and MAPK and MTOR activator 2) (Mitogen-activated protein-binding protein-interacting protein) (MAPBP-interacting protein) (Roadblock domain-containing protein 3)	LAMTOR2	227410	239655	234461	222035	239127	219696	266170	235628
732	Q9UHA4	LTOR3_HUMAN	Ragulator complex protein LAMTOR3 (Late endosomal/lysosomal adaptor and MAPK and MTOR activator 3) (MEK-binding partner 1) (Mp1) (Mitogen-activated protein kinase kinase 1-interacting protein 1) (Mitogen-activated protein kinase scaffold protein 1)	LAMTOR3	426783	359170	359738	365755	433074	383320	390923	393161
733	O43504	LTOR5_HUMAN	Ragulator complex protein LAMTOR5 (Hepatitis B virus X-interacting protein) (HBV X-interacting protein) (HBX-interacting protein) (Late endosomal/lysosomal adaptor and MAPK and MTOR activator 5)	LAMTOR5	179714	199639	188497	191270	188300	186222	195365	207906
734	P28838	AMPL_HUMAN	Cytosol aminopeptidase (EC 3.4.11.1) (Leucine aminopeptidase 3) (LAP-3) (Leucyl aminopeptidase) (Peptidase S) (Proline aminopeptidase) (EC 3.4.11.5) (Prolyl aminopeptidase)	LAP3	998728	1.00334e+06	1.04317e+06	1.08002e+06	901540	950438	932350	951111
735	Q6PKG0	LARP1_HUMAN	La-related protein 1 (La ribonucleoprotein domain family member 1)	LARP1	101833	105455	108662	115408	115630	135650	126810	126280
736	Q96J85	Q96J85_HUMAN	C-Mpl binding protein (La-related protein 4)	LARP4	55466.9	48176.4	56189.3	53480.2	53533.5	61471.7	56351.3	56054.4
737	Q15031	SYLM_HUMAN	Probable leucine--tRNA ligase, mitochondrial (EC 6.1.1.4) (Leucyl-tRNA synthetase) (LeuRS)	LARS2	573649	602496	573397	602843	564678	580372	584274	572311
738	Q14739	LBR_HUMAN	Lamin-B receptor (Integral nuclear envelope inner membrane protein) (LMN2R)	LBR	1.6137e+06	1.59743e+06	1.6324e+06	1.6743e+06	2.99776e+06	2.98016e+06	3.09217e+06	3.04065e+06
739	Q6UWP7	LCLT1_HUMAN	Lysocardiolipin acyltransferase 1 (EC 2.3.1.-) (EC 2.3.1.51) (1-acylglycerol-3-phosphate O-acyltransferase 8) (1-AGP acyltransferase 8) (1-AGPAT 8) (Acyl-CoA:lysocardiolipin acyltransferase 1)	LCLAT1	153088	152544	150001	145409	198874	199040	174674	198306
740	P13796	PLSL_HUMAN	Plastin-2 (L-plastin) (LC64P) (Lymphocyte cytosolic protein 1) (LCP-1)	LCP1	1.28336e+06	1.27338e+06	1.29475e+06	1.26343e+06	519800	525999	529512	492382
741	B5MDU6	B5MDU6_HUMAN	Lipid droplet-associated hydrolase	LDAH	80223.8	76874.5	83449.1	79320.5	103460	103383	110352	111975
742	P00338	LDHA_HUMAN	L-lactate dehydrogenase A chain (LDH-A) (EC 1.1.1.27) (Cell proliferation-inducing gene 19 protein) (LDH muscle subunit) (LDH-M) (Renal carcinoma antigen NY-REN-59)	LDHA	8.29741e+06	8.50371e+06	8.74218e+06	8.56813e+06	3.55306e+06	3.53436e+06	3.53426e+06	3.52341e+06
743	P07195	LDHB_HUMAN	L-lactate dehydrogenase B chain (LDH-B) (EC 1.1.1.27) (LDH heart subunit) (LDH-H) (Renal carcinoma antigen NY-REN-46)	LDHB	5.32905e+06	5.63055e+06	5.57505e+06	5.61897e+06	2.64241e+06	2.68218e+06	2.68238e+06	2.74244e+06
744	J3KMZ9	J3KMZ9_HUMAN	Low-density lipoprotein receptor (Fragment)	LDLR	54759	29303.8	27867.9	14725.4	71956.7	57596.4	46023.5	36903.2
745	O95202	LETM1_HUMAN	LETM1 and EF-hand domain-containing protein 1, mitochondrial (Leucine zipper-EF-hand-containing transmembrane protein 1)	LETM1	1.0504e+06	826947	1.02035e+06	1.04809e+06	1.03659e+06	959845	1.04704e+06	1.01896e+06
746	P09382	LEG1_HUMAN	Galectin-1 (Gal-1) (14 kDa laminin-binding protein) (HLBP14) (14 kDa lectin) (Beta-galactoside-binding lectin L-14-I) (Galaptin) (HBL) (HPL) (Lactose-binding lectin 1) (Lectin galactoside-binding soluble 1) (Putative MAPK-activating protein PM12) (S-Lac lectin 1)	LGALS1	757413	725436	717578	709237	424267	405556	380986	405135
747	P49916	DNLI3_HUMAN	DNA ligase 3 (EC 6.5.1.1) (DNA ligase III) (Polydeoxyribonucleotide synthase [ATP] 3)	LIG3	208352	217008	189392	222859	204471	201313	201014	224680
748	B5MC51	B5MC51_HUMAN	LIM domain kinase 2	LIMK2	29672.1	26555.8	30593.3	24433.4	12358.8	15596.1	10384.4	14223.4
749	P49257	LMAN1_HUMAN	Protein ERGIC-53 (ER-Golgi intermediate compartment 53 kDa protein) (Gp58) (Intracellular mannose-specific lectin MR60) (Lectin mannose-binding 1)	LMAN1	3.65892e+06	3.87804e+06	3.7857e+06	3.84621e+06	4.38554e+06	4.55999e+06	4.55462e+06	4.55602e+06
750	Q12907	LMAN2_HUMAN	Vesicular integral-membrane protein VIP36 (Glycoprotein GP36b) (Lectin mannose-binding 2) (Vesicular integral-membrane protein 36) (VIP36)	LMAN2	2.59144e+06	2.82667e+06	2.7819e+06	2.7012e+06	4.03813e+06	4.07747e+06	4.33943e+06	4.26708e+06
751	Q9H0V9	LMA2L_HUMAN	VIP36-like protein (Lectin mannose-binding 2-like) (LMAN2-like protein)	LMAN2L	408706	408804	429025	410438	571248	565815	591035	582528
752	Q9NUN5	LMBD1_HUMAN	Probable lysosomal cobalamin transporter (HDAg-L-interacting protein NESI) (LMBR1 domain-containing protein 1) (Nuclear export signal-interacting protein)	LMBRD1	18951.9	20077.7	21436.7	27341.4	43395.3	1009.15	48018.7	40423.2
753	P02545	LMNA_HUMAN	Prelamin-A/C [Cleaved into: Lamin-A/C (70 kDa lamin) (Renal carcinoma antigen NY-REN-32)]	LMNA	6.85546e+06	6.96991e+06	6.99836e+06	6.96604e+06	8.10353e+06	8.09304e+06	8.33925e+06	8.1846e+06
754	Q5TCI8	Q5TCI8_HUMAN	Prelamin-A/C	LMNA	299126	313861	326355	327840	359845	381507	380329	373865
755	P20700	LMNB1_HUMAN	Lamin-B1	LMNB1	5.00043e+06	5.02475e+06	5.07676e+06	5.08127e+06	6.82124e+06	6.86933e+06	6.90923e+06	6.82038e+06
756	Q9C0E8	LNP_HUMAN	Protein lunapark	LNP	306697	334918	335041	313086	405072	380239	421740	416967
757	Q9UIQ6	LCAP_HUMAN	Leucyl-cystinyl aminopeptidase (Cystinyl aminopeptidase) (EC 3.4.11.3) (Insulin-regulated membrane aminopeptidase) (Insulin-responsive aminopeptidase) (IRAP) (Oxytocinase) (OTase) (Placental leucine aminopeptidase) (P-LAP) [Cleaved into: Leucyl-cystinyl aminopeptidase, pregnancy serum form]	LNPEP	152458	141142	108772	141537	173617	169098	179496	182074
758	P36776	LONM_HUMAN	Lon protease homolog, mitochondrial (EC 3.4.21.-) (LONHs) (Lon protease-like protein) (LONP) (Mitochondrial ATP-dependent protease Lon) (Serine protease 15)	LONP1	4.80197e+06	4.46657e+06	4.57849e+06	4.60176e+06	3.8854e+06	3.91859e+06	3.9158e+06	3.85745e+06
759	Q8NF37	PCAT1_HUMAN	Lysophosphatidylcholine acyltransferase 1 (LPC acyltransferase 1) (LPCAT-1) (LysoPC acyltransferase 1) (EC 2.3.1.23) (1-acylglycerophosphocholine O-acyltransferase) (1-alkylglycerophosphocholine O-acetyltransferase) (EC 2.3.1.67) (Acetyl-CoA:lyso-platelet-activating factor acetyltransferase) (Acetyl-CoA:lyso-PAF acetyltransferase) (Lyso-PAF acetyltransferase) (LysoPAFAT) (Acyltransferase-like 2) …	LPCAT1	171151	183712	161880	199071	311896	157488	288524	292516
760	P42704	LPPRC_HUMAN	Leucine-rich PPR motif-containing protein, mitochondrial (130 kDa leucine-rich protein) (LRP 130) (GP130)	LRPPRC	4.84407e+06	4.79651e+06	4.90029e+06	4.91915e+06	4.57781e+06	4.67648e+06	4.51701e+06	4.56192e+06
761	Q8N1G4	LRC47_HUMAN	Leucine-rich repeat-containing protein 47	LRRC47	67410.3	61456.6	71229.1	65238.2	33962.4	32425.2	25224.3	23850.4
762	Q96AG4	LRC59_HUMAN	Leucine-rich repeat-containing protein 59 (Ribosome-binding protein p34) (p34)	LRRC59	1.2799e+07	1.21398e+07	1.26824e+07	1.28185e+07	1.47265e+07	1.43707e+07	1.49428e+07	1.5035e+07
763	Q9Y333	LSM2_HUMAN	U6 snRNA-associated Sm-like protein LSm2 (Protein G7b) (Small nuclear ribonuclear protein D homolog) (snRNP core Sm-like protein Sm-x5)	LSM2	400243	420706	374797	251091	367070	343989	307557	362305
764	P62310	LSM3_HUMAN	U6 snRNA-associated Sm-like protein LSm3	LSM3	768826	709311	740022	706198	644138	648459	654994	591785
765	V9GZ56	V9GZ56_HUMAN	U6 snRNA-associated Sm-like protein LSm4 (Fragment)	LSM4	210545	219808	204416	214905	187897	190655	192571	190069
766	P62312	LSM6_HUMAN	U6 snRNA-associated Sm-like protein LSm6	LSM6	107674	33411.5	98040.6	114969	77292.5	96814.8	108852	99827.2
767	Q9UK45	LSM7_HUMAN	U6 snRNA-associated Sm-like protein LSm7	LSM7	39640.2	45822.5	27337.8	36844.2	29884.5	23552.9	35227.8	29815.9
768	O95777	LSM8_HUMAN	U6 snRNA-associated Sm-like protein LSm8	LSM8	91318.4	73972.7	80352.8	92121.3	20885.1	58210.7	83561.6	6041.84
769	S4R3V8	S4R3V8_HUMAN	Lipolysis-stimulated lipoprotein receptor	LSR	20847	8694.39	14601.7	14099.8	13749.2	18677.3	13971.9	13839.4
770	P48449	ERG7_HUMAN	Lanosterol synthase (EC 5.4.99.7) (2,3-epoxysqualene--lanosterol cyclase) (Oxidosqualene--lanosterol cyclase) (OSC) (hOSC)	LSS	524483	533294	539012	529048	521008	479877	552111	531422
771	Q9Y383	LC7L2_HUMAN	Putative RNA-binding protein Luc7-like 2	LUC7L2	729553	746163	707569	720713	671660	677180	729146	709572
772	J3KPP4	J3KPP4_HUMAN	Cisplatin resistance-associated overexpressed protein, isoform CRA_b (Luc7-like protein 3)	LUC7L3	168301	162215	165550	148585	145678	133272	165356	149220
773	O75608	LYPA1_HUMAN	Acyl-protein thioesterase 1 (APT-1) (hAPT1) (EC 3.1.2.-) (Lysophospholipase 1) (Lysophospholipase I) (LPL-I) (LysoPLA I)	LYPLA1	335088	316639	332322	343372	205565	223775	227917	231217
774	Q5VWZ2	LYPL1_HUMAN	Lysophospholipase-like protein 1 (EC 3.1.2.-)	LYPLAL1	99877.9	86971.8	99967.4	95710.1	93509.8	80869.6	79354.3	81112.8
775	Q5U5X0	LYRM7_HUMAN	Complex III assembly factor LYRM7 (LYR motif-containing protein 7)	LYRM7	842013	847857	839558	820179	871376	851004	892577	929978
776	P20645	MPRD_HUMAN	Cation-dependent mannose-6-phosphate receptor (CD Man-6-P receptor) (CD-MPR) (46 kDa mannose 6-phosphate receptor) (MPR 46)	M6PR	540631	515096	569092	553701	546729	579366	596056	580531
777	Q9BQ69	MACD1_HUMAN	O-acetyl-ADP-ribose deacetylase MACROD1 (EC 3.2.2.-) (EC 3.5.1.-) (MACRO domain-containing protein 1) (Protein LRP16) ([Protein ADP-ribosylglutamate] hydrolase)	MACROD1	321407	298967	296818	315146	207388	208675	216957	221800
778	P61326	MGN_HUMAN	Protein mago nashi homolog	MAGOH	210672	198209	217445	214648	205796	202963	207212	230114
779	Q96EH3	MASU1_HUMAN	Mitochondrial assembly of ribosomal large subunit protein 1	MALSU1	78004.1	85740.2	79540.9	83352.7	56686.7	72231.7	68052	73228.1
780	O00754	MA2B1_HUMAN	Lysosomal alpha-mannosidase (Laman) (EC 3.2.1.24) (Lysosomal acid alpha-mannosidase) (Mannosidase alpha class 2B member 1) (Mannosidase alpha-B) [Cleaved into: Lysosomal alpha-mannosidase A peptide; Lysosomal alpha-mannosidase B peptide; Lysosomal alpha-mannosidase C peptide; Lysosomal alpha-mannosidase D peptide; Lysosomal alpha-mannosidase E peptide]	MAN2B1	27046.1	1755.71	29550	19101.5	31768.5	13577.1	35428.5	1454.48
781	P55145	MANF_HUMAN	Mesencephalic astrocyte-derived neurotrophic factor (Arginine-rich protein) (Protein ARMET)	MANF	515392	494767	497726	502943	516345	522256	501097	471596
782	E7EVA0	E7EVA0_HUMAN	Microtubule-associated protein	MAP4	159174	154307	149936	152339	113782	112848	68088.4	117973
783	P28482	MK01_HUMAN	Mitogen-activated protein kinase 1 (MAP kinase 1) (MAPK 1) (EC 2.7.11.24) (ERT1) (Extracellular signal-regulated kinase 2) (ERK-2) (MAP kinase isoform p42) (p42-MAPK) (Mitogen-activated protein kinase 2) (MAP kinase 2) (MAPK 2)	MAPK1	317983	308718	328821	319783	177871	122439	187384	188636
784	Q9NX47	MARH5_HUMAN	E3 ubiquitin-protein ligase MARCH5 (EC 2.3.2.27) (Membrane-associated RING finger protein 5) (Membrane-associated RING-CH protein V) (MARCH-V) (Mitochondrial ubiquitin ligase) (MITOL) (RING finger protein 153) (RING-type E3 ubiquitin transferase MARCH5)	MARCH5	74720.8	76255.3	62875.7	67395.4	107179	126487	112472	108596
785	P49006	MRP_HUMAN	MARCKS-related protein (MARCKS-like protein 1) (Macrophage myristoylated alanine-rich C kinase substrate) (Mac-MARCKS) (MacMARCKS)	MARCKSL1	140598	128349	140023	137320	130738	135080	141432	124614
786	A8MXP9	A8MXP9_HUMAN	Matrin-3	MATR3	4.74e+06	4.75128e+06	4.72599e+06	4.58416e+06	5.45984e+06	5.50228e+06	5.278e+06	5.25937e+06
787	Q7Z434	MAVS_HUMAN	Mitochondrial antiviral-signaling protein (MAVS) (CARD adapter inducing interferon beta) (Cardif) (Interferon beta promoter stimulator protein 1) (IPS-1) (Putative NF-kappa-B-activating protein 031N) (Virus-induced-signaling adapter) (VISA)	MAVS	251724	274853	240987	247543	350947	337878	337644	339450
788	I3L2Z5	I3L2Z5_HUMAN	Myc-associated zinc finger protein (Fragment)	MAZ	22062.5	20239.1	22503	7246.92	24938.4	26245.6	27741.1	25285.9
789	O95983	MBD3_HUMAN	Methyl-CpG-binding domain protein 3 (Methyl-CpG-binding protein MBD3)	MBD3	31041.2	29223.9	36266.4	23095.9	33675.4	36238.5	3563.89	3986.75
790	Q96N66	MBOA7_HUMAN	Lysophospholipid acyltransferase 7 (LPLAT 7) (EC 2.3.1.-) (1-acylglycerophosphatidylinositol O-acyltransferase) (EC 2.3.1.n4) (Bladder and breast carcinoma-overexpressed gene 1 protein) (Leukocyte receptor cluster member 4) (Lysophosphatidylinositol acyltransferase) (LPIAT) (Lyso-PI acyltransferase) (Membrane-bound O-acyltransferase domain-containing protein 7) (O-acyltransferase domain-containin…	MBOAT7	625652	644037	641982	628810	1.19804e+06	1.1791e+06	1.24415e+06	1.2253e+06
791	F5GYT8	F5GYT8_HUMAN	Methylcrotonoyl-CoA carboxylase subunit alpha, mitochondrial	MCCC1	260832	274974	290595	284907	205986	203197	235442	307874
792	Q9HCC0	MCCB_HUMAN	Methylcrotonoyl-CoA carboxylase beta chain, mitochondrial (MCCase subunit beta) (EC 6.4.1.4) (3-methylcrotonyl-CoA carboxylase 2) (3-methylcrotonyl-CoA carboxylase non-biotin-containing subunit) (3-methylcrotonyl-CoA:carbon dioxide ligase subunit beta)	MCCC2	637746	518449	623361	534787	502678	500060	463785	491697
793	Q8NI22	MCFD2_HUMAN	Multiple coagulation factor deficiency protein 2 (Neural stem cell-derived neuronal survival protein)	MCFD2	650188	628012	562348	569084	618896	673815	684922	712364
794	P49736	MCM2_HUMAN	DNA replication licensing factor MCM2 (EC 3.6.4.12) (Minichromosome maintenance protein 2 homolog) (Nuclear protein BM28)	MCM2	513825	526763	535052	527617	275830	281136	262326	285276
795	P25205	MCM3_HUMAN	DNA replication licensing factor MCM3 (EC 3.6.4.12) (DNA polymerase alpha holoenzyme-associated protein P1) (P1-MCM3) (RLF subunit beta) (p102)	MCM3	1.19407e+06	1.19579e+06	1.28911e+06	1.20547e+06	733394	647808	703580	668693
796	P33991	MCM4_HUMAN	DNA replication licensing factor MCM4 (EC 3.6.4.12) (CDC21 homolog) (P1-CDC21)	MCM4	805363	830441	832800	825559	656357	450134	451724	427825
797	P33992	MCM5_HUMAN	DNA replication licensing factor MCM5 (EC 3.6.4.12) (CDC46 homolog) (P1-CDC46)	MCM5	711261	671789	756683	726634	462859	384775	429149	434469
798	Q14566	MCM6_HUMAN	DNA replication licensing factor MCM6 (EC 3.6.4.12) (p105MCM)	MCM6	709601	642653	667543	648357	306164	266717	305355	287433
799	P33993	MCM7_HUMAN	DNA replication licensing factor MCM7 (EC 3.6.4.12) (CDC47 homolog) (P1.1-MCM3)	MCM7	577651	569588	591062	579030	220187	340261	298142	297720
800	Q8NE86	MCU_HUMAN	Calcium uniporter protein, mitochondrial (HsMCU) (Coiled-coil domain-containing protein 109A)	MCU	36701.5	46596.5	34535.6	42435.5	70366.9	68244.3	65572.3	62681.9
801	Q14676	MDC1_HUMAN	Mediator of DNA damage checkpoint protein 1 (Nuclear factor with BRCT domains 1)	MDC1	24457.7	27213.4	30303.3	22825	47423.2	49535.6	52468.9	53272.1
802	P40925	MDHC_HUMAN	Malate dehydrogenase, cytoplasmic (EC 1.1.1.37) (Cytosolic malate dehydrogenase) (Diiodophenylpyruvate reductase) (EC 1.1.1.96)	MDH1	403224	419291	431037	423411	194229	187697	188461	187442
803	P40926	MDHM_HUMAN	Malate dehydrogenase, mitochondrial (EC 1.1.1.37)	MDH2	5.60335e+07	5.21115e+07	5.38764e+07	5.3877e+07	4.80821e+07	4.62389e+07	4.65817e+07	4.72479e+07
804	Q9NU22	MDN1_HUMAN	Midasin (MIDAS-containing protein)	MDN1	7924.11	8825.26	21708.5	5027.28	5351.16	3763.32	13902.9	7932.63
805	P23368	MAOM_HUMAN	NAD-dependent malic enzyme, mitochondrial (NAD-ME) (EC 1.1.1.38) (Malic enzyme 2)	ME2	586459	578908	558475	558339	555106	557557	552379	598499
806	Q9BV79	MECR_HUMAN	Trans-2-enoyl-CoA reductase, mitochondrial (EC 1.3.1.38) (Nuclear receptor-binding factor 1) (HsNrbf-1) (NRBF-1)	MECR	93605.3	78578.9	86727.6	94039.8	71636.3	79646.9	82230.8	65188.4
807	Q5JWT2	Q5JWT2_HUMAN	Mediator of RNA polymerase II transcription subunit 23	MED23	22327.3	22956	21291	18955	21718.8	19589.9	22572.4	22079.3
808	E7EN32	E7EN32_HUMAN	Menin	MEN1	53591.3	17071.7	58304.5	54274.6	62609.3	64030.2	73031	65885.4
809	Q14696	MESD_HUMAN	LDLR chaperone MESD (Mesoderm development candidate 2) (Mesoderm development protein) (Renal carcinoma antigen NY-REN-61)	MESDC2	109201	183075	192099	129145	251070	260858	247994	265380
810	F8VQZ7	F8VQZ7_HUMAN	Methionine aminopeptidase 2 (MAP 2) (MetAP 2) (EC 3.4.11.18) (Initiation factor 2-associated 67 kDa glycoprotein) (Peptidase M) (p67) (p67eIF2)	METAP2	9151.55	33333.4	5747.2	15425.2	7277.3	23185.7	18086.1	28966.6
811	F8WD83	F8WD83_HUMAN	Probable methyltransferase-like protein 15	METTL15	19284.7	12507	18412	23547.4	31955	19196.5	18897.2	22101.1
812	H0YI09	H0YI09_HUMAN	Methyltransferase-like protein 7A (Fragment)	METTL7A	308927	316221	333561	324131	349913	373241	369412	383519
813	Q9GZY8	MFF_HUMAN	Mitochondrial fission factor	MFF	3887.98	39079.3	35107.2	43064.1	58315.8	59162.5	71012.2	72499.1
814	O95140	MFN2_HUMAN	Mitofusin-2 (EC 3.6.5.-) (Transmembrane GTPase MFN2)	MFN2	90654.3	33514.5	79901.9	47346.7	85188.9	30666.3	30126.4	64420.5
815	D6RIZ4	D6RIZ4_HUMAN	Major facilitator superfamily domain-containing protein 10	MFSD10	43675.2	3520.38	40992.8	53686.9	84086.9	75225.2	78538.1	80208.4
816	Q99735	MGST2_HUMAN	Microsomal glutathione S-transferase 2 (Microsomal GST-2) (EC 2.5.1.18) (Microsomal GST-II)	MGST2	170591	162276	167394	162375	288282	279126	309088	319922
817	Q5VV89	Q5VV89_HUMAN	Microsomal glutathione S-transferase 3	MGST3	177525	196661	193596	178825	295097	317897	262877	271962
818	Q5JRA6	MIA3_HUMAN	Melanoma inhibitory activity protein 3 (C219-reactive peptide) (D320) (Transport and Golgi organization protein 1)	MIA3	655837	528683	656574	682460	790606	789202	825201	802455
819	Q5XKP0	MIC13_HUMAN	MICOS complex subunit MIC13 (Protein P117)	MIC13	31865.9	33396.2	13973.3	7146.54	6871.64	25282.7	30858	27261.6
820	P14174	MIF_HUMAN	Macrophage migration inhibitory factor (MIF) (EC 5.3.2.1) (Glycosylation-inhibiting factor) (GIF) (L-dopachrome isomerase) (L-dopachrome tautomerase) (EC 5.3.3.12) (Phenylpyruvate tautomerase)	MIF	2.61225e+06	2.68711e+06	2.55532e+06	2.58892e+06	1.2478e+06	1.20726e+06	1.26654e+06	1.19611e+06
821	Q9UNW1	MINP1_HUMAN	Multiple inositol polyphosphate phosphatase 1 (EC 3.1.3.62) (2,3-bisphosphoglycerate 3-phosphatase) (2,3-BPG phosphatase) (EC 3.1.3.80) (Inositol (1,3,4,5)-tetrakisphosphate 3-phosphatase) (Ins(1,3,4,5)P(4) 3-phosphatase)	MINPP1	189782	162721	163459	208054	238367	244280	258928	239952
822	Q99797	MIPEP_HUMAN	Mitochondrial intermediate peptidase (MIP) (EC 3.4.24.59)	MIPEP	116596	119407	113850	115123	119739	96044	70448.7	110400
823	P46013	KI67_HUMAN	Proliferation marker protein Ki-67 (Antigen identified by monoclonal antibody Ki-67) (Antigen KI-67) (Antigen Ki67)	MKI67	1.18147e+06	1.21104e+06	1.15117e+06	1.16133e+06	1.60488e+06	1.56731e+06	1.645e+06	1.72772e+06
824	F5H1S8	F5H1S8_HUMAN	Malectin (Fragment)	MLEC	252446	215122	250612	242360	328652	318722	332493	331503
825	Q96EY8	MMAB_HUMAN	Cob(I)yrinic acid a,c-diamide adenosyltransferase, mitochondrial (EC 2.5.1.17) (Cob(I)alamin adenosyltransferase) (Methylmalonic aciduria type B protein)	MMAB	28538.7	20817.5	23096.6	26488.1	24407.9	20538.5	30207.2	27001.1
826	Q8N4V1	MMGT1_HUMAN	Membrane magnesium transporter 1 (ER membrane protein complex subunit 5) (Transmembrane protein 32)	MMGT1	71742.3	78546.4	44912.6	71954.2	76183.4	76208.8	74585.8	70795.6
827	Q13724	MOGS_HUMAN	Mannosyl-oligosaccharide glucosidase (EC 3.2.1.106) (Processing A-glucosidase I)	MOGS	1.61341e+06	1.5747e+06	1.64072e+06	1.55647e+06	1.92301e+06	1.97742e+06	2.05177e+06	2.05483e+06
828	Q9Y5U8	MPC1_HUMAN	Mitochondrial pyruvate carrier 1 (Brain protein 44-like protein)	MPC1	121397	107268	106429	111028	150955	133586	142784	135445
829	Q5R3B4	Q5R3B4_HUMAN	Mitochondrial pyruvate carrier (Fragment)	MPC2	1.05275e+06	1.03793e+06	1.00879e+06	1.0783e+06	1.25813e+06	1.35304e+06	1.4639e+06	1.41663e+06
830	J3QW43	J3QW43_HUMAN	Mannose-P-dolichol utilization defect 1 protein	MPDU1	794671	790098	828900	800341	1.13948e+06	1.21589e+06	1.29708e+06	1.27896e+06
831	A2IDA3	A2IDA3_HUMAN	DNA-3-methyladenine glycosylase (N-methylpurine-DNA glycosylase) (Fragment)	MPG	36177.8	30910.2	41481.2	40684.4	44780.7	52062.1	51510.6	51430.4
832	Q00013	EM55_HUMAN	55 kDa erythrocyte membrane protein (p55) (Membrane protein, palmitoylated 1)	MPP1	366983	364297	349448	356395	186243	228394	239217	192098
833	G5E9F5	G5E9F5_HUMAN	MpV17 transgene, murine homolog, glomerulosclerosis, isoform CRA_d (Protein Mpv17)	MPV17	3530.74	39655.4	24668	30245.6	33803	32407	40225.3	34615.1
834	Q567V2	M17L2_HUMAN	Mpv17-like protein 2	MPV17L2	32766.1	29700.7	11914.9	24561.9	54537.4	51824	46928.7	52003.4
835	Q6IN84	MRM1_HUMAN	rRNA methyltransferase 1, mitochondrial (EC 2.1.1.-) (16S rRNA (guanosine(1145)-2'-O)-methyltransferase) (16S rRNA [Gm1145] 2'-O-methyltransferase)	MRM1	13463.2	13324.1	15035.8	10832.9	3713.37	12437.8	14684.8	13609.5
836	Q9HC36	MRM3_HUMAN	rRNA methyltransferase 3, mitochondrial (EC 2.1.1.-) (16S rRNA (guanosine(1370)-2'-O)-methyltransferase) (16S rRNA [Gm1370] 2'-O-methyltransferase) (RNA methyltransferase-like protein 1)	MRM3	13553.1	14408.4	2893.48	11284.5	16199.4	2298.39	1515.83	16770.7
837	Q9BYD6	RM01_HUMAN	39S ribosomal protein L1, mitochondrial (L1mt) (MRP-L1)	MRPL1	553284	558424	590478	632959	639392	575509	650619	617282
838	Q7Z7H8	RM10_HUMAN	39S ribosomal protein L10, mitochondrial (L10mt) (MRP-L10) (39S ribosomal protein L8, mitochondrial) (L8mt) (MRP-L8)	MRPL10	145405	158422	160022	151229	167837	158440	152389	156500
839	Q9Y3B7	RM11_HUMAN	39S ribosomal protein L11, mitochondrial (L11mt) (MRP-L11)	MRPL11	276791	267839	294430	188315	221861	228822	234310	233492
840	Q9BYD1	RM13_HUMAN	39S ribosomal protein L13, mitochondrial (L13mt) (MRP-L13)	MRPL13	419516	422867	465506	544066	392442	460755	490997	430125
841	Q6P1L8	RM14_HUMAN	39S ribosomal protein L14, mitochondrial (L14mt) (MRP-L14) (39S ribosomal protein L32, mitochondrial) (L32mt) (MRP-L32)	MRPL14	156227	156932	148035	165719	134987	142059	133218	147423
842	Q9P015	RM15_HUMAN	39S ribosomal protein L15, mitochondrial (L15mt) (MRP-L15)	MRPL15	358527	326391	342698	347450	309120	334667	313851	346194
843	P49406	RM19_HUMAN	39S ribosomal protein L19, mitochondrial (L19mt) (MRP-L19) (39S ribosomal protein L15, mitochondrial) (L15mt) (MRP-L15)	MRPL19	89372	91475.2	98400.5	99935.5	96161.8	61303.2	92594.9	86613.9
844	Q5T653	RM02_HUMAN	39S ribosomal protein L2, mitochondrial (L2mt) (MRP-L2)	MRPL2	395099	415989	426278	418521	413583	375830	358447	356142
845	Q7Z2W9	RM21_HUMAN	39S ribosomal protein L21, mitochondrial (L21mt) (MRP-L21)	MRPL21	88127.1	99550.8	81080.9	85555.4	82775.4	118811	114034	61237
846	J3KQY1	J3KQY1_HUMAN	39S ribosomal protein L22, mitochondrial	MRPL22	298421	297856	271797	272231	330396	353345	321717	316013
847	A8MYK1	A8MYK1_HUMAN	39S ribosomal protein L23, mitochondrial	MRPL23	206377	195653	224947	194007	201347	194133	177114	197251
848	Q96A35	RM24_HUMAN	39S ribosomal protein L24, mitochondrial (L24mt) (MRP-L24)	MRPL24	222509	221553	226849	212614	187178	188745	190679	204266
849	H7C5U8	H7C5U8_HUMAN	39S ribosomal protein L27, mitochondrial (Fragment)	MRPL27	80599.7	115072	134649	99139.6	95687.4	125808	57752.9	112741
850	E7ETU7	E7ETU7_HUMAN	39S ribosomal protein L3, mitochondrial	MRPL3	135037	139731	126561	133939	111191	108646	105379	110008
851	Q9BYC8	RM32_HUMAN	39S ribosomal protein L32, mitochondrial (L32mt) (MRP-L32)	MRPL32	54992.4	57233.8	49441.8	69384.6	48271.3	38704.3	45091.8	52288.3
852	Q9BZE1	RM37_HUMAN	39S ribosomal protein L37, mitochondrial (L37mt) (MRP-L37) (39S ribosomal protein L2, mitochondrial) (L2mt) (MRP-L2)	MRPL37	413499	419745	428286	416856	402006	409671	411079	383999
853	Q96DV4	RM38_HUMAN	39S ribosomal protein L38, mitochondrial (L38mt) (MRP-L38)	MRPL38	93690.2	8203.55	61648.2	93757.4	76354.9	83801.9	82657.9	59983.6
854	C9JG87	C9JG87_HUMAN	39S ribosomal protein L39, mitochondrial (Fragment)	MRPL39	546441	474621	538711	544290	490797	501798	520179	443396
855	Q9BYD3	RM04_HUMAN	39S ribosomal protein L4, mitochondrial (L4mt) (MRP-L4)	MRPL4	585513	598040	611315	594674	502248	535170	501528	504650
856	Q9NQ50	RM40_HUMAN	39S ribosomal protein L40, mitochondrial (L40mt) (MRP-L40) (Nuclear localization signal-containing protein deleted in velocardiofacial syndrome) (Up-regulated in metastasis)	MRPL40	456976	393759	468086	456790	482363	484224	486065	485652
857	Q8IXM3	RM41_HUMAN	39S ribosomal protein L41, mitochondrial (L41mt) (MRP-L41) (39S ribosomal protein L27 homolog) (Bcl-2-interacting mitochondrial ribosomal protein L41) (Cell proliferation-inducing gene 3 protein) (MRP-L27 homolog)	MRPL41	93981.4	85703.7	60926.2	89170.1	89229.1	90943.1	82565	62896
858	Q9H9J2	RM44_HUMAN	39S ribosomal protein L44, mitochondrial (L44mt) (MRP-L44) (EC 3.1.26.-)	MRPL44	564446	452354	513896	443832	566997	501023	495867	364675
859	Q9BRJ2	RM45_HUMAN	39S ribosomal protein L45, mitochondrial (L45mt) (MRP-L45)	MRPL45	473409	468592	404204	424713	369777	392557	417796	362836
860	Q9H2W6	RM46_HUMAN	39S ribosomal protein L46, mitochondrial (L46mt) (MRP-L46) (P2ECSL)	MRPL46	491762	724532	380821	590284	524875	384019	501027	468006
861	Q9HD33	RM47_HUMAN	39S ribosomal protein L47, mitochondrial (L47mt) (MRP-L47) (Nasopharyngeal carcinoma metastasis-related protein 1)	MRPL47	635294	637577	621722	626250	702452	757735	716683	720485
862	Q13405	RM49_HUMAN	39S ribosomal protein L49, mitochondrial (L49mt) (MRP-L49) (Neighbor of FAU) (NOF) (Protein NOF1)	MRPL49	411402	426844	404847	419195	438051	440090	399419	416474
863	Q8N5N7	RM50_HUMAN	39S ribosomal protein L50, mitochondrial (L50mt) (MRP-L50)	MRPL50	232812	236770	227826	210411	201185	191316	197596	235284
864	Q96EL3	RM53_HUMAN	39S ribosomal protein L53, mitochondrial (L53mt) (MRP-L53)	MRPL53	524105	514440	529985	521592	507899	542452	553943	566437
865	Q6P161	RM54_HUMAN	39S ribosomal protein L54, mitochondrial (L54mt) (MRP-L54)	MRPL54	186397	199810	73682.6	175702	189372	186829	200868	174397
866	X6RIW1	X6RIW1_HUMAN	39S ribosomal protein L55, mitochondrial (Fragment)	MRPL55	18669.3	23393.2	19747.9	17681.9	14356.9	16814.8	12333.2	13879.8
867	J3KS15	J3KS15_HUMAN	Peptidyl-tRNA hydrolase ICT1, mitochondrial (Fragment)	MRPL58	241240	251836	255428	261878	217158	216466	203252	209959
868	Q9BYD2	RM09_HUMAN	39S ribosomal protein L9, mitochondrial (L9mt) (MRP-L9)	MRPL9	231839	226343	217676	236021	217891	221379	223109	223482
869	Q9Y3D3	RT16_HUMAN	28S ribosomal protein S16, mitochondrial (MRP-S16) (S16mt)	MRPS16	133676	146153	135720	114773	148660	143829	134443	140644
870	Q5QPA5	Q5QPA5_HUMAN	28S ribosomal protein S18a, mitochondrial (Fragment)	MRPS18A	33792.6	29227.5	27560.7	25799.9	26575.5	26891.5	24909.2	29954.1
871	Q9Y676	RT18B_HUMAN	28S ribosomal protein S18b, mitochondrial (MRP-S18-b) (Mrps18-b) (S18mt-b) (28S ribosomal protein S18-2, mitochondrial) (MRP-S18-2)	MRPS18B	317410	313064	298353	311426	330714	341588	318321	301308
872	Q9Y399	RT02_HUMAN	28S ribosomal protein S2, mitochondrial (MRP-S2) (S2mt)	MRPS2	175690	106572	107072	178978	191994	211159	194934	193142
873	G5E9W7	G5E9W7_HUMAN	28S ribosomal protein S22, mitochondrial (Mitochondrial ribosomal protein S22, isoform CRA_e)	MRPS22	948420	984236	967503	950777	939542	862835	863593	896195
874	Q9Y3D9	RT23_HUMAN	28S ribosomal protein S23, mitochondrial (MRP-S23) (S23mt)	MRPS23	1.21904e+06	1.24164e+06	1.18841e+06	1.21601e+06	1.24098e+06	1.28766e+06	1.16506e+06	1.23848e+06
875	E7EPW2	E7EPW2_HUMAN	28S ribosomal protein S25, mitochondrial	MRPS25	75319.3	97034	83147	88775.9	86050.5	87051.2	87864.4	94442.1
876	Q9BYN8	RT26_HUMAN	28S ribosomal protein S26, mitochondrial (MRP-S26) (S26mt) (28S ribosomal protein S13, mitochondrial) (MRP-S13) (S13mt)	MRPS26	53204.6	30168.3	50980.3	47851.3	40330.9	63311.5	52916.5	61948
877	Q92552	RT27_HUMAN	28S ribosomal protein S27, mitochondrial (MRP-S27) (S27mt)	MRPS27	738094	661844	655904	676320	738708	664606	686179	668423
878	Q9Y2Q9	RT28_HUMAN	28S ribosomal protein S28, mitochondrial (MRP-S28) (S28mt) (28S ribosomal protein S35, mitochondrial) (MRP-S35) (S35mt)	MRPS28	347611	362401	385931	373677	369240	347280	345491	335083
879	Q9NP92	RT30_HUMAN	28S ribosomal protein S30, mitochondrial (MRP-S30) (S30mt) (Programmed cell death protein 9)	MRPS30	170845	170143	168324	52340.5	94866.4	72271.2	79110.1	125462
880	Q92665	RT31_HUMAN	28S ribosomal protein S31, mitochondrial (MRP-S31) (S31mt) (Imogen 38)	MRPS31	537289	521717	492376	465649	531601	505224	470981	467769
881	C9JJ19	C9JJ19_HUMAN	28S ribosomal protein S34, mitochondrial	MRPS34	138523	140273	158100	144699	112542	121818	115046	107520
882	P82673	RT35_HUMAN	28S ribosomal protein S35, mitochondrial (MRP-S35) (S35mt) (28S ribosomal protein S28, mitochondrial) (MRP-S28) (S28mt)	MRPS35	323665	306585	301236	293797	328800	335803	302902	316398
883	P82909	RT36_HUMAN	28S ribosomal protein S36, mitochondrial (MRP-S36) (S36mt)	MRPS36	162144	166489	149201	181424	171674	178264	176028	163277
884	P82675	RT05_HUMAN	28S ribosomal protein S5, mitochondrial (MRP-S5) (S5mt)	MRPS5	143897	137270	147268	146154	152776	156301	133673	147546
885	P82932	RT06_HUMAN	28S ribosomal protein S6, mitochondrial (MRP-S6) (S6mt)	MRPS6	251493	246040	234120	237656	258203	256926	242296	256100
886	J3QLS3	J3QLS3_HUMAN	28S ribosomal protein S7, mitochondrial	MRPS7	744171	799653	834937	779858	743910	837856	831418	780684
887	P82933	RT09_HUMAN	28S ribosomal protein S9, mitochondrial (MRP-S9) (S9mt)	MRPS9	414993	407115	407341	437161	417093	383307	387017	365805
888	Q96E11	RRFM_HUMAN	Ribosome-recycling factor, mitochondrial (RRF) (Ribosome-releasing factor, mitochondrial)	MRRF	137590	145364	131155	130685	131131	130410	140612	131924
889	E9PHA6	E9PHA6_HUMAN	DNA mismatch repair protein	MSH2	153580	166896	160944	178480	109379	120660	117055	100985
890	P52701	MSH6_HUMAN	DNA mismatch repair protein Msh6 (hMSH6) (G/T mismatch-binding protein) (GTBP) (GTMBP) (MutS protein homolog 6) (MutS-alpha 160 kDa subunit) (p160)	MSH6	45741.9	53777.9	48857.4	43694.8	36539.4	37307.3	37369.4	31078.1
891	J3QKT5	J3QKT5_HUMAN	RNA-binding protein Musashi homolog 2	MSI2	25476.1	13644.6	10495.2	7103.68	60820.8	51954.3	95168	56738.3
892	Q15800	MSMO1_HUMAN	Methylsterol monooxygenase 1 (EC 1.14.13.72) (C-4 methylsterol oxidase)	MSMO1	35837.4	35480.2	31221.4	33644	41303.7	33886.4	40372.2	36249.3
893	P26038	MOES_HUMAN	Moesin (Membrane-organizing extension spike protein)	MSN	1.02555e+06	1.08207e+06	1.08652e+06	1.10829e+06	567359	599034	498280	497342
894	O94776	MTA2_HUMAN	Metastasis-associated protein MTA2 (Metastasis-associated 1-like 1) (MTA1-L1 protein) (p53 target protein in deacetylase complex)	MTA2	338941	288662	282936	292131	372728	278762	199904	262262
895	P00846	ATP6_HUMAN	ATP synthase subunit a (F-ATPase protein 6)	MT-ATP6	584641	582919	579402	597857	626619	622902	717336	716231
896	P03928	ATP8_HUMAN	ATP synthase protein 8 (A6L) (F-ATPase subunit 8)	MT-ATP8	148312	156508	147364	141973	151989	154867	177272	169887
897	H0Y8C3	H0Y8C3_HUMAN	Mitochondrial carrier homolog 1 (Fragment)	MTCH1	91161.4	88950.2	88313.9	88790.6	158086	159271	167243	154741
898	Q9Y6C9	MTCH2_HUMAN	Mitochondrial carrier homolog 2 (Met-induced mitochondrial protein)	MTCH2	547517	524884	531383	517816	848658	865706	787956	783467
899	P00403	COX2_HUMAN	Cytochrome c oxidase subunit 2 (Cytochrome c oxidase polypeptide II)	MT-CO2	104387	86103.7	99755.1	96265.5	162277	163106	161307	150827
900	Q86UE4	LYRIC_HUMAN	Protein LYRIC (3D3/LYRIC) (Astrocyte elevated gene-1 protein) (AEG-1) (Lysine-rich CEACAM1 co-isolated protein) (Metadherin) (Metastasis adhesion protein)	MTDH	2.40338e+06	2.44988e+06	2.48175e+06	2.40411e+06	2.6394e+06	2.75537e+06	2.82547e+06	2.79418e+06
901	F5H2F4	F5H2F4_HUMAN	C-1-tetrahydrofolate synthase, cytoplasmic	MTHFD1	16575.2	1758.3	12480	8188.5	8632.88	3346.78	4123.47	11810.7
902	Q6UB35	C1TM_HUMAN	Monofunctional C1-tetrahydrofolate synthase, mitochondrial (EC 6.3.4.3) (Formyltetrahydrofolate synthetase)	MTHFD1L	1.49395e+06	1.3948e+06	1.39842e+06	1.41482e+06	1.64681e+06	1.67867e+06	1.80158e+06	1.73776e+06
903	P13995	MTDC_HUMAN	Bifunctional methylenetetrahydrofolate dehydrogenase/cyclohydrolase, mitochondrial [Includes: NAD-dependent methylenetetrahydrofolate dehydrogenase (EC 1.5.1.15); Methenyltetrahydrofolate cyclohydrolase (EC 3.5.4.9)]	MTHFD2	1.45296e+06	1.47178e+06	1.48386e+06	1.62787e+06	1.79358e+06	1.78872e+06	1.90629e+06	1.86251e+06
904	P46199	IF2M_HUMAN	Translation initiation factor IF-2, mitochondrial (IF-2(Mt)) (IF-2Mt) (IF2(mt))	MTIF2	357949	384165	327714	379959	356063	370413	334038	355971
905	P03886	NU1M_HUMAN	NADH-ubiquinone oxidoreductase chain 1 (EC 1.6.5.3) (NADH dehydrogenase subunit 1)	MT-ND1	108935	107972	105940	100753	156049	148299	163972	168103
906	P03891	NU2M_HUMAN	NADH-ubiquinone oxidoreductase chain 2 (EC 1.6.5.3) (NADH dehydrogenase subunit 2)	MT-ND2	11888.4	289.646	8325.07	8798.74	14482.7	12883.7	2411.87	16717
907	P03905	NU4M_HUMAN	NADH-ubiquinone oxidoreductase chain 4 (EC 1.6.5.3) (NADH dehydrogenase subunit 4)	MT-ND4	27845	30914.1	21991.2	26545.6	47585	40793.8	59741.9	59145.8
908	P03915	NU5M_HUMAN	NADH-ubiquinone oxidoreductase chain 5 (EC 1.6.5.3) (NADH dehydrogenase subunit 5)	MT-ND5	34987.3	44548.2	42705	35404.3	73303.1	74683.2	83805.2	78990.4
909	Q9NVV4	PAPD1_HUMAN	Poly(A) RNA polymerase, mitochondrial (PAP) (EC 2.7.7.19) (PAP-associated domain-containing protein 1) (Polynucleotide adenylyltransferase) (Terminal uridylyltransferase 1) (TUTase 1) (mtPAP)	MTPAP	115191	137953	153805	95798.5	163599	156242	170123	175508
910	P58546	MTPN_HUMAN	Myotrophin (Protein V-1)	MTPN	44882	42058.8	42870.1	42620.8	20284.1	18640.8	14722.3	16096.6
911	Q13505	MTX1_HUMAN	Metaxin-1 (Mitochondrial outer membrane import complex protein 1)	MTX1	563294	593269	618974	616983	649564	659255	690999	655300
912	C9JAZ1	C9JAZ1_HUMAN	Metaxin-2 (Fragment)	MTX2	127108	118540	104848	107666	246584	271558	204722	198524
913	P22033	MUTA_HUMAN	Methylmalonyl-CoA mutase, mitochondrial (MCM) (EC 5.4.99.2) (Methylmalonyl-CoA isomerase)	MUT	1.84616e+06	1.7206e+06	1.93695e+06	1.91265e+06	1.67044e+06	1.59172e+06	1.54251e+06	1.74543e+06
914	Q9BQG0	MBB1A_HUMAN	Myb-binding protein 1A	MYBBP1A	514942	436151	428541	491975	622059	589708	651729	589484
915	Q99417	MYCBP_HUMAN	C-Myc-binding protein (Associate of Myc 1) (AMY-1)	MYCBP	242688	230045	221584	224582	148674	270339	267103	258340
916	Q969H8	MYDGF_HUMAN	Myeloid-derived growth factor (MYDGF) (Interleukin-25) (IL-25) (Stromal cell-derived growth factor SF20)	MYDGF	2.32454e+06	3.26357e+06	2.33053e+06	2.30115e+06	2.51632e+06	2.4431e+06	2.19234e+06	2.48611e+06
917	I3L1K6	I3L1K6_HUMAN	Myosin light chain 4 (Fragment)	MYL4	161152	165185	154372	154416	72287.9	75268.1	65798.1	65690
918	J3KND3	J3KND3_HUMAN	Myosin light polypeptide 6	MYL6	120264	118930	110324	92461.3	60421.3	59423.8	59776.7	47515.9
919	C9JT95	C9JT95_HUMAN	SOSS complex subunit B1 (Fragment)	NABP2	32071.9	11346.4	31130.1	28134	27919	31218.5	19327.8	30765.5
920	E9PAV3	NACAM_HUMAN	Nascent polypeptide-associated complex subunit alpha, muscle-specific form (Alpha-NAC, muscle-specific form) (skNAC)	NACA	799036	864290	777458	790367	494996	451362	492688	492907
921	Q4G0N4	NAKD2_HUMAN	NAD kinase 2, mitochondrial (EC 2.7.1.23) (Mitochondrial NAD kinase) (NAD kinase domain-containing protein 1, mitochondrial)	NADK2	42194.2	41020.1	45566.6	36313.8	33330.7	36423.6	38594	39361.6
922	F8W0J6	F8W0J6_HUMAN	Nucleosome assembly protein 1-like 1	NAP1L1	952273	961780	991299	985399	635082	629634	627091	613094
923	Q99733	NP1L4_HUMAN	Nucleosome assembly protein 1-like 4 (Nucleosome assembly protein 2) (NAP-2)	NAP1L4	164394	177446	191434	170514	98031.4	104492	93659.6	92227.4
924	P54920	SNAA_HUMAN	Alpha-soluble NSF attachment protein (SNAP-alpha) (N-ethylmaleimide-sensitive factor attachment protein alpha)	NAPA	1.12051e+06	946755	985159	1.01854e+06	1.45955e+06	1.53628e+06	1.60246e+06	1.60613e+06
925	Q99747	SNAG_HUMAN	Gamma-soluble NSF attachment protein (SNAP-gamma) (N-ethylmaleimide-sensitive factor attachment protein gamma)	NAPG	383264	390197	399461	393472	511406	546115	529631	496241
926	Q96I59	SYNM_HUMAN	Probable asparagine--tRNA ligase, mitochondrial (EC 6.1.1.22) (Asparaginyl-tRNA synthetase) (AsnRS)	NARS2	195019	207926	206433	204810	188862	185742	197554	189583
927	P49321	NASP_HUMAN	Nuclear autoantigenic sperm protein (NASP)	NASP	285355	288191	280146	282386	91231.3	98344.5	77857.1	132768
928	Q9H0A0	NAT10_HUMAN	RNA cytidine acetyltransferase (EC 2.3.1.-) (18S rRNA cytosine acetyltransferase) (N-acetyltransferase 10)	NAT10	514608	516882	489587	515355	630458	696325	591744	691063
929	Q8NCW5	NNRE_HUMAN	NAD(P)H-hydrate epimerase (EC 5.1.99.6) (Apolipoprotein A-I-binding protein) (AI-BP) (NAD(P)HX epimerase) (YjeF N-terminal domain-containing protein 1) (YjeF_N1)	NAXE	97109.9	101438	109363	84166.9	105713	13849.2	99595.2	98303.7
930	A2RRP1	NBAS_HUMAN	Neuroblastoma-amplified sequence (Neuroblastoma-amplified gene protein)	NBAS	255568	225074	252331	240494	310784	333212	301161	305654
931	Q09161	NCBP1_HUMAN	Nuclear cap-binding protein subunit 1 (80 kDa nuclear cap-binding protein) (CBP80) (NCBP 80 kDa subunit)	NCBP1	594415	616625	612269	596487	527189	493827	585780	560608
932	F8WE41	F8WE41_HUMAN	Nuclear cap-binding protein subunit 2	NCBP2	214887	235442	196828	224889	177564	183155	180626	190110
933	P19338	NUCL_HUMAN	Nucleolin (Protein C23)	NCL	9.63017e+06	9.83603e+06	9.86593e+06	9.85453e+06	9.37215e+06	9.325e+06	9.18769e+06	9.16336e+06
934	Q969V3	NCLN_HUMAN	Nicalin (Nicastrin-like protein)	NCLN	1.77942e+06	1.77752e+06	1.71884e+06	1.7841e+06	1.95211e+06	1.94741e+06	2.00086e+06	1.97191e+06
935	Q9HCD5	NCOA5_HUMAN	Nuclear receptor coactivator 5 (NCoA-5) (Coactivator independent of AF-2) (CIA)	NCOA5	128928	120896	98957.9	138963	111139	60903.4	80477.2	109926
936	Q92542	NICA_HUMAN	Nicastrin	NCSTN	682424	652840	648379	718542	743722	720538	732495	709229
937	E7ESZ7	E7ESZ7_HUMAN	NADH dehydrogenase [ubiquinone] 1 alpha subcomplex subunit 10, mitochondrial	NDUFA10	458767	416595	386521	394143	602049	631080	610203	621200
938	K7EQ77	K7EQ77_HUMAN	NADH dehydrogenase [ubiquinone] 1 alpha subcomplex subunit 11	NDUFA11	13262.1	114931	3167.31	123336	115350	121864	123976	129635
939	O43678	NDUA2_HUMAN	NADH dehydrogenase [ubiquinone] 1 alpha subcomplex subunit 2 (Complex I-B8) (CI-B8) (NADH-ubiquinone oxidoreductase B8 subunit)	NDUFA2	177003	180343	176422	174643	288301	290759	293657	292482
940	O00483	NDUA4_HUMAN	Cytochrome c oxidase subunit NDUFA4 (Complex I-MLRQ) (CI-MLRQ) (NADH-ubiquinone oxidoreductase MLRQ subunit)	NDUFA4	436503	309283	320820	318139	308255	291395	327918	326564
941	Q16718	NDUA5_HUMAN	NADH dehydrogenase [ubiquinone] 1 alpha subcomplex subunit 5 (Complex I subunit B13) (Complex I-13kD-B) (CI-13kD-B) (NADH-ubiquinone oxidoreductase 13 kDa-B subunit)	NDUFA5	1.11942e+06	1.04028e+06	1.06844e+06	1.06508e+06	1.70774e+06	1.63099e+06	1.60984e+06	1.64175e+06
942	P56556	NDUA6_HUMAN	NADH dehydrogenase [ubiquinone] 1 alpha subcomplex subunit 6 (Complex I-B14) (CI-B14) (LYR motif-containing protein 6) (NADH-ubiquinone oxidoreductase B14 subunit)	NDUFA6	57691.4	67857.2	64177	54759.7	94093.5	95899.9	84855.8	82180.1
943	P51970	NDUA8_HUMAN	NADH dehydrogenase [ubiquinone] 1 alpha subcomplex subunit 8 (Complex I-19kD) (CI-19kD) (Complex I-PGIV) (CI-PGIV) (NADH-ubiquinone oxidoreductase 19 kDa subunit)	NDUFA8	856239	851772	840272	805110	1.18573e+06	1.16264e+06	1.13284e+06	1.09801e+06
944	Q16795	NDUA9_HUMAN	NADH dehydrogenase [ubiquinone] 1 alpha subcomplex subunit 9, mitochondrial (Complex I-39kD) (CI-39kD) (NADH-ubiquinone oxidoreductase 39 kDa subunit)	NDUFA9	583319	608570	627357	541208	957004	1.03582e+06	1.0226e+06	1.0344e+06
945	O14561	ACPM_HUMAN	Acyl carrier protein, mitochondrial (ACP) (CI-SDAP) (NADH-ubiquinone oxidoreductase 9.6 kDa subunit)	NDUFAB1	3.1667e+06	3.02229e+06	2.91138e+06	2.89368e+06	3.50036e+06	3.48229e+06	3.56306e+06	3.45914e+06
946	Q8N183	MIMIT_HUMAN	Mimitin, mitochondrial (B17.2-like) (B17.2L) (Myc-induced mitochondrial protein) (MMTN) (NADH dehydrogenase [ubiquinone] 1 alpha subcomplex assembly factor 2) (NDUFA12-like protein)	NDUFAF2	785620	894031	907447	808042	1.04188e+06	1.01152e+06	1.03547e+06	992009
947	Q9BU61	NDUF3_HUMAN	NADH dehydrogenase [ubiquinone] 1 alpha subcomplex assembly factor 3	NDUFAF3	475469	430940	490410	440941	563581	619672	597554	631973
948	Q9P032	NDUF4_HUMAN	NADH dehydrogenase [ubiquinone] 1 alpha subcomplex assembly factor 4 (Hormone-regulated proliferation-associated protein of 20 kDa)	NDUFAF4	66888.7	84378	75348.9	78809.5	93763.8	94915	97142.4	96672.5
949	Q330K2	NDUF6_HUMAN	NADH dehydrogenase (ubiquinone) complex I, assembly factor 6 (Putative phytoene synthase)	NDUFAF6	34750.4	23627.4	24493	30895.5	26379	24156.2	38767.6	30418.9
950	Q7L592	NDUF7_HUMAN	Protein arginine methyltransferase NDUFAF7, mitochondrial (EC 2.1.1.320) (NADH dehydrogenase [ubiquinone] complex I, assembly factor 7) (Protein midA homolog)	NDUFAF7	101349	111061	125542	115431	87536.3	101820	100880	114834
951	O75438	NDUB1_HUMAN	NADH dehydrogenase [ubiquinone] 1 beta subcomplex subunit 1 (Complex I-MNLL) (CI-MNLL) (NADH-ubiquinone oxidoreductase MNLL subunit) [Cleaved into: NADH dehydrogenase [ubiquinone] 1 beta subcomplex subunit 1, N-terminally processed]	NDUFB1	103575	104806	97877.6	71426.2	121510	133319	126007	142806
952	O96000	NDUBA_HUMAN	NADH dehydrogenase [ubiquinone] 1 beta subcomplex subunit 10 (Complex I-PDSW) (CI-PDSW) (NADH-ubiquinone oxidoreductase PDSW subunit)	NDUFB10	902743	877949	886126	877203	1.33972e+06	1.33912e+06	1.26939e+06	1.30189e+06
953	Q9NX14	NDUBB_HUMAN	NADH dehydrogenase [ubiquinone] 1 beta subcomplex subunit 11, mitochondrial (Complex I-ESSS) (CI-ESSS) (NADH-ubiquinone oxidoreductase ESSS subunit) (Neuronal protein 17.3) (Np17.3) (p17.3)	NDUFB11	59265.4	57464.7	54489.7	50580	68769.3	65705.6	83056.6	86779.7
954	C9JKQ2	C9JKQ2_HUMAN	NADH dehydrogenase [ubiquinone] 1 beta subcomplex subunit 3 (Fragment)	NDUFB3	333486	326629	170714	291421	527103	592780	550050	507290
955	O95168	NDUB4_HUMAN	NADH dehydrogenase [ubiquinone] 1 beta subcomplex subunit 4 (Complex I-B15) (CI-B15) (NADH-ubiquinone oxidoreductase B15 subunit)	NDUFB4	251404	262966	255303	267404	490794	483273	460073	448900
956	H0Y886	H0Y886_HUMAN	NADH dehydrogenase [ubiquinone] 1 beta subcomplex subunit 5, mitochondrial (Fragment)	NDUFB5	157355	166554	136056	154905	262730	246875	220711	257031
957	O95139	NDUB6_HUMAN	NADH dehydrogenase [ubiquinone] 1 beta subcomplex subunit 6 (Complex I-B17) (CI-B17) (NADH-ubiquinone oxidoreductase B17 subunit)	NDUFB6	4963.48	7087.37	3858.07	3360.64	13390.5	17781.6	17914.2	17299
958	E9PH64	E9PH64_HUMAN	NADH dehydrogenase [ubiquinone] 1 beta subcomplex subunit 9	NDUFB9	62958.2	57946.8	67659	70297.7	112548	109775	86107.1	96838.7
959	P28331	NDUS1_HUMAN	NADH-ubiquinone oxidoreductase 75 kDa subunit, mitochondrial (EC 1.6.5.3) (EC 1.6.99.3) (Complex I-75kD) (CI-75kD)	NDUFS1	1.11982e+06	1.19037e+06	1.17832e+06	1.18272e+06	1.95508e+06	1.87038e+06	1.97087e+06	1.85424e+06
960	O75306	NDUS2_HUMAN	NADH dehydrogenase [ubiquinone] iron-sulfur protein 2, mitochondrial (EC 1.6.5.3) (EC 1.6.99.3) (Complex I-49kD) (CI-49kD) (NADH-ubiquinone oxidoreductase 49 kDa subunit)	NDUFS2	753677	717380	618255	703332	857465	907857	923276	916660
961	O75489	NDUS3_HUMAN	NADH dehydrogenase [ubiquinone] iron-sulfur protein 3, mitochondrial (EC 1.6.5.3) (EC 1.6.99.3) (Complex I-30kD) (CI-30kD) (NADH-ubiquinone oxidoreductase 30 kDa subunit)	NDUFS3	1.99198e+06	1.86843e+06	1.86069e+06	1.82552e+06	2.79209e+06	2.67594e+06	2.67227e+06	2.6948e+06
962	O75380	NDUS6_HUMAN	NADH dehydrogenase [ubiquinone] iron-sulfur protein 6, mitochondrial (Complex I-13kD-A) (CI-13kD-A) (NADH-ubiquinone oxidoreductase 13 kDa-A subunit)	NDUFS6	190705	217138	195655	199538	293215	266839	300539	281685
963	O75251	NDUS7_HUMAN	NADH dehydrogenase [ubiquinone] iron-sulfur protein 7, mitochondrial (EC 1.6.5.3) (EC 1.6.99.3) (Complex I-20kD) (CI-20kD) (NADH-ubiquinone oxidoreductase 20 kDa subunit) (PSST subunit)	NDUFS7	909002	897980	906071	886192	1.05165e+06	1.04702e+06	1.11533e+06	1.10693e+06
964	O00217	NDUS8_HUMAN	NADH dehydrogenase [ubiquinone] iron-sulfur protein 8, mitochondrial (EC 1.6.5.3) (EC 1.6.99.3) (Complex I-23kD) (CI-23kD) (NADH-ubiquinone oxidoreductase 23 kDa subunit) (TYKY subunit)	NDUFS8	1.042e+06	996559	993097	998674	1.39699e+06	1.47809e+06	1.38167e+06	1.43299e+06
965	P49821	NDUV1_HUMAN	NADH dehydrogenase [ubiquinone] flavoprotein 1, mitochondrial (EC 1.6.5.3) (EC 1.6.99.3) (Complex I-51kD) (CI-51kD) (NADH dehydrogenase flavoprotein 1) (NADH-ubiquinone oxidoreductase 51 kDa subunit)	NDUFV1	715126	697090	657527	700569	1.01546e+06	1.03035e+06	1.08658e+06	1.05727e+06
966	E7EPT4	E7EPT4_HUMAN	NADH dehydrogenase [ubiquinone] flavoprotein 2, mitochondrial	NDUFV2	829737	822960	814474	819894	1.12988e+06	1.23845e+06	1.25275e+06	1.22572e+06
967	K7EKE8	K7EKE8_HUMAN	Nectin-2 (Fragment)	NECTIN2	101639	24791.8	105692	90942	77250.7	94994.4	60367.4	79218.2
968	Q9Y697	NFS1_HUMAN	Cysteine desulfurase, mitochondrial (EC 2.8.1.7)	NFS1	124535	104817	101548	120791	103516	99125.2	126782	62379.1
969	Q9UMS0	NFU1_HUMAN	NFU1 iron-sulfur cluster scaffold homolog, mitochondrial (HIRA-interacting protein 5)	NFU1	647092	805786	763756	720585	878678	690152	866805	685190
970	Q6KC79	NIPBL_HUMAN	Nipped-B-like protein (Delangin) (SCC2 homolog)	NIPBL	36861	29247.9	33767.7	33755.6	54905.2	51257.5	68805.8	59316.6
971	Q9BPW8	NIPS1_HUMAN	Protein NipSnap homolog 1 (NipSnap1)	NIPSNAP1	252944	241901	255619	244974	195667	182897	203486	188375
972	Q9UFN0	NPS3A_HUMAN	Protein NipSnap homolog 3A (NipSnap3A) (Protein NipSnap homolog 4) (NipSnap4) (Target for Salmonella secreted protein C) (TassC)	NIPSNAP3A	16413.1	17559.5	1439.82	15589.1	16450.3	13244.7	19401.4	13428.5
973	P15531	NDKA_HUMAN	Nucleoside diphosphate kinase A (NDK A) (NDP kinase A) (EC 2.7.4.6) (Granzyme A-activated DNase) (GAAD) (Metastasis inhibition factor nm23) (NM23-H1) (Tumor metastatic process-associated protein)	NME1	64366.4	61793.3	57000.8	54309	38914.6	40614.4	43731.1	40267.1
974	Q32Q12	Q32Q12_HUMAN	Nucleoside diphosphate kinase (EC 2.7.4.6)	NME1-NME2	755958	725889	769345	760939	459378	485268	516187	436847
975	Q13423	NNTM_HUMAN	NAD(P) transhydrogenase, mitochondrial (EC 1.6.1.2) (Nicotinamide nucleotide transhydrogenase) (Pyridine nucleotide transhydrogenase)	NNT	1.20221e+06	1.05875e+06	1.0431e+06	1.0398e+06	1.95006e+06	1.72469e+06	2.11476e+06	2.11604e+06
976	Q5SY16	NOL9_HUMAN	Polynucleotide 5'-hydroxyl-kinase NOL9 (EC 2.7.1.-) (Nucleolar protein 9)	NOL9	122283	104968	79911	95155	91136.4	94791.2	74985.8	89535.5
977	Q14978	NOLC1_HUMAN	Nucleolar and coiled-body phosphoprotein 1 (140 kDa nucleolar phosphoprotein) (Nopp140) (Hepatitis C virus NS5A-transactivated protein 13) (HCV NS5A-transactivated protein 13) (Nucleolar 130 kDa protein) (Nucleolar phosphoprotein p130)	NOLC1	3.28096e+06	3.41604e+06	3.40766e+06	3.21498e+06	3.33222e+06	3.22889e+06	3.3814e+06	3.25936e+06
978	Q5C9Z4	NOM1_HUMAN	Nucleolar MIF4G domain-containing protein 1 (SGD1 homolog)	NOM1	50508.4	47823	44972.4	36810.2	61306.6	52467.7	39742.1	45378.2
979	J3KN36	J3KN36_HUMAN	Nodal modulator 3	NOMO3	2.54566e+06	2.61634e+06	2.62699e+06	2.53422e+06	2.72698e+06	2.74042e+06	2.87915e+06	2.82688e+06
980	Q15233	NONO_HUMAN	Non-POU domain-containing octamer-binding protein (NonO protein) (54 kDa nuclear RNA- and DNA-binding protein) (55 kDa nuclear protein) (DNA-binding p52/p100 complex, 52 kDa subunit) (NMT55) (p54(nrb)) (p54nrb)	NONO	8.18587e+06	8.07084e+06	8.3877e+06	8.88023e+06	1.10611e+07	1.13359e+07	1.02734e+07	1.02236e+07
981	P46087	NOP2_HUMAN	Probable 28S rRNA (cytosine(4447)-C(5))-methyltransferase (EC 2.1.1.-) (Nucleolar protein 1) (Nucleolar protein 2 homolog) (Proliferating-cell nucleolar antigen p120) (Proliferation-associated nucleolar protein p120)	NOP2	14424.8	24190.4	17988	4192.38	38766.5	45317.3	34210.7	20682.2
982	O00567	NOP56_HUMAN	Nucleolar protein 56 (Nucleolar protein 5A)	NOP56	136449	136664	134447	132982	206184	216821	214821	183219
983	Q9Y2X3	NOP58_HUMAN	Nucleolar protein 58 (Nucleolar protein 5)	NOP58	31158.5	36746.6	33975.4	35567.6	43960.4	43589.5	45379.9	49334.5
984	Q86U38	NOP9_HUMAN	Nucleolar protein 9	NOP9	124089	110986	123022	108450	120183	123007	137236	130619
985	G3V3E8	G3V3E8_HUMAN	Epididymal secretory protein E1	NPC2	251601	247726	254597	247659	279535	230316	223516	255542
986	E9PLK3	E9PLK3_HUMAN	Puromycin-sensitive aminopeptidase	NPEPPS	65231.8	76886.7	58593.1	62437.3	51625.3	50632	49248.8	199087
987	P06748	NPM_HUMAN	Nucleophosmin (NPM) (Nucleolar phosphoprotein B23) (Nucleolar protein NO38) (Numatrin)	NPM1	1.74483e+07	1.7707e+07	1.73036e+07	1.74043e+07	1.86074e+07	1.88985e+07	2.00609e+07	1.98767e+07
988	Q15738	NSDHL_HUMAN	Sterol-4-alpha-carboxylate 3-dehydrogenase, decarboxylating (EC 1.1.1.170) (Protein H105e3)	NSDHL	3.23213e+06	3.22817e+06	3.33246e+06	3.2632e+06	3.51824e+06	3.56708e+06	3.77373e+06	3.69378e+06
989	I3L0N3	I3L0N3_HUMAN	Vesicle-fusing ATPase	NSF	1.43258e+06	1.61889e+06	1.55159e+06	1.68627e+06	1.92357e+06	1.93544e+06	1.96538e+06	2.03351e+06
990	Q08J23	NSUN2_HUMAN	tRNA (cytosine(34)-C(5))-methyltransferase (EC 2.1.1.203) (Myc-induced SUN domain-containing protein) (Misu) (NOL1/NOP2/Sun domain family member 2) (Substrate of AIM1/Aurora kinase B) (tRNA (cytosine-5-)-methyltransferase) (tRNA methyltransferase 4 homolog) (hTrm4)	NSUN2	259566	238499	243796	278069	243615	196187	181117	210642
991	Q96P11	NSUN5_HUMAN	Probable 28S rRNA (cytosine-C(5))-methyltransferase (EC 2.1.1.-) (NOL1-related protein) (NOL1R) (NOL1/NOP2/Sun domain family member 5) (Williams-Beuren syndrome chromosomal region 20A protein)	NSUN5	82142.3	77528.3	83177.9	84544	71494	53441.3	66318.8	60281.7
992	Q9H857	NT5D2_HUMAN	5'-nucleotidase domain-containing protein 2 (EC 3.1.3.-)	NT5DC2	10268	22088.1	14816.8	25406	38462.1	25305.9	31915.4	42360.2
993	Q02818	NUCB1_HUMAN	Nucleobindin-1 (CALNUC)	NUCB1	315784	296141	336847	332329	293179	286898	326172	293568
994	P80303	NUCB2_HUMAN	Nucleobindin-2 (DNA-binding protein NEFA) (Gastric cancer antigen Zg4) (Prepronesfatin) [Cleaved into: Nesfatin-1]	NUCB2	686061	681051	652516	607040	919587	870717	848594	858530
995	Q9Y266	NUDC_HUMAN	Nuclear migration protein nudC (Nuclear distribution protein C homolog)	NUDC	228968	242129	233714	248661	118641	126515	118592	113622
996	O43809	CPSF5_HUMAN	Cleavage and polyadenylation specificity factor subunit 5 (Cleavage and polyadenylation specificity factor 25 kDa subunit) (CFIm25) (CPSF 25 kDa subunit) (Nucleoside diphosphate-linked moiety X motif 21) (Nudix motif 21) (Pre-mRNA cleavage factor Im 25 kDa subunit)	NUDT21	2.33761e+06	2.1817e+06	2.18986e+06	2.18714e+06	2.22739e+06	2.22687e+06	2.19263e+06	2.20879e+06
997	Q14980	NUMA1_HUMAN	Nuclear mitotic apparatus protein 1 (NuMA protein) (Nuclear matrix protein-22) (NMP-22) (SP-H antigen)	NUMA1	967403	921634	1.06819e+06	1.043e+06	974698	856432	1.04364e+06	1.06262e+06
998	P57740	NU107_HUMAN	Nuclear pore complex protein Nup107 (107 kDa nucleoporin) (Nucleoporin Nup107)	NUP107	82731.9	82494.7	85764.4	75136.9	75719.3	77642.5	71845.6	79052.7
999	Q8WUM0	NU133_HUMAN	Nuclear pore complex protein Nup133 (133 kDa nucleoporin) (Nucleoporin Nup133)	NUP133	137034	132739	140475	133873	104627	124203	107319	104258
1000	P49790	NU153_HUMAN	Nuclear pore complex protein Nup153 (153 kDa nucleoporin) (Nucleoporin Nup153)	NUP153	73535.6	73495.4	74232.8	76227.9	81610.3	79027.1	75885	76689.6
1001	O75694	NU155_HUMAN	Nuclear pore complex protein Nup155 (155 kDa nucleoporin) (Nucleoporin Nup155)	NUP155	1.11531e+06	1.04714e+06	1.05883e+06	803630	1.18308e+06	1.17444e+06	1.17105e+06	1.2122e+06
1002	G3V198	G3V198_HUMAN	Nuclear pore complex protein Nup160 (Fragment)	NUP160	96558.2	79239.5	84589.3	91328.9	108596	100713	47216.3	99845.5
1003	Q5SRE5	NU188_HUMAN	Nucleoporin NUP188 homolog (hNup188)	NUP188	35864.1	28154.4	37753.3	33546.1	32780.5	36061.3	36434	33669.8
1004	Q92621	NU205_HUMAN	Nuclear pore complex protein Nup205 (205 kDa nucleoporin) (Nucleoporin Nup205)	NUP205	381239	375587	345022	376354	354636	350105	323838	339614
1005	Q8TEM1	PO210_HUMAN	Nuclear pore membrane glycoprotein 210 (Nuclear pore protein gp210) (Nuclear envelope pore membrane protein POM 210) (POM210) (Nucleoporin Nup210) (Pore membrane protein of 210 kDa)	NUP210	971535	949222	1.00629e+06	937057	1.61713e+06	1.58111e+06	1.51253e+06	1.53066e+06
1006	P35658	NU214_HUMAN	Nuclear pore complex protein Nup214 (214 kDa nucleoporin) (Nucleoporin Nup214) (Protein CAN)	NUP214	125390	118709	128207	131024	121199	133674	68364.1	105614
1007	Q8NFH5	NUP53_HUMAN	Nucleoporin NUP53 (35 kDa nucleoporin) (Mitotic phosphoprotein 44) (MP-44) (Nuclear pore complex protein Nup53) (Nucleoporin Nup35)	NUP35	44683.7	48831.2	44354.2	2434.68	58868.8	55921.9	47231.2	51037.8
1008	Q8NFH4	NUP37_HUMAN	Nucleoporin Nup37 (p37) (Nup107-160 subcomplex subunit Nup37)	NUP37	44100.6	44924.9	43931.5	38962.9	39044.8	47481.1	41929.4	46717.4
1009	Q8NFH3	NUP43_HUMAN	Nucleoporin Nup43 (Nup107-160 subcomplex subunit Nup43) (p42)	NUP43	50809.2	47323.7	7205.15	53915.9	38577	38838.8	41363.9	48364.6
1010	Q9UKX7	NUP50_HUMAN	Nuclear pore complex protein Nup50 (50 kDa nucleoporin) (Nuclear pore-associated protein 60 kDa-like) (Nucleoporin Nup50)	NUP50	91268.5	74801	70665.3	16423.2	84128.4	87163.6	77936.7	88363.8
1011	Q7Z3B4	NUP54_HUMAN	Nucleoporin p54 (54 kDa nucleoporin)	NUP54	141496	72622.5	130553	149256	80720.8	122190	151423	84966.3
1012	Q5JRG1	Q5JRG1_HUMAN	Nucleoporin p58/p45 (Fragment)	NUP58	156474	136717	158069	139260	155390	141233	154413	152600
1013	M0QXN5	M0QXN5_HUMAN	Nuclear pore glycoprotein p62	NUP62	240469	234399	175507	169973	173460	170985	168609	254128
1014	J3QL54	J3QL54_HUMAN	Nuclear pore complex protein Nup85	NUP85	51267.1	56070.4	54748.5	48149.4	55370.9	62337.1	60283.9	50764.1
1015	J3KMX1	J3KMX1_HUMAN	Nuclear pore complex protein Nup88 (Fragment)	NUP88	30179	32590.7	30743.4	35333.9	30602.7	29975.9	29353.2	26469.2
1016	Q8N1F7	NUP93_HUMAN	Nuclear pore complex protein Nup93 (93 kDa nucleoporin) (Nucleoporin Nup93)	NUP93	1.26511e+06	1.2813e+06	1.21179e+06	1.27264e+06	1.29506e+06	1.27815e+06	1.21877e+06	1.2572e+06
1017	P52948	NUP98_HUMAN	Nuclear pore complex protein Nup98-Nup96 [Cleaved into: Nuclear pore complex protein Nup98 (98 kDa nucleoporin) (Nucleoporin Nup98) (Nup98); Nuclear pore complex protein Nup96 (96 kDa nucleoporin) (Nucleoporin Nup96) (Nup96)]	NUP98	115428	120404	108937	86503	123387	122155	109394	113720
1018	E9PIN3	E9PIN3_HUMAN	Nuclear RNA export factor 1 (Fragment)	NXF1	119224	114308	102297	102209	155767	154161	164564	167327
1019	P04181	OAT_HUMAN	Ornithine aminotransferase, mitochondrial (EC 2.6.1.13) (Ornithine delta-aminotransferase) (Ornithine--oxo-acid aminotransferase) [Cleaved into: Ornithine aminotransferase, hepatic form; Ornithine aminotransferase, renal form]	OAT	1.48154e+07	1.50647e+07	1.5268e+07	1.52351e+07	1.23065e+07	1.2425e+07	1.2553e+07	1.26704e+07
1020	Q9NX40	OCAD1_HUMAN	OCIA domain-containing protein 1 (Ovarian carcinoma immunoreactive antigen)	OCIAD1	436765	419276	418339	493899	1.07117e+06	1.07753e+06	1.03226e+06	1.03631e+06
1021	Q02218	ODO1_HUMAN	2-oxoglutarate dehydrogenase, mitochondrial (EC 1.2.4.2) (2-oxoglutarate dehydrogenase complex component E1) (OGDC-E1) (Alpha-ketoglutarate dehydrogenase)	OGDH	1.19223e+06	1.18707e+06	1.2003e+06	1.13939e+06	1.12442e+06	1.10221e+06	1.17669e+06	1.06166e+06
1022	J3KQ32	J3KQ32_HUMAN	Obg-like ATPase 1	OLA1	350942	379216	368050	348422	231421	224427	226992	213098
1023	E5KLK1	E5KLK1_HUMAN	Dynamin-like 120 kDa protein, mitochondrial (Mitochondrial dynamin-like 120 kDa protein) (Optic atrophy 1 (Autosomal dominant), isoform CRA_f)	OPA1	1.05661e+06	1.08897e+06	1.10743e+06	1.09579e+06	1.06834e+06	1.0098e+06	1.0411e+06	1.07515e+06
1024	Q9H6K4	OPA3_HUMAN	Optic atrophy 3 protein	OPA3	63237.9	69498	54287.3	68004.6	62710.5	64254.5	48881.7	66010.2
1025	Q13416	ORC2_HUMAN	Origin recognition complex subunit 2	ORC2	30410.1	25738.7	17853.8	35316.8	10297	32136.7	30779.7	27857.1
1026	Q9UBD5	ORC3_HUMAN	Origin recognition complex subunit 3 (Origin recognition complex subunit Latheo)	ORC3	51996.1	42979.4	37967.5	54411.6	63185.8	74783.8	71589.9	65015.9
1027	O43913	ORC5_HUMAN	Origin recognition complex subunit 5	ORC5	8455.98	30294.5	43583.8	44576.5	61554.3	66425.3	65865.8	59147.3
1028	Q9BZF1	OSBL8_HUMAN	Oxysterol-binding protein-related protein 8 (ORP-8) (OSBP-related protein 8)	OSBPL8	482989	577759	544327	521550	721773	735025	704647	729589
1029	Q9NRP0	OSTC_HUMAN	Oligosaccharyltransferase complex subunit OSTC (Hydrophobic protein HSF-28)	OSTC	625250	502189	518017	514688	807699	710883	716844	749893
1030	J3KNA0	J3KNA0_HUMAN	Mitochondrial inner membrane protein OXA1L	OXA1L	325526	446946	272327	334310	619053	582492	611926	607637
1031	P55809	SCOT1_HUMAN	Succinyl-CoA:3-ketoacid coenzyme A transferase 1, mitochondrial (EC 2.8.3.5) (3-oxoacid CoA-transferase 1) (Somatic-type succinyl-CoA:3-oxoacid CoA-transferase) (SCOT-s)	OXCT1	1.27002e+06	1.35433e+06	1.36041e+06	1.30198e+06	1.18341e+06	1.10221e+06	1.07135e+06	1.07061e+06
1032	U3KQU8	U3KQU8_HUMAN	Oxidoreductase NAD-binding domain-containing protein 1	OXNAD1	158082	154347	138006	138311	109153	115623	57704.4	118050
1033	Q9NWU1	OXSM_HUMAN	3-oxoacyl-[acyl-carrier-protein] synthase, mitochondrial (EC 2.3.1.41) (Beta-ketoacyl-ACP synthase)	OXSM	57670.4	160338	113409	177038	115132	122067	133883	113304
1034	Q32P28	P3H1_HUMAN	Prolyl 3-hydroxylase 1 (EC 1.14.11.7) (Growth suppressor 1) (Leucine- and proline-enriched proteoglycan 1) (Leprecan-1)	P3H1	355506	317044	366973	363066	422944	438042	369471	466181
1035	P13674	P4HA1_HUMAN	Prolyl 4-hydroxylase subunit alpha-1 (4-PH alpha-1) (EC 1.14.11.2) (Procollagen-proline,2-oxoglutarate-4-dioxygenase subunit alpha-1)	P4HA1	1.57353e+06	1.51369e+06	1.53923e+06	1.52205e+06	1.19383e+06	1.15714e+06	1.25672e+06	1.21293e+06
1036	O15460	P4HA2_HUMAN	Prolyl 4-hydroxylase subunit alpha-2 (4-PH alpha-2) (EC 1.14.11.2) (Procollagen-proline,2-oxoglutarate-4-dioxygenase subunit alpha-2)	P4HA2	67857.8	76259.5	82905.8	71076.5	55323.4	64791.2	61691.6	70462.7
1037	P07237	PDIA1_HUMAN	Protein disulfide-isomerase (PDI) (EC 5.3.4.1) (Cellular thyroid hormone-binding protein) (Prolyl 4-hydroxylase subunit beta) (p55)	P4HB	1.28742e+07	1.26075e+07	1.29398e+07	1.28619e+07	1.20463e+07	1.18872e+07	1.2327e+07	1.22961e+07
1038	Q9UQ80	PA2G4_HUMAN	Proliferation-associated protein 2G4 (Cell cycle protein p38-2G4 homolog) (hG4-1) (ErbB3-binding protein 1)	PA2G4	3.92184e+06	4.02817e+06	4.04183e+06	3.93408e+06	2.35279e+06	2.25935e+06	2.44204e+06	2.39538e+06
1039	P11940	PABP1_HUMAN	Polyadenylate-binding protein 1 (PABP-1) (Poly(A)-binding protein 1)	PABPC1	4.11251e+06	4.15269e+06	4.25772e+06	4.36371e+06	3.21363e+06	3.14769e+06	3.1807e+06	3.14383e+06
1040	B1ANR0	B1ANR0_HUMAN	Polyadenylate-binding protein (PABP)	PABPC4	283008	303398	299113	287747	208703	218609	218531	217577
1041	Q86U42	PABP2_HUMAN	Polyadenylate-binding protein 2 (PABP-2) (Poly(A)-binding protein 2) (Nuclear poly(A)-binding protein 1) (Poly(A)-binding protein II) (PABII) (Polyadenylate-binding nuclear protein 1)	PABPN1	1.3246e+06	1.32449e+06	1.32373e+06	1.3513e+06	1.53271e+06	1.53086e+06	1.47948e+06	1.47036e+06
1042	Q8N7H5	PAF1_HUMAN	RNA polymerase II-associated factor 1 homolog (hPAF1) (Pancreatic differentiation protein 2)	PAF1	165502	126563	157026	91032.3	118987	147149	181964	142454
1043	E9PBS1	E9PBS1_HUMAN	Multifunctional protein ADE2 (Fragment)	PAICS	530894	570630	601639	582346	291817	267383	265512	308049
1044	I3L3T0	I3L3T0_HUMAN	HCG15164, isoform CRA_b (Mitochondrial import inner membrane translocase subunit TIM16)	PAM16	445613	473097	446749	432518	522928	509367	515933	465218
1045	Q99497	PARK7_HUMAN	Protein deglycase DJ-1 (DJ-1) (EC 3.1.2.-) (EC 3.5.1.-) (Oncogene DJ1) (Parkinson disease protein 7)	PARK7	1.00582e+06	1.01823e+06	1.01302e+06	1.00615e+06	629762	634793	656841	600453
1046	P09874	PARP1_HUMAN	Poly [ADP-ribose] polymerase 1 (PARP-1) (EC 2.4.2.30) (ADP-ribosyltransferase diphtheria toxin-like 1) (ARTD1) (NAD(+) ADP-ribosyltransferase 1) (ADPRT 1) (Poly[ADP-ribose] synthase 1)	PARP1	3.84682e+06	3.90308e+06	3.69733e+06	3.9944e+06	4.11976e+06	4.0364e+06	4.08069e+06	4.56634e+06
1047	Q7L3T8	SYPM_HUMAN	Probable proline--tRNA ligase, mitochondrial (EC 6.1.1.15) (Prolyl-tRNA synthetase) (ProRS)	PARS2	43787.5	3125.88	39169.4	45175.2	41255.4	41244	29881.7	36102.4
1048	Q9Y5B6	PAXB1_HUMAN	PAX3- and PAX7-binding protein 1 (GC-rich sequence DNA-binding factor 1)	PAXBP1	65177.8	60271.7	64019.3	55316.7	87777.2	69321	61378.2	67002.7
1049	H0Y5B5	H0Y5B5_HUMAN	Protein polybromo-1 (Fragment)	PBRM1	195188	169828	192233	183956	200976	192773	217353	174239
1050	P11498	PYC_HUMAN	Pyruvate carboxylase, mitochondrial (EC 6.4.1.1) (Pyruvic carboxylase) (PCB)	PC	354227	358248	396606	366538	257937	312890	286700	311565
1051	Q15365	PCBP1_HUMAN	Poly(rC)-binding protein 1 (Alpha-CP1) (Heterogeneous nuclear ribonucleoprotein E1) (hnRNP E1) (Nucleic acid-binding protein SUB2.3)	PCBP1	1.15341e+06	1.11759e+06	1.13707e+06	1.12391e+06	892812	908515	884792	907568
1052	F8VZX2	F8VZX2_HUMAN	Poly(rC)-binding protein 2	PCBP2	1.03595e+06	1.03513e+06	1.08315e+06	1.07408e+06	702162	697151	693599	689853
1053	E7EX59	E7EX59_HUMAN	Propionyl-CoA carboxylase beta chain, mitochondrial	PCCB	57453.7	63413.3	54983.2	56221.1	74644.3	50367.9	44740.3	50407.7
1054	Q16822	PCKGM_HUMAN	Phosphoenolpyruvate carboxykinase [GTP], mitochondrial (PEPCK-M) (EC 4.1.1.32)	PCK2	2.95331e+06	2.82196e+06	2.91833e+06	2.9448e+06	2.17893e+06	2.22888e+06	2.22666e+06	2.22179e+06
1055	H7BY58	H7BY58_HUMAN	Protein-L-isoaspartate O-methyltransferase (EC 2.1.1.77)	PCMT1	2.37543e+06	2.39576e+06	2.3692e+06	2.37757e+06	1.83189e+06	1.82884e+06	1.90079e+06	1.77354e+06
1056	P12004	PCNA_HUMAN	Proliferating cell nuclear antigen (PCNA) (Cyclin)	PCNA	50967.2	121634	143371	128107	58041.4	80915.1	92556.8	91713.3
1057	Q9UHG3	PCYOX_HUMAN	Prenylcysteine oxidase 1 (EC 1.8.3.5) (Prenylcysteine lyase)	PCYOX1	599767	595456	599588	597675	751795	732234	774957	757270
1058	Q8NBM8	PCYXL_HUMAN	Prenylcysteine oxidase-like (EC 1.8.3.-)	PCYOX1L	228415	205123	226768	225949	259974	257192	251617	250711
1059	O14737	PDCD5_HUMAN	Programmed cell death protein 5 (TF-1 cell apoptosis-related protein 19) (Protein TFAR19)	PDCD5	52280.1	25579.4	47955.8	46145.9	24615.3	17803	18186.9	24667.9
1060	O75340	PDCD6_HUMAN	Programmed cell death protein 6 (Apoptosis-linked gene 2 protein) (Probable calcium-binding protein ALG-2)	PDCD6	1.5487e+06	1.4788e+06	1.44728e+06	1.37959e+06	1.41093e+06	1.3429e+06	1.38271e+06	1.3106e+06
1061	Q8WUM4	PDC6I_HUMAN	Programmed cell death 6-interacting protein (PDCD6-interacting protein) (ALG-2-interacting protein 1) (ALG-2-interacting protein X) (Hp95)	PDCD6IP	486981	502795	523403	498932	298115	283823	292658	292191
1062	F6T1Q0	F6T1Q0_HUMAN	2',5'-phosphodiesterase 12	PDE12	128804	129633	137326	132447	129563	135954	128601	119102
1063	Q9HBH1	DEFM_HUMAN	Peptide deformylase, mitochondrial (EC 3.5.1.88) (Polypeptide deformylase)	PDF	27242.9	27846.6	27642.7	30792.7	20801.6	24555.1	23301.5	5709.65
1064	P08559	ODPA_HUMAN	Pyruvate dehydrogenase E1 component subunit alpha, somatic form, mitochondrial (EC 1.2.4.1) (PDHE1-A type I)	PDHA1	1.59785e+06	1.6087e+06	1.60457e+06	1.66539e+06	1.58849e+06	1.5466e+06	1.5852e+06	1.69592e+06
1065	P11177	ODPB_HUMAN	Pyruvate dehydrogenase E1 component subunit beta, mitochondrial (PDHE1-B) (EC 1.2.4.1)	PDHB	2.54674e+06	2.53824e+06	2.57166e+06	2.47518e+06	2.35605e+06	2.46467e+06	2.52175e+06	2.50616e+06
1066	O00330	ODPX_HUMAN	Pyruvate dehydrogenase protein X component, mitochondrial (Dihydrolipoamide dehydrogenase-binding protein of pyruvate dehydrogenase complex) (E3-binding protein) (E3BP) (Lipoyl-containing pyruvate dehydrogenase complex component X) (proX)	PDHX	181055	169352	175414	161297	174768	164453	168743	164446
1067	P30101	PDIA3_HUMAN	Protein disulfide-isomerase A3 (EC 5.3.4.1) (58 kDa glucose-regulated protein) (58 kDa microsomal protein) (p58) (Disulfide isomerase ER-60) (Endoplasmic reticulum resident protein 57) (ER protein 57) (ERp57) (Endoplasmic reticulum resident protein 60) (ER protein 60) (ERp60)	PDIA3	2.37553e+07	2.38062e+07	2.39303e+07	2.38271e+07	2.51716e+07	2.52986e+07	2.595e+07	2.57375e+07
1068	P13667	PDIA4_HUMAN	Protein disulfide-isomerase A4 (EC 5.3.4.1) (Endoplasmic reticulum resident protein 70) (ER protein 70) (ERp70) (Endoplasmic reticulum resident protein 72) (ER protein 72) (ERp-72) (ERp72)	PDIA4	8.27165e+06	8.4338e+06	8.37555e+06	8.42313e+06	8.37255e+06	8.24275e+06	8.71638e+06	8.42973e+06
1069	Q14554	PDIA5_HUMAN	Protein disulfide-isomerase A5 (EC 5.3.4.1) (Protein disulfide isomerase-related protein)	PDIA5	90662	100003	116057	28123	94697.6	85065.5	79501.1	92049.6
1070	Q15084	PDIA6_HUMAN	Protein disulfide-isomerase A6 (EC 5.3.4.1) (Endoplasmic reticulum protein 5) (ER protein 5) (ERp5) (Protein disulfide isomerase P5) (Thioredoxin domain-containing protein 7)	PDIA6	1.46317e+07	1.42885e+07	1.45666e+07	1.48366e+07	1.4523e+07	1.45958e+07	1.53239e+07	1.50333e+07
1071	Q29RF7	PDS5A_HUMAN	Sister chromatid cohesion protein PDS5 homolog A (Cell proliferation-inducing gene 54 protein) (Sister chromatid cohesion protein 112) (SCC-112)	PDS5A	105310	110818	122161	119339	92000.7	104042	99512.4	106594
1072	Q9NTI5	PDS5B_HUMAN	Sister chromatid cohesion protein PDS5 homolog B (Androgen-induced proliferation inhibitor) (Androgen-induced prostate proliferative shutoff-associated protein AS3)	PDS5B	49814.8	52821.7	32228.9	45920.2	63724.1	65023.2	69994.1	72339.3
1073	F2Z2Y4	F2Z2Y4_HUMAN	Pyridoxal kinase	PDXK	20069.4	20326.8	19267.1	19156.9	12429.3	1481.98	1861.15	12511.9
1074	P30086	PEBP1_HUMAN	Phosphatidylethanolamine-binding protein 1 (PEBP-1) (HCNPpp) (Neuropolypeptide h3) (Prostatic-binding protein) (Raf kinase inhibitor protein) (RKIP) [Cleaved into: Hippocampal cholinergic neurostimulating peptide (HCNP)]	PEBP1	212749	199227	285859	270646	135209	145636	134517	143974
1075	Q9UBV8	PEF1_HUMAN	Peflin (PEF protein with a long N-terminal hydrophobic domain) (Penta-EF hand domain-containing protein 1)	PEF1	288584	272426	299022	264017	292224	319329	303461	291091
1076	C9JFV4	C9JFV4_HUMAN	Proline-, glutamic acid- and leucine-rich protein 1	PELP1	24649.6	14851.8	54989.1	56792.6	63448.1	62968.5	49317.9	54350.1
1077	O75381	PEX14_HUMAN	Peroxisomal membrane protein PEX14 (PTS1 receptor-docking protein) (Peroxin-14) (Peroxisomal membrane anchor protein PEX14)	PEX14	37060.9	53078.5	56371.6	14509.5	109465	64573.4	97671.9	108785
1078	Q7Z412	PEX26_HUMAN	Peroxisome assembly protein 26 (Peroxin-26)	PEX26	2963.42	16841.8	5183.39	4705.85	7449.27	21852.4	12029.9	11204.3
1079	Q99471	PFD5_HUMAN	Prefoldin subunit 5 (C-Myc-binding protein Mm-1) (Myc modulator 1)	PFDN5	49974.1	30386.7	37144.4	54321.8	7677.63	34483.5	31546.9	18813.8
1080	P07737	PROF1_HUMAN	Profilin-1 (Epididymis tissue protein Li 184a) (Profilin I)	PFN1	2.25319e+06	2.29519e+06	2.28115e+06	2.33362e+06	903735	909086	995788	991387
1081	P18669	PGAM1_HUMAN	Phosphoglycerate mutase 1 (EC 5.4.2.11) (EC 5.4.2.4) (BPG-dependent PGAM 1) (Phosphoglycerate mutase isozyme B) (PGAM-B)	PGAM1	438324	399385	435958	413985	162251	162968	166539	183808
1082	Q96HS1	PGAM5_HUMAN	Serine/threonine-protein phosphatase PGAM5, mitochondrial (EC 3.1.3.16) (Bcl-XL-binding protein v68) (Phosphoglycerate mutase family member 5)	PGAM5	963378	820307	906679	824151	1.31361e+06	1.35066e+06	1.13267e+06	1.12855e+06
1083	P52209	6PGD_HUMAN	6-phosphogluconate dehydrogenase, decarboxylating (EC 1.1.1.44)	PGD	281744	273707	300345	288481	126360	155217	134490	57199.4
1084	P00558	PGK1_HUMAN	Phosphoglycerate kinase 1 (EC 2.7.2.3) (Cell migration-inducing gene 10 protein) (Primer recognition protein 2) (PRP 2)	PGK1	2.99335e+06	2.75038e+06	2.90263e+06	2.79156e+06	1.2448e+06	1.13225e+06	1.11338e+06	1.0956e+06
1085	Q96G03	PGM2_HUMAN	Phosphoglucomutase-2 (PGM 2) (EC 5.4.2.2) (Glucose phosphomutase 2) (Phosphodeoxyribomutase) (Phosphopentomutase) (EC 5.4.2.7)	PGM2	35297.3	40283.2	36322.7	29994.8	11089.4	6316.35	20373	17264.4
1086	O00264	PGRC1_HUMAN	Membrane-associated progesterone receptor component 1 (mPR)	PGRMC1	704402	707891	722400	736205	974943	1.00957e+06	1.04456e+06	1.07565e+06
1087	O15173	PGRC2_HUMAN	Membrane-associated progesterone receptor component 2 (Progesterone membrane-binding protein) (Steroid receptor protein DG6)	PGRMC2	1.11279e+06	1.04569e+06	1.11173e+06	1.12683e+06	1.39409e+06	1.38268e+06	1.39774e+06	1.41977e+06
1088	P35232	PHB_HUMAN	Prohibitin	PHB	7.94841e+06	7.66171e+06	7.5763e+06	7.60113e+06	1.58479e+07	1.60464e+07	1.62631e+07	1.62472e+07
1089	J3KPX7	J3KPX7_HUMAN	Prohibitin-2	PHB2	9.72346e+06	9.83652e+06	9.23539e+06	9.24201e+06	2.15782e+07	2.13879e+07	2.16114e+07	2.18584e+07
1090	Q92576	PHF3_HUMAN	PHD finger protein 3	PHF3	1159.35	593.84	1855.5	1522.42	1839.66	438.538	1800.62	2657.38
1091	Q7RTV0	PHF5A_HUMAN	PHD finger-like domain-containing protein 5A (PHD finger-like domain protein 5A) (Splicing factor 3B-associated 14 kDa protein) (SF3b14b)	PHF5A	64869.4	59814.4	65795.8	59323.3	66257.4	48623.4	65672.9	59894.3
1092	Q5JRC6	Q5JRC6_HUMAN	PHD finger protein 6 (PHD finger protein 6, isoform CRA_d)	PHF6	100178	102094	95948.6	97918.3	104674	131654	131840	112767
1093	O43175	SERA_HUMAN	D-3-phosphoglycerate dehydrogenase (3-PGDH) (EC 1.1.1.95)	PHGDH	509967	520770	513643	511303	253349	286129	249924	220480
1094	B3KPX4	B3KPX4_HUMAN	2-hydroxyacyl-CoA lyase 1 (Phytanoyl-CoA 2-hydroxylase 2, isoform CRA_c) (cDNA FLJ32415 fis, clone SKMUS2000724, highly similar to 2-hydroxyphytanoyl-CoA lyase (EC 4.1.-.-))	PHYH2	75301.2	68084.7	69979.4	73678.7	77069	80029.6	73749.9	70455.5
1095	Q13492	PICAL_HUMAN	Phosphatidylinositol-binding clathrin assembly protein (Clathrin assembly lymphoid myeloid leukemia protein)	PICALM	51501.5	61661.6	57240.4	22002.9	29620.5	3324.15	12832.3	11986.3
1096	Q92643	GPI8_HUMAN	GPI-anchor transamidase (GPI transamidase) (EC 3.-.-.-) (GPI8 homolog) (hGPI8) (Phosphatidylinositol-glycan biosynthesis class K protein) (PIG-K)	PIGK	495075	476162	499693	480777	643481	659048	666124	645240
1097	Q96S52	PIGS_HUMAN	GPI transamidase component PIG-S (Phosphatidylinositol-glycan biosynthesis class S protein)	PIGS	465996	415655	407135	398297	589311	609108	618170	605249
1098	P48426	PI42A_HUMAN	Phosphatidylinositol 5-phosphate 4-kinase type-2 alpha (EC 2.7.1.149) (1-phosphatidylinositol 5-phosphate 4-kinase 2-alpha) (Diphosphoinositide kinase 2-alpha) (PIP5KIII) (Phosphatidylinositol 5-phosphate 4-kinase type II alpha) (PI(5)P 4-kinase type II alpha) (PIP4KII-alpha) (PtdIns(4)P-5-kinase B isoform) (PtdIns(4)P-5-kinase C isoform) (PtdIns(5)P-4-kinase isoform 2-alpha)	PIP4K2A	72023.9	64073.8	70946.7	75743.4	35052	51549.6	46086.4	53914.6
1099	Q5JRX3	PREP_HUMAN	Presequence protease, mitochondrial (hPreP) (EC 3.4.24.-) (Pitrilysin metalloproteinase 1) (Metalloprotease 1) (hMP1)	PITRM1	572576	697017	723710	639427	437390	560964	441341	697768
1100	P14618	KPYM_HUMAN	Pyruvate kinase PKM (EC 2.7.1.40) (Cytosolic thyroid hormone-binding protein) (CTHBP) (Opa-interacting protein 3) (OIP-3) (Pyruvate kinase 2/3) (Pyruvate kinase muscle isozyme) (Thyroid hormone-binding protein 1) (THBP1) (Tumor M2-PK) (p58)	PKM	4.65593e+06	4.6262e+06	4.70651e+06	4.73861e+06	2.30086e+06	2.26501e+06	2.22559e+06	2.2713e+06
1101	B4DZM6	B4DZM6_HUMAN	Membrane-associated tyrosine- and threonine-specific cdc2-inhibitory kinase (cDNA FLJ61000, highly similar to Membrane-associated tyrosine- andthreonine-specific cdc2-inhibitory kinase (EC 2.7.11.1))	PKMYT1	20401.1	6940.69	31179.9	54526.1	53191.3	85138.6	45423.5	79405.9
1102	Q8IV08	PLD3_HUMAN	Phospholipase D3 (PLD 3) (EC 3.1.4.4) (Choline phosphatase 3) (HindIII K4L homolog) (Hu-K4) (Phosphatidylcholine-hydrolyzing phospholipase D3)	PLD3	942941	972015	1.07267e+06	1.0111e+06	1.37627e+06	1.49592e+06	1.46782e+06	1.43994e+06
1103	Q15149	PLEC_HUMAN	Plectin (PCN) (PLTN) (Hemidesmosomal protein 1) (HD1) (Plectin-1)	PLEC	112828	112213	100790	91843.5	44253.6	93955.2	81887.8	118930
1104	Q99541	PLIN2_HUMAN	Perilipin-2 (Adipophilin) (Adipose differentiation-related protein) (ADRP)	PLIN2	550112	600967	592391	562876	534020	526881	534103	599331
1105	O60664	PLIN3_HUMAN	Perilipin-3 (47 kDa mannose 6-phosphate receptor-binding protein) (47 kDa MPR-binding protein) (Cargo selection protein TIP47) (Mannose-6-phosphate receptor-binding protein 1) (Placental protein 17) (PP17)	PLIN3	504784	499738	520610	502434	431776	436034	451933	433506
1106	Q02809	PLOD1_HUMAN	Procollagen-lysine,2-oxoglutarate 5-dioxygenase 1 (EC 1.14.11.4) (Lysyl hydroxylase 1) (LH1)	PLOD1	853814	886169	921576	920037	1.21244e+06	1.18656e+06	1.13302e+06	1.13152e+06
1107	O60568	PLOD3_HUMAN	Procollagen-lysine,2-oxoglutarate 5-dioxygenase 3 (EC 1.14.11.4) (Lysyl hydroxylase 3) (LH3)	PLOD3	659461	664366	658190	761055	758190	770589	764684	792391
1108	Q04941	PLP2_HUMAN	Proteolipid protein 2 (Differentiation-dependent protein A4) (Intestinal membrane A4 protein)	PLP2	312193	303222	319187	283245	319253	315935	303021	301999
1109	O43660	PLRG1_HUMAN	Pleiotropic regulator 1	PLRG1	29981.2	50328.2	59289.6	30004.7	43227	10998.7	41423.9	45273.8
1110	Q10713	MPPA_HUMAN	Mitochondrial-processing peptidase subunit alpha (EC 3.4.24.64) (Alpha-MPP) (P-55)	PMPCA	1.95377e+06	1.73063e+06	1.73792e+06	1.89829e+06	2.11782e+06	2.1405e+06	2.16756e+06	2.22737e+06
1111	O75439	MPPB_HUMAN	Mitochondrial-processing peptidase subunit beta (EC 3.4.24.64) (Beta-MPP) (P-52)	PMPCB	1.86969e+06	2.14859e+06	1.85093e+06	1.90953e+06	1.95994e+06	1.99741e+06	2.13052e+06	2.02354e+06
1112	Q9H307	PININ_HUMAN	Pinin (140 kDa nuclear and cell adhesion-related phosphoprotein) (Desmosome-associated protein) (Domain-rich serine protein) (DRS protein) (DRSP) (Melanoma metastasis clone A protein) (Nuclear protein SDK3) (SR-like protein)	PNN	1.11273e+06	1.13802e+06	1.09618e+06	1.15799e+06	1.34453e+06	1.21549e+06	1.16491e+06	1.15235e+06
1113	Q8TCS8	PNPT1_HUMAN	Polyribonucleotide nucleotidyltransferase 1, mitochondrial (EC 2.7.7.8) (3'-5' RNA exonuclease OLD35) (PNPase old-35) (Polynucleotide phosphorylase 1) (PNPase 1) (Polynucleotide phosphorylase-like protein)	PNPT1	2.8757e+06	2.94641e+06	2.98934e+06	2.97571e+06	2.88323e+06	2.81453e+06	2.96858e+06	2.97849e+06
1114	Q9H488	OFUT1_HUMAN	GDP-fucose protein O-fucosyltransferase 1 (EC 2.4.1.221) (Peptide-O-fucosyltransferase 1) (O-FucT-1)	POFUT1	66847.5	75909.8	14435.2	72699.1	60382.5	8599.7	69634.1	77241.1
1115	Q9Y2G5	OFUT2_HUMAN	GDP-fucose protein O-fucosyltransferase 2 (EC 2.4.1.221) (Peptide-O-fucosyltransferase 2) (O-FucT-2)	POFUT2	136946	183714	332287	171847	212062	347006	123985	324123
1116	Q9BY77	PDIP3_HUMAN	Polymerase delta-interacting protein 3 (46 kDa DNA polymerase delta interaction protein) (p46) (S6K1 Aly/REF-like target) (SKAR)	POLDIP3	192780	145587	202105	196037	194959	179202	174209	172543
1117	Q9UHN1	DPOG2_HUMAN	DNA polymerase subunit gamma-2, mitochondrial (EC 2.7.7.7) (DNA polymerase gamma accessory 55 kDa subunit) (p55) (Mitochondrial DNA polymerase accessory subunit) (MtPolB) (PolG-beta)	POLG2	46818.5	44835.7	44271.6	39912.2	43543.3	42638.4	45599.9	46177.6
1118	O95602	RPA1_HUMAN	DNA-directed RNA polymerase I subunit RPA1 (RNA polymerase I subunit A1) (EC 2.7.7.6) (A190) (DNA-directed RNA polymerase I largest subunit) (DNA-directed RNA polymerase I subunit A) (RNA polymerase I 194 kDa subunit) (RPA194)	POLR1A	45714.7	47634.6	31323.8	58994.6	63699.7	30434.3	61772.9	29317.5
1119	Q9H9Y6	RPA2_HUMAN	DNA-directed RNA polymerase I subunit RPA2 (RNA polymerase I subunit 2) (EC 2.7.7.6) (DNA-directed RNA polymerase I 135 kDa polypeptide) (RPA135)	POLR1B	103343	94313.7	75857	82357.8	108780	105479	111727	118487
1120	O15160	RPAC1_HUMAN	DNA-directed RNA polymerases I and III subunit RPAC1 (DNA-directed RNA polymerase I subunit C) (RNA polymerases I and III subunit AC1) (AC40) (DNA-directed RNA polymerases I and III 40 kDa polypeptide) (RPA40) (RPA39) (RPC40)	POLR1C	383988	358859	324936	343793	357530	303753	357748	354462
1121	Q9GZS1	RPA49_HUMAN	DNA-directed RNA polymerase I subunit RPA49 (RNA polymerase I subunit A49) (DNA-directed RNA polymerase I subunit E) (RNA polymerase I-associated factor 1) (RNA polymerase I-associated factor 53)	POLR1E	151986	151285	161121	148038	149881	166892	163070	172529
1122	C9J2Y9	C9J2Y9_HUMAN	DNA-directed RNA polymerase subunit beta (EC 2.7.7.6)	POLR2B	33664.6	14425.2	31184.7	28585.3	22901.1	21654.9	36735.3	34438.6
1123	P19388	RPAB1_HUMAN	DNA-directed RNA polymerases I, II, and III subunit RPABC1 (RNA polymerases I, II, and III subunit ABC1) (DNA-directed RNA polymerase II 23 kDa polypeptide) (DNA-directed RNA polymerase II subunit E) (RPB5 homolog) (XAP4)	POLR2E	85344	53511.3	51137.4	57378.4	78326.4	66161.9	32938.1	87764.1
1124	C9JLU1	C9JLU1_HUMAN	DNA-directed RNA polymerases I, II, and III subunit RPABC3 (Fragment)	POLR2H	95902	104823	127358	111029	79753.3	98127.4	97393.6	119791
1125	K7EKS1	K7EKS1_HUMAN	DNA-directed RNA polymerase II subunit RPB9	POLR2I	42818.6	36997.4	41337.4	43231.6	48278.5	51834.9	51031.1	47808.1
1126	O00411	RPOM_HUMAN	DNA-directed RNA polymerase, mitochondrial (MtRPOL) (EC 2.7.7.6)	POLRMT	518622	554175	562683	545242	257066	624913	330023	314197
1127	J3QT77	J3QT77_HUMAN	Serum paraoxonase/arylesterase 2	PON2	10566.3	492.467	8386.38	879.357	10581.6	9944.01	11257.7	14346.5
1128	P16435	NCPR_HUMAN	NADPH--cytochrome P450 reductase (CPR) (P450R) (EC 1.6.2.4)	POR	1.88774e+06	1.97438e+06	1.89198e+06	1.97332e+06	2.53746e+06	2.58876e+06	2.53463e+06	2.5599e+06
1129	Q15181	IPYR_HUMAN	Inorganic pyrophosphatase (EC 3.6.1.1) (Pyrophosphate phospho-hydrolase) (PPase)	PPA1	125196	137159	159095	147253	60957.3	82987.6	62745.6	79225.1
1130	Q9H2U2	IPYR2_HUMAN	Inorganic pyrophosphatase 2, mitochondrial (EC 3.6.1.1) (Pyrophosphatase SID6-306) (Pyrophosphate phospho-hydrolase 2) (PPase 2)	PPA2	308063	300339	302264	318311	244916	256122	261081	261629
1131	F8W6A0	F8W6A0_HUMAN	Periphilin-1	PPHLN1	18312.3	18966.5	20315	16556.4	25432.6	22091	21832.4	22213.9
1132	P62937	PPIA_HUMAN	Peptidyl-prolyl cis-trans isomerase A (PPIase A) (EC 5.2.1.8) (Cyclophilin A) (Cyclosporin A-binding protein) (Rotamase A) [Cleaved into: Peptidyl-prolyl cis-trans isomerase A, N-terminally processed]	PPIA	5.72746e+06	5.74271e+06	5.79779e+06	5.71198e+06	2.65549e+06	2.67375e+06	2.66014e+06	2.69026e+06
1133	P23284	PPIB_HUMAN	Peptidyl-prolyl cis-trans isomerase B (PPIase B) (EC 5.2.1.8) (CYP-S1) (Cyclophilin B) (Rotamase B) (S-cyclophilin) (SCYLP)	PPIB	1.24458e+07	1.27038e+07	1.25846e+07	1.24388e+07	1.29098e+07	1.25816e+07	1.29351e+07	1.27865e+07
1134	Q08752	PPID_HUMAN	Peptidyl-prolyl cis-trans isomerase D (PPIase D) (EC 5.2.1.8) (40 kDa peptidyl-prolyl cis-trans isomerase) (Cyclophilin-40) (CYP-40) (Cyclophilin-related protein) (Rotamase D)	PPID	349236	365342	379106	400643	251374	217696	230808	233836
1135	Q9UNP9	PPIE_HUMAN	Peptidyl-prolyl cis-trans isomerase E (PPIase E) (EC 5.2.1.8) (Cyclophilin E) (Cyclophilin-33) (Rotamase E)	PPIE	44082.1	39964	42563.4	36590.8	50172.9	3999.93	48942.9	48027.3
1136	P30405	PPIF_HUMAN	Peptidyl-prolyl cis-trans isomerase F, mitochondrial (PPIase F) (EC 5.2.1.8) (Cyclophilin D) (CyP-D) (CypD) (Cyclophilin F) (Mitochondrial cyclophilin) (CyP-M) (Rotamase F)	PPIF	1.70846e+06	1.8022e+06	1.50389e+06	1.5749e+06	1.47983e+06	1.56926e+06	1.62144e+06	1.76018e+06
1137	Q13427	PPIG_HUMAN	Peptidyl-prolyl cis-trans isomerase G (PPIase G) (Peptidyl-prolyl isomerase G) (EC 5.2.1.8) (CASP10) (Clk-associating RS-cyclophilin) (CARS-Cyp) (CARS-cyclophilin) (SR-cyclophilin) (SR-cyp) (SRcyp) (Cyclophilin G) (Rotamase G)	PPIG	643745	585665	586426	606835	805572	783756	773426	781888
1138	C9JQD4	C9JQD4_HUMAN	Peptidyl-prolyl cis-trans isomerase (PPIase) (EC 5.2.1.8) (Fragment)	PPIH	400367	419967	413259	434896	385937	364760	366764	366860
1139	Q9Y3C6	PPIL1_HUMAN	Peptidyl-prolyl cis-trans isomerase-like 1 (PPIase) (EC 5.2.1.8) (Rotamase PPIL1)	PPIL1	201475	207699	204608	205241	155315	157637	192810	173548
1140	P50336	PPOX_HUMAN	Protoporphyrinogen oxidase (PPO) (EC 1.3.3.4)	PPOX	463013	427371	436730	443006	520245	549313	499668	520444
1141	Q96QC0	PP1RA_HUMAN	Serine/threonine-protein phosphatase 1 regulatory subunit 10 (MHC class I region proline-rich protein CAT53) (PP1-binding protein of 114 kDa) (Phosphatase 1 nuclear targeting subunit) (Protein FB19) (p99)	PPP1R10	186628	202182	200247	210825	187516	195330	209960	198145
1142	P30153	2AAA_HUMAN	Serine/threonine-protein phosphatase 2A 65 kDa regulatory subunit A alpha isoform (Medium tumor antigen-associated 61 kDa protein) (PP2A subunit A isoform PR65-alpha) (PP2A subunit A isoform R1-alpha)	PPP2R1A	499606	514346	513476	494175	354986	380804	365772	360702
1143	P50897	PPT1_HUMAN	Palmitoyl-protein thioesterase 1 (PPT-1) (EC 3.1.2.22) (Palmitoyl-protein hydrolase 1)	PPT1	275203	255262	273316	254673	300827	288932	301959	309916
1144	C9JQA1	C9JQA1_HUMAN	Polyglutamine-binding protein 1 (Fragment)	PQBP1	7353.63	1130.36	7127.53	6915.39	3214.93	3938.73	7379.72	30800.6
1145	Q06830	PRDX1_HUMAN	Peroxiredoxin-1 (EC 1.11.1.15) (Natural killer cell-enhancing factor A) (NKEF-A) (Proliferation-associated gene protein) (PAG) (Thioredoxin peroxidase 2) (Thioredoxin-dependent peroxide reductase 2)	PRDX1	3.63578e+06	3.70722e+06	3.63423e+06	3.67016e+06	2.10852e+06	1.85607e+06	2.05136e+06	2.06741e+06
1146	P32119	PRDX2_HUMAN	Peroxiredoxin-2 (EC 1.11.1.15) (Natural killer cell-enhancing factor B) (NKEF-B) (PRP) (Thiol-specific antioxidant protein) (TSA) (Thioredoxin peroxidase 1) (Thioredoxin-dependent peroxide reductase 1)	PRDX2	2.28445e+06	2.74032e+06	2.7493e+06	2.80836e+06	1.08038e+06	1.09659e+06	1.08422e+06	1.43511e+06
1147	P30048	PRDX3_HUMAN	Thioredoxin-dependent peroxide reductase, mitochondrial (EC 1.11.1.15) (Antioxidant protein 1) (AOP-1) (HBC189) (Peroxiredoxin III) (Prx-III) (Peroxiredoxin-3) (Protein MER5 homolog)	PRDX3	6.02521e+06	5.42743e+06	5.69822e+06	5.56593e+06	5.82798e+06	5.47207e+06	5.51877e+06	5.57738e+06
1148	Q13162	PRDX4_HUMAN	Peroxiredoxin-4 (EC 1.11.1.15) (Antioxidant enzyme AOE372) (AOE37-2) (Peroxiredoxin IV) (Prx-IV) (Thioredoxin peroxidase AO372) (Thioredoxin-dependent peroxide reductase A0372)	PRDX4	2.58435e+06	2.64765e+06	2.69531e+06	2.64638e+06	2.87639e+06	2.84354e+06	2.92543e+06	2.95124e+06
1149	P30044	PRDX5_HUMAN	Peroxiredoxin-5, mitochondrial (EC 1.11.1.15) (Alu corepressor 1) (Antioxidant enzyme B166) (AOEB166) (Liver tissue 2D-page spot 71B) (PLP) (Peroxiredoxin V) (Prx-V) (Peroxisomal antioxidant enzyme) (TPx type VI) (Thioredoxin peroxidase PMP20) (Thioredoxin reductase)	PRDX5	3.06638e+06	3.13399e+06	3.09859e+06	3.1385e+06	2.59611e+06	2.56732e+06	2.31607e+06	2.62564e+06
1150	P30041	PRDX6_HUMAN	Peroxiredoxin-6 (EC 1.11.1.15) (1-Cys peroxiredoxin) (1-Cys PRX) (24 kDa protein) (Acidic calcium-independent phospholipase A2) (aiPLA2) (EC 3.1.1.-) (Antioxidant protein 2) (Liver 2D page spot 40) (Non-selenium glutathione peroxidase) (NSGPx) (EC 1.11.1.9) (Red blood cells page spot 12)	PRDX6	5.23938e+06	5.1078e+06	5.19639e+06	5.20497e+06	2.27263e+06	2.20332e+06	2.24891e+06	2.24747e+06
1151	Q9HCU5	PREB_HUMAN	Prolactin regulatory element-binding protein (Mammalian guanine nucleotide exchange factor mSec12)	PREB	529358	542867	554931	565909	595508	597078	531773	602365
1152	P05771	KPCB_HUMAN	Protein kinase C beta type (PKC-B) (PKC-beta) (EC 2.7.11.13)	PRKCB	317734	306063	305274	317453	476794	497762	505981	504570
1153	K7ELL7	K7ELL7_HUMAN	Glucosidase 2 subunit beta	PRKCSH	6.55019e+06	6.69809e+06	6.5102e+06	6.44784e+06	6.62933e+06	6.50752e+06	7.10077e+06	7.06102e+06
1154	P78527	PRKDC_HUMAN	DNA-dependent protein kinase catalytic subunit (DNA-PK catalytic subunit) (DNA-PKcs) (EC 2.7.11.1) (DNPK1) (p460)	PRKDC	2.42862e+06	2.55566e+06	2.45889e+06	2.59095e+06	1.8008e+06	1.82664e+06	1.92024e+06	1.84468e+06
1155	Q9UMS4	PRP19_HUMAN	Pre-mRNA-processing factor 19 (EC 2.3.2.27) (Nuclear matrix protein 200) (PRP19/PSO4 homolog) (hPso4) (RING-type E3 ubiquitin transferase PRP19) (Senescence evasion factor)	PRPF19	4.53903e+06	4.58469e+06	4.62794e+06	4.73828e+06	4.81523e+06	4.81665e+06	4.93597e+06	4.89118e+06
1156	Q8WWY3	PRP31_HUMAN	U4/U6 small nuclear ribonucleoprotein Prp31 (Pre-mRNA-processing factor 31) (Serologically defined breast cancer antigen NY-BR-99) (U4/U6 snRNP 61 kDa protein) (Protein 61K) (hPrp31)	PRPF31	363978	334138	339999	317034	305984	328496	310861	273410
1157	Q8NAV1	PR38A_HUMAN	Pre-mRNA-splicing factor 38A	PRPF38A	115100	115475	141059	113288	127164	94251	117665	106421
1158	Q5VTL8	PR38B_HUMAN	Pre-mRNA-splicing factor 38B (Sarcoma antigen NY-SAR-27)	PRPF38B	230646	195783	104585	208402	149226	164296	165780	155600
1159	O43172	PRP4_HUMAN	U4/U6 small nuclear ribonucleoprotein Prp4 (PRP4 homolog) (hPrp4) (U4/U6 snRNP 60 kDa protein) (WD splicing factor Prp4)	PRPF4	1.03626e+06	1.09766e+06	1.15472e+06	1.12647e+06	963057	940457	1.03536e+06	1.03836e+06
1160	O75400	PR40A_HUMAN	Pre-mRNA-processing factor 40 homolog A (Fas ligand-associated factor 1) (Formin-binding protein 11) (Formin-binding protein 3) (Huntingtin yeast partner A) (Huntingtin-interacting protein 10) (HIP-10) (Huntingtin-interacting protein A) (Renal carcinoma antigen NY-REN-6)	PRPF40A	1.2195e+06	1.11483e+06	1.2735e+06	1.18478e+06	1.26055e+06	1.32586e+06	1.3637e+06	1.34373e+06
1161	O94906	PRP6_HUMAN	Pre-mRNA-processing factor 6 (Androgen receptor N-terminal domain-transactivating protein 1) (ANT-1) (PRP6 homolog) (U5 snRNP-associated 102 kDa protein) (U5-102 kDa protein)	PRPF6	1.73462e+06	1.80078e+06	1.79548e+06	1.79369e+06	1.87255e+06	1.85729e+06	1.92448e+06	1.97124e+06
1162	Q6P2Q9	PRP8_HUMAN	Pre-mRNA-processing-splicing factor 8 (220 kDa U5 snRNP-specific protein) (PRP8 homolog) (Splicing factor Prp8) (p220)	PRPF8	2.09565e+06	2.06844e+06	2.02913e+06	2.05493e+06	2.10198e+06	2.14663e+06	2.1865e+06	2.12591e+06
1163	P60891	PRPS1_HUMAN	Ribose-phosphate pyrophosphokinase 1 (EC 2.7.6.1) (PPRibP) (Phosphoribosyl pyrophosphate synthase I) (PRS-I)	PRPS1	47924.3	62617.5	50789.5	46772.7	34459.4	38918.7	25189.2	37296.9
1164	P48634	PRC2A_HUMAN	Protein PRRC2A (HLA-B-associated transcript 2) (Large proline-rich protein BAT2) (Proline-rich and coiled-coil-containing protein 2A) (Protein G2)	PRRC2A	53006.4	52857.5	52419.3	56688	57784.3	54736.5	56896	54574.7
1165	Q9Y6M0	TEST_HUMAN	Testisin (EC 3.4.21.-) (Eosinophil serine protease 1) (ESP-1) (Serine protease 21)	PRSS21	76659.6	90459	93283.3	88077.4	61160.3	62730	62511.2	60787.5
1166	O75475	PSIP1_HUMAN	PC4 and SFRS1-interacting protein (CLL-associated antigen KW-7) (Dense fine speckles 70 kDa protein) (DFS 70) (Lens epithelium-derived growth factor) (Transcriptional coactivator p75/p52)	PSIP1	333147	341530	610676	602142	690752	754141	820631	789172
1167	P25786	PSA1_HUMAN	Proteasome subunit alpha type-1 (EC 3.4.25.1) (30 kDa prosomal protein) (PROS-30) (Macropain subunit C2) (Multicatalytic endopeptidase complex subunit C2) (Proteasome component C2) (Proteasome nu chain)	PSMA1	379486	339548	383275	379279	164633	146412	155314	140831
1168	P25787	PSA2_HUMAN	Proteasome subunit alpha type-2 (EC 3.4.25.1) (Macropain subunit C3) (Multicatalytic endopeptidase complex subunit C3) (Proteasome component C3)	PSMA2	299133	274884	303073	265544	130363	128637	131450	93668.1
1169	P25788	PSA3_HUMAN	Proteasome subunit alpha type-3 (EC 3.4.25.1) (Macropain subunit C8) (Multicatalytic endopeptidase complex subunit C8) (Proteasome component C8)	PSMA3	370579	389771	384287	421374	172719	170907	227805	199970
1170	P25789	PSA4_HUMAN	Proteasome subunit alpha type-4 (EC 3.4.25.1) (Macropain subunit C9) (Multicatalytic endopeptidase complex subunit C9) (Proteasome component C9) (Proteasome subunit L)	PSMA4	422600	440151	396382	422224	181428	150435	176876	164031
1171	P28066	PSA5_HUMAN	Proteasome subunit alpha type-5 (EC 3.4.25.1) (Macropain zeta chain) (Multicatalytic endopeptidase complex zeta chain) (Proteasome zeta chain)	PSMA5	642921	670372	663711	690509	311128	340194	324617	308201
1172	G3V5Z7	G3V5Z7_HUMAN	Proteasome subunit alpha type (EC 3.4.25.1)	PSMA6	430662	469962	466835	408052	204927	189999	226877	206346
1173	O14818	PSA7_HUMAN	Proteasome subunit alpha type-7 (EC 3.4.25.1) (Proteasome subunit RC6-1) (Proteasome subunit XAPC7)	PSMA7	951989	1.01155e+06	999693	1.02043e+06	215301	507917	515210	540731
1174	P20618	PSB1_HUMAN	Proteasome subunit beta type-1 (EC 3.4.25.1) (Macropain subunit C5) (Multicatalytic endopeptidase complex subunit C5) (Proteasome component C5) (Proteasome gamma chain)	PSMB1	352326	346303	330253	325484	201980	182616	184340	181179
1175	P49721	PSB2_HUMAN	Proteasome subunit beta type-2 (EC 3.4.25.1) (Macropain subunit C7-I) (Multicatalytic endopeptidase complex subunit C7-I) (Proteasome component C7-I)	PSMB2	549973	537432	552664	598509	267282	275000	253335	236387
1176	P28074	PSB5_HUMAN	Proteasome subunit beta type-5 (EC 3.4.25.1) (Macropain epsilon chain) (Multicatalytic endopeptidase complex epsilon chain) (Proteasome chain 6) (Proteasome epsilon chain) (Proteasome subunit MB1) (Proteasome subunit X)	PSMB5	64848.1	66511.2	68839.7	29389.2	36577.5	35729.4	41944	32117.8
1177	P62191	PRS4_HUMAN	26S protease regulatory subunit 4 (P26s4) (26S proteasome AAA-ATPase subunit RPT2) (Proteasome 26S subunit ATPase 1)	PSMC1	513761	470663	539452	501633	231794	256946	260790	216454
1178	P35998	PRS7_HUMAN	26S protease regulatory subunit 7 (26S proteasome AAA-ATPase subunit RPT1) (Proteasome 26S subunit ATPase 2) (Protein MSS1)	PSMC2	240144	223041	237190	242255	119727	124188	124095	103792
1179	R4GNH3	R4GNH3_HUMAN	26S protease regulatory subunit 6A	PSMC3	845554	794013	866892	844268	314071	412150	430683	391210
1180	P43686	PRS6B_HUMAN	26S protease regulatory subunit 6B (26S proteasome AAA-ATPase subunit RPT3) (MB67-interacting protein) (MIP224) (Proteasome 26S subunit ATPase 4) (Tat-binding protein 7) (TBP-7)	PSMC4	297852	297106	280548	275150	244493	184414	271191	160952
1181	P62195	PRS8_HUMAN	26S protease regulatory subunit 8 (26S proteasome AAA-ATPase subunit RPT6) (Proteasome 26S subunit ATPase 5) (Proteasome subunit p45) (Thyroid hormone receptor-interacting protein 1) (TRIP1) (p45/SUG)	PSMC5	451847	414721	389920	449950	238999	221059	237217	246921
1182	P62333	PRS10_HUMAN	26S protease regulatory subunit 10B (26S proteasome AAA-ATPase subunit RPT4) (Proteasome 26S subunit ATPase 6) (Proteasome subunit p42)	PSMC6	397308	436581	405669	470561	151495	142208	217811	133855
1183	Q99460	PSMD1_HUMAN	26S proteasome non-ATPase regulatory subunit 1 (26S proteasome regulatory subunit RPN2) (26S proteasome regulatory subunit S1) (26S proteasome subunit p112)	PSMD1	236887	229233	228720	244008	110228	121651	92829.9	112647
1184	O00231	PSD11_HUMAN	26S proteasome non-ATPase regulatory subunit 11 (26S proteasome regulatory subunit RPN6) (26S proteasome regulatory subunit S9) (26S proteasome regulatory subunit p44.5)	PSMD11	300760	240141	249061	263747	152935	157311	164302	151413
1185	O00232	PSD12_HUMAN	26S proteasome non-ATPase regulatory subunit 12 (26S proteasome regulatory subunit RPN5) (26S proteasome regulatory subunit p55)	PSMD12	162698	147109	144824	147140	76266.6	70656.4	62666.9	80088.1
1186	Q9UNM6	PSD13_HUMAN	26S proteasome non-ATPase regulatory subunit 13 (26S proteasome regulatory subunit RPN9) (26S proteasome regulatory subunit S11) (26S proteasome regulatory subunit p40.5)	PSMD13	143563	141346	148881	146795	68714.7	71560.5	66092	63127.1
1187	O00487	PSDE_HUMAN	26S proteasome non-ATPase regulatory subunit 14 (EC 3.4.19.-) (26S proteasome regulatory subunit RPN11) (26S proteasome-associated PAD1 homolog 1)	PSMD14	233820	252559	256230	240107	112801	116508	110802	112122
1188	Q13200	PSMD2_HUMAN	26S proteasome non-ATPase regulatory subunit 2 (26S proteasome regulatory subunit RPN1) (26S proteasome regulatory subunit S2) (26S proteasome subunit p97) (Protein 55.11) (Tumor necrosis factor type 1 receptor-associated protein 2)	PSMD2	335570	323601	326276	327017	189344	184654	181746	192821
1189	O43242	PSMD3_HUMAN	26S proteasome non-ATPase regulatory subunit 3 (26S proteasome regulatory subunit RPN3) (26S proteasome regulatory subunit S3) (Proteasome subunit p58)	PSMD3	389442	373406	424259	426920	220631	213456	218709	206177
1190	Q16401	PSMD5_HUMAN	26S proteasome non-ATPase regulatory subunit 5 (26S protease subunit S5 basic) (26S proteasome subunit S5B)	PSMD5	238409	255813	249731	259749	132962	140845	155992	133095
1191	P51665	PSMD7_HUMAN	26S proteasome non-ATPase regulatory subunit 7 (26S proteasome regulatory subunit RPN8) (26S proteasome regulatory subunit S12) (Mov34 protein homolog) (Proteasome subunit p40)	PSMD7	106234	113511	119159	100146	55244.2	47522	47825.7	52945.9
1192	P61289	PSME3_HUMAN	Proteasome activator complex subunit 3 (11S regulator complex subunit gamma) (REG-gamma) (Activator of multicatalytic protease subunit 3) (Ki nuclear autoantigen) (Proteasome activator 28 subunit gamma) (PA28g) (PA28gamma)	PSME3	129482	103525	127538	155016	53123.5	100855	96403.4	81609.2
1193	Q8WXF1	PSPC1_HUMAN	Paraspeckle component 1 (Paraspeckle protein 1)	PSPC1	789469	744209	751338	774539	563048	570578	572124	565851
1194	P26599	PTBP1_HUMAN	Polypyrimidine tract-binding protein 1 (PTB) (57 kDa RNA-binding protein PPTB-1) (Heterogeneous nuclear ribonucleoprotein I) (hnRNP I)	PTBP1	4.15483e+06	4.42546e+06	4.37499e+06	4.32677e+06	4.02952e+06	4.07583e+06	4.15765e+06	4.07725e+06
1195	O95758	PTBP3_HUMAN	Polypyrimidine tract-binding protein 3 (Regulator of differentiation 1) (Rod1)	PTBP3	72164.9	67718.9	68328.4	63402.2	69272.8	68057.4	63890	72075.5
1196	Q96EY7	PTCD3_HUMAN	Pentatricopeptide repeat domain-containing protein 3, mitochondrial (28S ribosomal protein S39, mitochondrial) (MRP-S39) (Transformation-related gene 15 protein) (TRG-15)	PTCD3	533545	523561	577128	577107	611990	557136	538398	551447
1197	P48651	PTSS1_HUMAN	Phosphatidylserine synthase 1 (PSS-1) (PtdSer synthase 1) (EC 2.7.8.29) (Serine-exchange enzyme I)	PTDSS1	33471.1	85668.5	81175.4	67309.5	177050	157652	155554	159322
1198	Q9BVG9	PTSS2_HUMAN	Phosphatidylserine synthase 2 (PSS-2) (PtdSer synthase 2) (EC 2.7.8.29) (Serine-exchange enzyme II)	PTDSS2	49736.7	41513	46419.5	43957.2	32235.3	50745.1	59707.6	62125.2
1199	Q9H7Z7	PGES2_HUMAN	Prostaglandin E synthase 2 (Membrane-associated prostaglandin E synthase-2) (mPGE synthase-2) (Microsomal prostaglandin E synthase 2) (mPGES-2) (Prostaglandin-H(2) E-isomerase) (EC 5.3.99.3) [Cleaved into: Prostaglandin E synthase 2 truncated form]	PTGES2	576416	573010	598551	565029	569999	617672	617835	622124
1200	Q15185	TEBP_HUMAN	Prostaglandin E synthase 3 (EC 5.3.99.3) (Cytosolic prostaglandin E2 synthase) (cPGES) (Hsp90 co-chaperone) (Progesterone receptor complex p23) (Telomerase-binding protein p23)	PTGES3	458963	453400	433758	438858	188550	206099	201168	186151
1201	E9PQM0	E9PQM0_HUMAN	Phosphatidylglycerophosphatase and protein-tyrosine phosphatase 1	PTPMT1	49651.8	98690.3	115125	104017	135896	138575	121323	127467
1202	P18031	PTN1_HUMAN	Tyrosine-protein phosphatase non-receptor type 1 (EC 3.1.3.48) (Protein-tyrosine phosphatase 1B) (PTP-1B)	PTPN1	711016	725016	682686	700438	758073	739442	719599	777012
1203	J3KQ48	J3KQ48_HUMAN	Peptidyl-tRNA hydrolase 2, mitochondrial	PTRH2	1.52005e+06	1.44662e+06	1.49928e+06	1.52675e+06	1.68862e+06	1.71901e+06	1.68317e+06	1.73578e+06
1204	Q9UHX1	PUF60_HUMAN	Poly(U)-binding-splicing factor PUF60 (60 kDa poly(U)-binding-splicing factor) (FUSE-binding protein-interacting repressor) (FBP-interacting repressor) (Ro-binding protein 1) (RoBP1) (Siah-binding protein 1) (Siah-BP1)	PUF60	525693	493791	532664	538933	452447	435908	447853	414781
1205	G8JLB3	G8JLB3_HUMAN	tRNA pseudouridine synthase (EC 5.4.99.-) (Fragment)	PUS1	611497	622471	629655	661676	563733	588419	570815	585331
1206	Q15269	PWP2_HUMAN	Periodic tryptophan protein 2 homolog	PWP2	339683	435119	327285	395743	587363	556007	545459	501593
1207	F5H4N4	F5H4N4_HUMAN	Peroxisomal membrane protein 2	PXMP2	11137.7	11689.4	4811.5	9584.7	15091.7	14020.8	16451.1	16994.4
1208	P32322	P5CR1_HUMAN	Pyrroline-5-carboxylate reductase 1, mitochondrial (P5C reductase 1) (P5CR 1) (EC 1.5.1.2)	PYCR1	2.90122e+06	2.95283e+06	2.9898e+06	2.95842e+06	2.39422e+06	2.45722e+06	2.44311e+06	2.41226e+06
1209	Q96C36	P5CR2_HUMAN	Pyrroline-5-carboxylate reductase 2 (P5C reductase 2) (P5CR 2) (EC 1.5.1.2)	PYCR2	3.52238e+06	3.4028e+06	3.54342e+06	3.46408e+06	2.80984e+06	2.86143e+06	2.71852e+06	2.78127e+06
1210	Q9BRP8	PYM1_HUMAN	Partner of Y14 and mago (PYM homolog 1 exon junction complex-associated factor) (Protein wibg homolog)	PYM1	12660.8	14338	12122.9	13701.4	10369.7	11551.1	11473.9	11098.9
1211	P47897	SYQ_HUMAN	Glutamine--tRNA ligase (EC 6.1.1.18) (Glutaminyl-tRNA synthetase) (GlnRS)	QARS	25505.1	22341	24226.2	21683.9	19265.3	17154.7	18564.6	4809.78
1212	Q96PU8	QKI_HUMAN	Protein quaking (Hqk) (HqkI)	QKI	80434.8	85621.4	76263.6	77172	59106.7	60644.1	64232.3	60105.5
1213	P61026	RAB10_HUMAN	Ras-related protein Rab-10	RAB10	2.05392e+06	1.88677e+06	1.90181e+06	1.92458e+06	2.77164e+06	2.85781e+06	2.73868e+06	2.86649e+06
1214	P62491	RB11A_HUMAN	Ras-related protein Rab-11A (Rab-11) (YL8)	RAB11A	4.92332e+06	4.56632e+06	4.52023e+06	5.02648e+06	4.78733e+06	4.63876e+06	4.9107e+06	4.79114e+06
1215	Q6WKZ4	RFIP1_HUMAN	Rab11 family-interacting protein 1 (Rab11-FIP1) (Rab-coupling protein)	RAB11FIP1	83505.9	70344.3	74543.4	76638.1	68585.9	64459	64056.4	62713.3
1216	P61106	RAB14_HUMAN	Ras-related protein Rab-14	RAB14	228859	402210	389756	410266	473304	489431	488082	480823
1217	Q9NP72	RAB18_HUMAN	Ras-related protein Rab-18	RAB18	204331	54898.4	120562	115744	238265	330752	346314	349276
1218	P62820	RAB1A_HUMAN	Ras-related protein Rab-1A (YPT1-related protein)	RAB1A	158777	153318	147164	151647	191965	182755	185177	177539
1219	Q9H0U4	RAB1B_HUMAN	Ras-related protein Rab-1B	RAB1B	439498	417173	389174	376519	428076	451947	427037	484065
1220	Q9UL25	RAB21_HUMAN	Ras-related protein Rab-21	RAB21	1.08116e+06	993837	978189	921354	1.14464e+06	1.15343e+06	1.30547e+06	1.32186e+06
1221	P51159	RB27A_HUMAN	Ras-related protein Rab-27A (Rab-27) (GTP-binding protein Ram)	RAB27A	834655	882977	855233	826892	1.07522e+06	1.06899e+06	1.02631e+06	1.07584e+06
1222	P61019	RAB2A_HUMAN	Ras-related protein Rab-2A	RAB2A	835823	800317	844951	859009	927958	939813	988029	969978
1223	P20339	RAB5A_HUMAN	Ras-related protein Rab-5A	RAB5A	118541	140574	144477	114275	154652	162667	172668	170850
1224	P61020	RAB5B_HUMAN	Ras-related protein Rab-5B	RAB5B	68937.7	73287.5	90891.9	92299.5	49515	74707.5	112857	102893
1225	P51148	RAB5C_HUMAN	Ras-related protein Rab-5C (L1880) (RAB5L)	RAB5C	529189	456738	440984	432876	585591	589654	599398	600249
1226	P20340	RAB6A_HUMAN	Ras-related protein Rab-6A (Rab-6)	RAB6A	845288	877411	775979	807236	959911	986138	1.01503e+06	988305
1227	Q9NRW1	RAB6B_HUMAN	Ras-related protein Rab-6B	RAB6B	24731.9	50971.4	56227.6	58836.7	50116.9	53087	47718.4	48891.6
1228	P51149	RAB7A_HUMAN	Ras-related protein Rab-7a	RAB7A	4.05341e+06	3.87503e+06	3.98166e+06	4.03384e+06	4.37419e+06	4.31685e+06	4.45071e+06	4.41706e+06
1229	P61006	RAB8A_HUMAN	Ras-related protein Rab-8A (Oncogene c-mel)	RAB8A	202233	189052	233036	219797	304506	326190	309855	321415
1230	H0YNE9	H0YNE9_HUMAN	Ras-related protein Rab-8B (Fragment)	RAB8B	79743.1	59522.7	42591.8	75544	108983	99805.7	110185	105133
1231	P51151	RAB9A_HUMAN	Ras-related protein Rab-9A	RAB9A	78826.3	112420	80660.6	124582	6290.29	60095.6	62268.1	72499.7
1232	P15153	RAC2_HUMAN	Ras-related C3 botulinum toxin substrate 2 (GX) (Small G protein) (p21-Rac2)	RAC2	695830	698987	697144	722863	674284	715264	761223	751802
1233	P63244	RACK1_HUMAN	Receptor of activated protein C kinase 1 (Cell proliferation-inducing gene 21 protein) (Guanine nucleotide-binding protein subunit beta-2-like 1) (Guanine nucleotide-binding protein subunit beta-like protein 12.3) (Human lung cancer oncogene 7 protein) (HLC-7) (Receptor for activated C kinase) [Cleaved into: Receptor of activated protein C kinase 1, N-terminally processed (Guanine nucleotide-bind…	RACK1	4.09998e+06	4.42782e+06	4.10448e+06	4.4368e+06	5.45854e+06	6.12509e+06	6.46044e+06	5.8191e+06
1234	Q9NS91	RAD18_HUMAN	E3 ubiquitin-protein ligase RAD18 (EC 2.3.2.27) (Postreplication repair protein RAD18) (hHR18) (hRAD18) (RING finger protein 73) (RING-type E3 ubiquitin transferase RAD18)	RAD18	50150.2	30659.5	39036.6	46606.5	8652.41	30496.6	23559.2	20616.3
1235	P54727	RD23B_HUMAN	UV excision repair protein RAD23 homolog B (HR23B) (hHR23B) (XP-C repair-complementing complex 58 kDa protein) (p58)	RAD23B	76804.1	7277.33	74519.5	87240.2	4518.13	30614.6	19460.4	8169.79
1236	P78406	RAE1L_HUMAN	mRNA export factor (Rae1 protein homolog) (mRNA-associated protein mrnp 41)	RAE1	311543	299050	322026	302150	311903	305382	335602	333820
1237	P11233	RALA_HUMAN	Ras-related protein Ral-A	RALA	12497.2	11372.4	4622.96	13747.1	17532.8	3100.38	20658.7	25865.1
1238	P11234	RALB_HUMAN	Ras-related protein Ral-B	RALB	15526.9	23212.7	11183.7	13134.2	15274.6	17360	13022.4	14626
1239	Q9UKM9	RALY_HUMAN	RNA-binding protein Raly (Autoantigen p542) (Heterogeneous nuclear ribonucleoprotein C-like 2) (hnRNP core protein C-like 2) (hnRNP associated with lethal yellow protein homolog)	RALY	2.88032e+06	3.01509e+06	3.05558e+06	3.09137e+06	3.6419e+06	3.66524e+06	3.55199e+06	3.56143e+06
1240	J3KQE5	J3KQE5_HUMAN	GTP-binding nuclear protein Ran (Fragment)	RAN	4.55391e+06	4.48403e+06	4.66438e+06	4.65041e+06	1.99984e+06	2.01956e+06	2.08719e+06	2.05673e+06
1241	P43487	RANG_HUMAN	Ran-specific GTPase-activating protein (Ran-binding protein 1) (RanBP1)	RANBP1	2.10545e+06	2.18596e+06	2.16323e+06	2.1129e+06	960933	882945	914294	929429
1242	P49792	RBP2_HUMAN	E3 SUMO-protein ligase RanBP2 (EC 6.3.2.-) (358 kDa nucleoporin) (Nuclear pore complex protein Nup358) (Nucleoporin Nup358) (Ran-binding protein 2) (RanBP2) (p270)	RANBP2	539272	531148	489949	512983	670972	654519	621560	627683
1243	P46060	RAGP1_HUMAN	Ran GTPase-activating protein 1 (RanGAP1)	RANGAP1	295986	299399	281046	285159	211543	214154	218949	169528
1244	P61224	RAP1B_HUMAN	Ras-related protein Rap-1b (GTP-binding protein smg p21B)	RAP1B	4.73147e+06	4.92417e+06	4.97342e+06	4.93688e+06	6.30272e+06	6.28304e+06	6.30852e+06	6.37705e+06
1245	P61225	RAP2B_HUMAN	Ras-related protein Rap-2b	RAP2B	147225	132019	131762	165698	136920	153855	170241	149063
1246	Q5T160	SYRM_HUMAN	Probable arginine--tRNA ligase, mitochondrial (EC 6.1.1.19) (Arginyl-tRNA synthetase) (ArgRS)	RARS2	80691.8	82126.6	59571.4	62041.1	89734.3	98910.9	91491.4	81221.1
1247	E9PAU2	E9PAU2_HUMAN	Ribonucleoprotein PTB-binding 1	RAVER1	580197	528025	505817	536979	424844	441406	412910	388478
1248	Q09028	RBBP4_HUMAN	Histone-binding protein RBBP4 (Chromatin assembly factor 1 subunit C) (CAF-1 subunit C) (Chromatin assembly factor I p48 subunit) (CAF-I 48 kDa subunit) (CAF-I p48) (Nucleosome-remodeling factor subunit RBAP48) (Retinoblastoma-binding protein 4) (RBBP-4) (Retinoblastoma-binding protein p48)	RBBP4	907280	925219	907451	937694	807576	844084	950806	941209
1249	Q7Z6E9	RBBP6_HUMAN	E3 ubiquitin-protein ligase RBBP6 (EC 2.3.2.27) (Proliferation potential-related protein) (Protein P2P-R) (RING-type E3 ubiquitin transferase RBBP6) (Retinoblastoma-binding Q protein 1) (RBQ-1) (Retinoblastoma-binding protein 6) (p53-associated cellular protein of testis)	RBBP6	7594.37	6642.48	7381.02	7111.03	8513.49	7945.23	8775.25	8906.81
1250	E9PC52	E9PC52_HUMAN	Histone-binding protein RBBP7	RBBP7	335617	325521	311702	352595	271412	284034	267559	278899
1251	P98175	RBM10_HUMAN	RNA-binding protein 10 (G patch domain-containing protein 9) (RNA-binding motif protein 10) (RNA-binding protein S1-1) (S1-1)	RBM10	195905	196413	169157	200335	205526	180002	237223	196077
1252	Q8IXT5	RB12B_HUMAN	RNA-binding protein 12B (RNA-binding motif protein 12B)	RBM12B	110709	108369	103392	87859.4	176422	185928	129424	129128
1253	Q96PK6	RBM14_HUMAN	RNA-binding protein 14 (Paraspeckle protein 2) (PSP2) (RNA-binding motif protein 14) (RRM-containing coactivator activator/modulator) (Synaptotagmin-interacting protein) (SYT-interacting protein)	RBM14	2.25875e+06	2.38735e+06	2.32559e+06	2.28613e+06	2.85431e+06	2.91918e+06	3.08907e+06	2.84694e+06
1254	Q96T37	RBM15_HUMAN	Putative RNA-binding protein 15 (One-twenty two protein 1) (RNA-binding motif protein 15)	RBM15	226676	232688	204406	200762	360112	234987	329556	327660
1255	Q96I25	SPF45_HUMAN	Splicing factor 45 (45 kDa-splicing factor) (RNA-binding motif protein 17)	RBM17	336700	353524	329285	343320	385278	395434	386642	347291
1256	Q9Y4C8	RBM19_HUMAN	Probable RNA-binding protein 19 (RNA-binding motif protein 19)	RBM19	5480.51	3009.54	679.532	8702.98	2001.07	12405.3	8403.73	7428.7
1257	P49756	RBM25_HUMAN	RNA-binding protein 25 (Arg/Glu/Asp-rich protein of 120 kDa) (RED120) (Protein S164) (RNA-binding motif protein 25) (RNA-binding region-containing protein 7)	RBM25	1.19453e+06	1.11458e+06	1.21266e+06	1.18187e+06	1.30687e+06	1.4299e+06	1.41824e+06	1.41929e+06
1258	Q9P2N5	RBM27_HUMAN	RNA-binding protein 27 (RNA-binding motif protein 27)	RBM27	231604	205777	253446	213197	213628	186728	226450	205441
1259	P98179	RBM3_HUMAN	RNA-binding protein 3 (RNA-binding motif protein 3) (RNPL)	RBM3	403890	376109	396878	383390	424757	463149	443058	446313
1260	Q14498	RBM39_HUMAN	RNA-binding protein 39 (CAPER alpha) (Hepatocellular carcinoma protein 1) (RNA-binding motif protein 39) (RNA-binding region-containing protein 2) (Splicing factor HCC1)	RBM39	1.48318e+06	1.60359e+06	1.45368e+06	1.4726e+06	1.56668e+06	1.52146e+06	1.50889e+06	1.50203e+06
1261	K7ER08	K7ER08_HUMAN	RNA-binding protein 42	RBM42	261593	215847	230858	267359	203848	237952	241986	244552
1262	Q8IUH3	RBM45_HUMAN	RNA-binding protein 45 (Developmentally-regulated RNA-binding protein 1) (RB-1) (RNA-binding motif protein 45)	RBM45	17163.4	19102.1	18879.4	11650.9	620.861	5225.95	14672.3	17024.4
1263	P52756	RBM5_HUMAN	RNA-binding protein 5 (Protein G15) (Putative tumor suppressor LUCA15) (RNA-binding motif protein 5) (Renal carcinoma antigen NY-REN-9)	RBM5	42199.8	57329.7	41345.3	34577.2	47894.9	47938.5	37395.2	41187.4
1264	E9PGM9	E9PGM9_HUMAN	RNA-binding protein 6	RBM6	36211.8	4015.96	23022.6	35777.6	4261.5	1665.69	1456.11	42408.4
1265	J3KPD3	J3KPD3_HUMAN	RNA binding motif protein 7, isoform CRA_c (RNA-binding protein 7)	RBM7	25571.2	25575.1	24467.4	26509.8	23739.7	25362.9	25189.2	25183.8
1266	Q9Y5S9	RBM8A_HUMAN	RNA-binding protein 8A (Binder of OVCA1-1) (BOV-1) (RNA-binding motif protein 8A) (RNA-binding protein Y14) (Ribonucleoprotein RBM8A)	RBM8A	294970	302315	281305	298500	322345	341797	306947	319190
1267	P38159	RBMX_HUMAN	RNA-binding motif protein, X chromosome (Glycoprotein p43) (Heterogeneous nuclear ribonucleoprotein G) (hnRNP G) [Cleaved into: RNA-binding motif protein, X chromosome, N-terminally processed]	RBMX	5.94013e+06	5.86586e+06	5.77973e+06	5.89503e+06	7.62413e+06	7.64872e+06	6.58334e+06	6.54545e+06
1268	P18754	RCC1_HUMAN	Regulator of chromosome condensation (Cell cycle regulatory protein) (Chromosome condensation protein 1)	RCC1	902944	776118	775923	744249	631976	558963	636218	578563
1269	Q96I51	RCC1L_HUMAN	RCC1-like G exchanging factor-like protein (RCC1 like) (Williams-Beuren syndrome chromosomal region 16 protein)	RCC1L	40800.6	31756.8	51913	53814.4	49469.8	49643.5	40240.6	41806.5
1270	Q9P258	RCC2_HUMAN	Protein RCC2 (RCC1-like protein TD-60) (Telophase disk protein of 60 kDa)	RCC2	325052	297057	321747	308215	203134	154337	219016	150795
1271	Q14257	RCN2_HUMAN	Reticulocalbin-2 (Calcium-binding protein ERC-55) (E6-binding protein) (E6BP)	RCN2	56669	53376.1	50271.6	52125.2	69063.1	62171.4	72248.7	56018.8
1272	J3KN32	J3KN32_HUMAN	REST corepressor 1 (REST corepressor 1, isoform CRA_a)	RCOR1	116280	119479	35935.3	105859	93527	45281	96570	75930.7
1273	Q8IZV5	RDH10_HUMAN	Retinol dehydrogenase 10 (EC 1.1.1.300) (Short chain dehydrogenase/reductase family 16C member 4)	RDH10	503746	467532	471714	481152	421769	408453	419061	404024
1274	Q8TC12	RDH11_HUMAN	Retinol dehydrogenase 11 (EC 1.1.1.300) (Androgen-regulated short-chain dehydrogenase/reductase 1) (HCV core-binding protein HCBP12) (Prostate short-chain dehydrogenase/reductase 1) (Retinal reductase 1) (RalR1) (Short chain dehydrogenase/reductase family 7C member 1)	RDH11	536789	533252	548217	573322	695080	730506	710789	715991
1275	Q8NBN7	RDH13_HUMAN	Retinol dehydrogenase 13 (EC 1.1.1.-) (Short chain dehydrogenase/reductase family 7C member 3)	RDH13	175991	161358	211713	195198	172955	210064	194662	210531
1276	Q9HBH5	RDH14_HUMAN	Retinol dehydrogenase 14 (EC 1.1.1.-) (Alcohol dehydrogenase PAN2) (Short chain dehydrogenase/reductase family 7C member 4)	RDH14	47321.2	12913.9	43065.2	43937.9	54737.7	56573.8	64243.2	45116.8
1277	Q00765	REEP5_HUMAN	Receptor expression-enhancing protein 5 (Polyposis locus protein 1) (Protein TB2)	REEP5	117666	111354	98947	107766	155225	163549	167554	161317
1278	Q96HR9	REEP6_HUMAN	Receptor expression-enhancing protein 6 (Polyposis locus protein 1-like 1)	REEP6	1.2492e+06	1.31038e+06	1.31544e+06	1.23901e+06	1.3256e+06	1.3296e+06	1.36082e+06	1.32481e+06
1279	Q5T092	Q5T092_HUMAN	Protein RER1 (Fragment)	RER1	9769.29	100631	99384.2	102742	140095	149975	145146	160557
1280	P35251	RFC1_HUMAN	Replication factor C subunit 1 (Activator 1 140 kDa subunit) (A1 140 kDa subunit) (Activator 1 large subunit) (Activator 1 subunit 1) (DNA-binding protein PO-GA) (Replication factor C 140 kDa subunit) (RF-C 140 kDa subunit) (RFC140) (Replication factor C large subunit)	RFC1	213576	206977	75949.8	201769	241296	76527.1	215834	160802
1281	P35250	RFC2_HUMAN	Replication factor C subunit 2 (Activator 1 40 kDa subunit) (A1 40 kDa subunit) (Activator 1 subunit 2) (Replication factor C 40 kDa subunit) (RF-C 40 kDa subunit) (RFC40)	RFC2	104582	120888	128268	111939	134919	136071	117719	123153
1282	P35249	RFC4_HUMAN	Replication factor C subunit 4 (Activator 1 37 kDa subunit) (A1 37 kDa subunit) (Activator 1 subunit 4) (Replication factor C 37 kDa subunit) (RF-C 37 kDa subunit) (RFC37)	RFC4	113167	118205	117220	108839	118820	128492	119890	112878
1283	P61586	RHOA_HUMAN	Transforming protein RhoA (Rho cDNA clone 12) (h12)	RHOA	2.0977e+06	2.11044e+06	2.22644e+06	2.15028e+06	2.3599e+06	2.36e+06	2.41345e+06	2.41671e+06
1284	P84095	RHOG_HUMAN	Rho-related GTP-binding protein RhoG	RHOG	2.55282e+06	2.70719e+06	2.69207e+06	2.5877e+06	2.92881e+06	2.87529e+06	2.93133e+06	2.98807e+06
1285	Q8IXI1	MIRO2_HUMAN	Mitochondrial Rho GTPase 2 (MIRO-2) (hMiro-2) (EC 3.6.5.-) (Ras homolog gene family member T2)	RHOT2	947426	896770	950217	914958	1.09966e+06	1.06448e+06	999196	1.02657e+06
1286	Q5UIP0	RIF1_HUMAN	Telomere-associated protein RIF1 (Rap1-interacting factor 1 homolog)	RIF1	451861	425205	420774	412035	477001	527390	544011	561407
1287	Q6NUQ1	RINT1_HUMAN	RAD50-interacting protein 1 (RAD50 interactor 1) (HsRINT-1) (RINT-1)	RINT1	61062	67992.6	74314.6	32153.2	64380.8	39242.2	92521	69988.5
1288	H0YB83	H0YB83_HUMAN	Regulator of microtubule dynamics protein 1 (Fragment)	RMDN1	134912	132838	143904	133435	173105	183854	159457	160827
1289	Q96TC7	RMD3_HUMAN	Regulator of microtubule dynamics protein 3 (RMD-3) (hRMD-3) (Cerebral protein 10) (Protein FAM82A2) (Protein FAM82C) (Protein tyrosine phosphatase-interacting protein 51) (TCPTP-interacting protein 51)	RMDN3	99542.8	124060	94452.4	103782	223994	238917	209952	160065
1290	P13489	RINI_HUMAN	Ribonuclease inhibitor (Placental ribonuclease inhibitor) (Placental RNase inhibitor) (Ribonuclease/angiogenin inhibitor 1) (RAI)	RNH1	140880	99755.2	217833	199266	27861.4	100749	22622.6	115068
1291	H3BV80	H3BV80_HUMAN	RNA-binding protein with serine-rich domain 1	RNPS1	1.52802e+06	1.49963e+06	1.4251e+06	1.46812e+06	1.3023e+06	1.35014e+06	1.44105e+06	1.40582e+06
1292	P15927	RFA2_HUMAN	Replication protein A 32 kDa subunit (RP-A p32) (Replication factor A protein 2) (RF-A protein 2) (Replication protein A 34 kDa subunit) (RP-A p34)	RPA2	92681.4	103249	88559.6	101337	30051.2	33188.7	41051.3	44007.9
1293	X1WI28	X1WI28_HUMAN	60S ribosomal protein L10 (Fragment)	RPL10	302868	325755	337608	304572	376715	347473	265708	280002
1294	P62906	RL10A_HUMAN	60S ribosomal protein L10a (CSA-19) (Neural precursor cell expressed developmentally down-regulated protein 6) (NEDD-6)	RPL10A	35757.6	36494.1	55512	40851.5	68966.8	71404.3	51671.2	55785.2
1295	P62913	RL11_HUMAN	60S ribosomal protein L11 (CLL-associated antigen KW-12)	RPL11	1.26687e+06	1.24848e+06	1.36042e+06	1.25038e+06	1.89556e+06	1.79985e+06	1.6664e+06	1.73598e+06
1296	P30050	RL12_HUMAN	60S ribosomal protein L12	RPL12	174368	187485	162399	152974	240392	235006	246417	236559
1297	P26373	RL13_HUMAN	60S ribosomal protein L13 (Breast basic conserved protein 1)	RPL13	339487	326002	305423	310299	563841	565524	387481	365816
1298	P40429	RL13A_HUMAN	60S ribosomal protein L13a (23 kDa highly basic protein)	RPL13A	171198	171790	163635	178294	232476	246167	182864	179278
1299	E7EPB3	E7EPB3_HUMAN	60S ribosomal protein L14	RPL14	408983	399370	415569	410387	672884	683542	346933	347721
1300	P61313	RL15_HUMAN	60S ribosomal protein L15	RPL15	142397	124017	132040	146445	93777.4	110047	76692	9417.41
1301	J3QQT2	J3QQT2_HUMAN	60S ribosomal protein L17 (Fragment)	RPL17	179498	165734	174541	160015	226929	243568	179980	182052
1302	J3QQ67	J3QQ67_HUMAN	60S ribosomal protein L18 (Fragment)	RPL18	166763	161033	162261	162203	305442	300952	167856	176608
1303	M0R117	M0R117_HUMAN	60S ribosomal protein L18a	RPL18A	156632	168635	164357	153897	183859	199180	160267	149022
1304	J3QR09	J3QR09_HUMAN	Ribosomal protein L19	RPL19	43305.9	7802.86	39804.5	42901.2	70092.4	64253.2	54625.9	56689.1
1305	P35268	RL22_HUMAN	60S ribosomal protein L22 (EBER-associated protein) (EAP) (Epstein-Barr virus small RNA-associated protein) (Heparin-binding protein HBp15)	RPL22	1.11642e+06	1.12498e+06	1.11937e+06	1.13463e+06	1.36465e+06	1.34027e+06	1.24942e+06	1.22534e+06
1306	P62829	RL23_HUMAN	60S ribosomal protein L23 (60S ribosomal protein L17)	RPL23	1.23961e+06	1.18272e+06	1.13642e+06	1.12092e+06	1.18496e+06	1.17748e+06	1.05438e+06	1.06408e+06
1307	P62750	RL23A_HUMAN	60S ribosomal protein L23a	RPL23A	827104	859213	821549	875355	961071	984523	884985	955437
1308	C9JXB8	C9JXB8_HUMAN	60S ribosomal protein L24	RPL24	525149	557905	550518	561515	615811	634789	508788	502766
1309	P61254	RL26_HUMAN	60S ribosomal protein L26	RPL26	30308.6	27285.1	29512.3	26573.2	32567	35849.2	30635.1	29826.2
1310	K7ELC7	K7ELC7_HUMAN	60S ribosomal protein L27 (Fragment)	RPL27	328759	343880	339418	331330	495458	486546	381619	394180
1311	E9PLL6	E9PLL6_HUMAN	60S ribosomal protein L27a	RPL27A	534246	549846	559579	559730	776425	753943	566042	578164
1312	H0YKD8	H0YKD8_HUMAN	60S ribosomal protein L28	RPL28	51628.5	107938	37359.7	107901	129562	28207.2	118563	67371.1
1313	P47914	RL29_HUMAN	60S ribosomal protein L29 (Cell surface heparin-binding protein HIP)	RPL29	100711	98887.9	108436	109860	180913	188113	118157	122271
1314	P39023	RL3_HUMAN	60S ribosomal protein L3 (HIV-1 TAR RNA-binding protein B) (TARBP-B)	RPL3	134371	151093	143688	142127	209802	202400	161529	147099
1315	E5RI99	E5RI99_HUMAN	60S ribosomal protein L30 (Fragment)	RPL30	512831	507063	495213	454288	691442	679904	572824	557193
1316	H7C2W9	H7C2W9_HUMAN	60S ribosomal protein L31 (Fragment)	RPL31	605342	610191	595945	593608	758950	733350	574403	617782
1317	F8W727	F8W727_HUMAN	60S ribosomal protein L32	RPL32	117644	121990	120539	110135	247173	249683	152163	158285
1318	P42766	RL35_HUMAN	60S ribosomal protein L35	RPL35	298100	300122	311400	312836	371256	385884	323360	312685
1319	J3KQN4	J3KQN4_HUMAN	60S ribosomal protein L36a	RPL36A	182552	183515	179878	189464	242727	236163	198798	204378
1320	P63173	RL38_HUMAN	60S ribosomal protein L38	RPL38	453041	499947	471625	467458	461726	464594	453239	452844
1321	P36578	RL4_HUMAN	60S ribosomal protein L4 (60S ribosomal protein L1)	RPL4	897830	926169	902274	899460	1.57486e+06	1.57392e+06	923957	951973
1322	P46777	RL5_HUMAN	60S ribosomal protein L5	RPL5	682665	673484	660632	677418	1.05819e+06	1.05742e+06	838644	979149
1323	Q02878	RL6_HUMAN	60S ribosomal protein L6 (Neoplasm-related protein C140) (Tax-responsive enhancer element-binding protein 107) (TaxREB107)	RPL6	206361	222491	233701	238527	434285	449356	248540	253033
1324	P18124	RL7_HUMAN	60S ribosomal protein L7	RPL7	493646	500857	507707	520522	766747	727070	507369	454086
1325	P62424	RL7A_HUMAN	60S ribosomal protein L7a (PLA-X polypeptide) (Surfeit locus protein 3)	RPL7A	282906	281458	264595	262100	474358	486265	278931	267596
1326	E9PKZ0	E9PKZ0_HUMAN	60S ribosomal protein L8 (Fragment)	RPL8	270213	292206	306923	295128	535605	559536	311523	306706
1327	P32969	RL9_HUMAN	60S ribosomal protein L9	RPL9	441049	455046	447279	446786	750305	733491	713945	737765
1328	P05388	RLA0_HUMAN	60S acidic ribosomal protein P0 (60S ribosomal protein L10E)	RPLP0	655276	681483	650552	647222	935792	945830	792632	749398
1329	P05386	RLA1_HUMAN	60S acidic ribosomal protein P1	RPLP1	398274	348579	357235	413104	463010	517861	405968	426437
1330	P05387	RLA2_HUMAN	60S acidic ribosomal protein P2 (Renal carcinoma antigen NY-REN-44)	RPLP2	1.08683e+06	1.09177e+06	1.12096e+06	1.10968e+06	1.56813e+06	1.52663e+06	1.18365e+06	1.23436e+06
1331	P04843	RPN1_HUMAN	Dolichyl-diphosphooligosaccharide--protein glycosyltransferase subunit 1 (EC 2.4.99.18) (Dolichyl-diphosphooligosaccharide--protein glycosyltransferase 67 kDa subunit) (Ribophorin I) (RPN-I) (Ribophorin-1)	RPN1	8.12145e+06	8.18271e+06	8.12386e+06	8.34675e+06	1.09643e+07	1.09415e+07	1.10865e+07	1.10986e+07
1332	P04844	RPN2_HUMAN	Dolichyl-diphosphooligosaccharide--protein glycosyltransferase subunit 2 (EC 2.4.99.18) (Dolichyl-diphosphooligosaccharide--protein glycosyltransferase 63 kDa subunit) (RIBIIR) (Ribophorin II) (RPN-II) (Ribophorin-2)	RPN2	3.80435e+06	3.85268e+06	3.79759e+06	3.85322e+06	4.955e+06	4.99091e+06	5.11025e+06	5.16685e+06
1333	P46783	RS10_HUMAN	40S ribosomal protein S10	RPS10	2.05801e+06	1.85444e+06	1.87147e+06	1.92847e+06	2.87987e+06	2.87382e+06	2.6556e+06	2.78775e+06
1334	P62280	RS11_HUMAN	40S ribosomal protein S11	RPS11	479021	456205	477593	469322	554638	521530	481310	466861
1335	P25398	RS12_HUMAN	40S ribosomal protein S12	RPS12	1.46665e+06	1.5621e+06	1.56716e+06	1.53095e+06	1.82742e+06	1.8069e+06	1.76437e+06	1.83246e+06
1336	P62277	RS13_HUMAN	40S ribosomal protein S13	RPS13	566469	580832	600346	569937	703191	695325	557467	534340
1337	P62263	RS14_HUMAN	40S ribosomal protein S14	RPS14	1.02595e+06	1.06176e+06	1.02503e+06	1.03946e+06	1.15047e+06	1.16299e+06	1.14351e+06	1.10856e+06
1338	K7ELC2	K7ELC2_HUMAN	40S ribosomal protein S15	RPS15	404454	425982	460937	422987	451461	436685	408291	414683
1339	P62244	RS15A_HUMAN	40S ribosomal protein S15a	RPS15A	254684	268107	266702	274753	292939	292284	308370	295514
1340	P62249	RS16_HUMAN	40S ribosomal protein S16	RPS16	1.39881e+06	1.32651e+06	1.33665e+06	1.35597e+06	1.76016e+06	1.66358e+06	1.52078e+06	1.52785e+06
1341	P08708	RS17_HUMAN	40S ribosomal protein S17	RPS17	437035	426642	419996	433660	553855	576638	589160	539241
1342	P62269	RS18_HUMAN	40S ribosomal protein S18 (Ke-3) (Ke3)	RPS18	1.94839e+06	2.00444e+06	2.10782e+06	2.05579e+06	2.42108e+06	2.46217e+06	2.24597e+06	2.22723e+06
1343	P39019	RS19_HUMAN	40S ribosomal protein S19	RPS19	619208	658290	679288	659845	832955	798899	831397	807814
1344	P15880	RS2_HUMAN	40S ribosomal protein S2 (40S ribosomal protein S4) (Protein LLRep3)	RPS2	1.64956e+06	1.66867e+06	1.71467e+06	1.75901e+06	1.66318e+06	1.66931e+06	1.53168e+06	1.53878e+06
1345	P60866	RS20_HUMAN	40S ribosomal protein S20	RPS20	643858	689789	724198	700272	954910	940310	902816	883623
1346	Q8WVC2	Q8WVC2_HUMAN	40S ribosomal protein S21	RPS21	1.48161e+06	1.4642e+06	1.85965e+06	1.79444e+06	2.65654e+06	2.67864e+06	2.74438e+06	2.74603e+06
1347	P62266	RS23_HUMAN	40S ribosomal protein S23	RPS23	377701	361849	353629	373567	505646	482532	439721	432483
1348	E7ETK0	E7ETK0_HUMAN	40S ribosomal protein S24	RPS24	657546	565295	611678	582753	728900	744558	523434	537010
1349	P62851	RS25_HUMAN	40S ribosomal protein S25	RPS25	2.0311e+06	2.07218e+06	2.03702e+06	1.90403e+06	2.34532e+06	2.42454e+06	2.49521e+06	2.49941e+06
1350	P62854	RS26_HUMAN	40S ribosomal protein S26	RPS26	53772.3	58616.1	62128.2	66666.7	64418.3	63098.9	39976.3	48912.8
1351	P42677	RS27_HUMAN	40S ribosomal protein S27 (Metallopan-stimulin 1) (MPS-1)	RPS27	434521	416939	398086	394038	365444	341930	384296	367117
1352	P62979	RS27A_HUMAN	Ubiquitin-40S ribosomal protein S27a (Ubiquitin carboxyl extension protein 80) [Cleaved into: Ubiquitin; 40S ribosomal protein S27a]	RPS27A	1.26133e+07	1.20422e+07	8.42217e+06	8.97066e+06	8.21404e+06	8.75712e+06	6.29987e+06	5.85836e+06
1353	P62857	RS28_HUMAN	40S ribosomal protein S28	RPS28	1.17944e+06	1.18804e+06	1.19626e+06	1.2011e+06	1.61763e+06	1.61462e+06	1.51851e+06	1.52155e+06
1354	P23396	RS3_HUMAN	40S ribosomal protein S3 (EC 4.2.99.18)	RPS3	3.25354e+06	3.34799e+06	3.34864e+06	3.35346e+06	4.26078e+06	4.31001e+06	4.29536e+06	4.31927e+06
1355	P61247	RS3A_HUMAN	40S ribosomal protein S3a (v-fos transformation effector protein) (Fte-1)	RPS3A	766879	728157	746064	765629	904853	890553	824201	740129
1356	P62701	RS4X_HUMAN	40S ribosomal protein S4, X isoform (SCR10) (Single copy abundant mRNA protein)	RPS4X	1.07424e+06	1.11708e+06	1.1412e+06	1.14777e+06	1.33866e+06	1.33019e+06	1.24505e+06	1.23359e+06
1357	M0R0R2	M0R0R2_HUMAN	40S ribosomal protein S5	RPS5	1.09267e+06	1.02797e+06	1.08121e+06	1.0988e+06	1.25021e+06	1.27007e+06	1.12097e+06	1.15108e+06
1358	P62753	RS6_HUMAN	40S ribosomal protein S6 (Phosphoprotein NP33)	RPS6	389292	393246	379649	402697	548124	525523	354291	370903
1359	P62081	RS7_HUMAN	40S ribosomal protein S7	RPS7	3.33553e+06	3.16169e+06	3.26299e+06	3.42596e+06	4.00101e+06	4.29344e+06	3.94015e+06	4.08028e+06
1360	P62241	RS8_HUMAN	40S ribosomal protein S8	RPS8	723215	748237	759393	756444	1.07735e+06	1.10379e+06	740892	786814
1361	P46781	RS9_HUMAN	40S ribosomal protein S9	RPS9	674771	710467	719493	688353	841533	816724	726579	720380
1362	C9J9K3	C9J9K3_HUMAN	40S ribosomal protein SA (Fragment)	RPSA	3.45641e+06	3.30552e+06	3.49982e+06	3.49932e+06	5.46095e+06	5.3162e+06	5.54684e+06	5.49418e+06
1363	Q9P2E9	RRBP1_HUMAN	Ribosome-binding protein 1 (180 kDa ribosome receptor homolog) (RRp) (ES/130-related protein) (Ribosome receptor protein)	RRBP1	577755	600025	594570	597731	640904	625415	698241	672754
1364	P56182	RRP1_HUMAN	Ribosomal RNA processing protein 1 homolog A (Novel nuclear protein 1) (NNP-1) (Nucleolar protein Nop52) (RRP1-like protein)	RRP1	52827.8	46647.1	48036.1	51081.1	63177.7	60091.8	67506.7	69351.8
1365	Q5JTH9	RRP12_HUMAN	RRP12-like protein	RRP12	301298	355644	350695	325090	408613	427006	435808	391027
1366	Q14684	RRP1B_HUMAN	Ribosomal RNA processing protein 1 homolog B (RRP1-like protein B)	RRP1B	79468.7	47475.1	73933.5	78288.1	87353.6	90690.5	96253.2	96301.5
1367	Q9Y3I0	RTCB_HUMAN	tRNA-splicing ligase RtcB homolog (EC 6.5.1.3)	RTCB	418469	408610	437332	441066	308206	320434	358289	274447
1368	O95197	RTN3_HUMAN	Reticulon-3 (Homolog of ASY protein) (HAP) (Neuroendocrine-specific protein-like 2) (NSP-like protein 2) (Neuroendocrine-specific protein-like II) (NSP-like protein II) (NSPLII)	RTN3	236422	232183	229525	237622	307712	282717	323090	311829
1369	B7Z4M1	B7Z4M1_HUMAN	Reticulon	RTN3	53261.8	53188.8	56854.5	54605.5	54050.3	58058.8	64583.1	55194.4
1370	F8W914	F8W914_HUMAN	Reticulon	RTN4	424968	383146	396305	445656	499345	529763	565035	535018
1371	Q9Y265	RUVB1_HUMAN	RuvB-like 1 (EC 3.6.4.12) (49 kDa TATA box-binding protein-interacting protein) (49 kDa TBP-interacting protein) (54 kDa erythrocyte cytosolic protein) (ECP-54) (INO80 complex subunit H) (Nuclear matrix protein 238) (NMP 238) (Pontin 52) (TIP49a) (TIP60-associated protein 54-alpha) (TAP54-alpha)	RUVBL1	1.52663e+06	1.49401e+06	1.47415e+06	1.5241e+06	1.26761e+06	1.28541e+06	1.26118e+06	1.2352e+06
1372	Q9Y230	RUVB2_HUMAN	RuvB-like 2 (EC 3.6.4.12) (48 kDa TATA box-binding protein-interacting protein) (48 kDa TBP-interacting protein) (51 kDa erythrocyte cytosolic protein) (ECP-51) (INO80 complex subunit J) (Repressing pontin 52) (Reptin 52) (TIP49b) (TIP60-associated protein 54-beta) (TAP54-beta)	RUVBL2	1.59848e+06	1.55698e+06	1.50936e+06	1.52633e+06	1.30061e+06	1.25289e+06	1.28098e+06	1.26633e+06
1373	P31949	S10AB_HUMAN	Protein S100-A11 (Calgizzarin) (Metastatic lymph node gene 70 protein) (MLN 70) (Protein S100-C) (S100 calcium-binding protein A11) [Cleaved into: Protein S100-A11, N-terminally processed]	S100A11	3.6724e+06	3.69041e+06	3.44121e+06	3.39156e+06	3.77393e+06	3.73872e+06	3.69312e+06	3.65478e+06
1374	P06703	S10A6_HUMAN	Protein S100-A6 (Calcyclin) (Growth factor-inducible protein 2A9) (MLN 4) (Prolactin receptor-associated protein) (PRA) (S100 calcium-binding protein A6)	S100A6	441691	452226	466054	464508	338048	341045	355326	356201
1375	P25815	S100P_HUMAN	Protein S100-P (Migration-inducing gene 9 protein) (MIG9) (Protein S100-E) (S100 calcium-binding protein P)	S100P	42510.4	39001	37802.3	42062	34824.6	36465.6	34055.4	34804.9
1376	Q9NTJ5	SAC1_HUMAN	Phosphatidylinositide phosphatase SAC1 (EC 3.1.3.-) (Suppressor of actin mutations 1-like protein)	SACM1L	1.49406e+06	1.43563e+06	1.49368e+06	1.47445e+06	1.63599e+06	1.60787e+06	1.73023e+06	1.7535e+06
1377	Q15424	SAFB1_HUMAN	Scaffold attachment factor B1 (SAF-B) (SAF-B1) (HSP27 estrogen response element-TATA box-binding protein) (HSP27 ERE-TATA-binding protein)	SAFB	1.51548e+06	2.02691e+06	1.76912e+06	1.88192e+06	1.97937e+06	2.02731e+06	1.95538e+06	2.00213e+06
1378	Q14151	SAFB2_HUMAN	Scaffold attachment factor B2 (SAF-B2)	SAFB2	561769	416705	530253	531055	550628	565128	523363	530776
1379	X6RAL5	X6RAL5_HUMAN	Histone deacetylase complex subunit SAP18	SAP18	223310	211526	236940	222891	276178	264772	226622	219940
1380	Q9NR31	SAR1A_HUMAN	GTP-binding protein SAR1a (COPII-associated small GTPase)	SAR1A	87058	98656.2	85726.3	94463.3	48210.5	57794.2	47276.7	48071.2
1381	M0QWZ7	M0QWZ7_HUMAN	Serine--tRNA ligase, mitochondrial (Seryl-tRNA synthetase 2, isoform CRA_d)	SARS2	276120	256529	266213	291811	243374	256559	246932	257349
1382	O43290	SNUT1_HUMAN	U4/U6.U5 tri-snRNP-associated protein 1 (SNU66 homolog) (hSnu66) (Squamous cell carcinoma antigen recognized by T-cells 1) (SART-1) (hSART-1) (U4/U6.U5 tri-snRNP-associated 110 kDa protein) (allergen Hom s 1)	SART1	1.1556e+06	1.17078e+06	1.14755e+06	1.11233e+06	1.21202e+06	1.19547e+06	1.22681e+06	1.13991e+06
1383	F8VXG7	F8VXG7_HUMAN	Protein SCAF11	SCAF11	21085.6	18207.1	30072.4	13605.3	24995.8	20210.5	1697.34	14111.1
1384	O14828	SCAM3_HUMAN	Secretory carrier-associated membrane protein 3 (Secretory carrier membrane protein 3)	SCAMP3	700776	692073	743420	704923	775847	734758	815278	777810
1385	Q14108	SCRB2_HUMAN	Lysosome membrane protein 2 (85 kDa lysosomal membrane sialoglycoprotein) (LGP85) (CD36 antigen-like 2) (Lysosome membrane protein II) (LIMP II) (Scavenger receptor class B member 2) (CD antigen CD36)	SCARB2	91675.3	102561	88607.9	92191.7	39419.9	90473.2	56227.2	82154.4
1386	Q8NBX0	SCPDL_HUMAN	Saccharopine dehydrogenase-like oxidoreductase (EC 1.-.-.-)	SCCPDH	778048	771113	785185	801664	901435	903040	946413	929550
1387	O00767	ACOD_HUMAN	Acyl-CoA desaturase (EC 1.14.19.1) (Delta(9)-desaturase) (Delta-9 desaturase) (Fatty acid desaturase) (Stearoyl-CoA desaturase) (hSCD1)	SCD	252925	173838	168112	273520	288020	274237	282865	289764
1388	Q8WVM8	SCFD1_HUMAN	Sec1 family domain-containing protein 1 (SLY1 homolog) (Sly1p) (Syntaxin-binding protein 1-like 2)	SCFD1	514749	534016	459476	466038	622706	612781	599432	602819
1389	Q8WU76	SCFD2_HUMAN	Sec1 family domain-containing protein 2 (Syntaxin-binding protein 1-like 1)	SCFD2	248231	230416	228677	225224	276726	264565	253603	252830
1390	J3QL56	J3QL56_HUMAN	Protein SCO1 homolog, mitochondrial	SCO1	120789	121760	109842	116912	107012	104315	98308.5	102217
1391	P22307	NLTP_HUMAN	Non-specific lipid-transfer protein (NSL-TP) (EC 2.3.1.176) (Propanoyl-CoA C-acyltransferase) (SCP-chi) (SCPX) (Sterol carrier protein 2) (SCP-2) (Sterol carrier protein X) (SCP-X)	SCP2	744043	728037	743517	733198	930559	998614	1.02495e+06	1.00686e+06
1392	O00560	SDCB1_HUMAN	Syntenin-1 (Melanoma differentiation-associated protein 9) (MDA-9) (Pro-TGF-alpha cytoplasmic domain-interacting protein 18) (TACIP18) (Scaffold protein Pbp1) (Syndecan-binding protein 1)	SDCBP	229350	234129	212402	207498	208694	186042	191769	192920
1393	Q9HCN8	SDF2L_HUMAN	Stromal cell-derived factor 2-like protein 1 (SDF2-like protein 1) (PWP1-interacting protein 8)	SDF2L1	1.53616e+06	1.55215e+06	1.54467e+06	1.55603e+06	1.86915e+06	1.79629e+06	1.82182e+06	1.7952e+06
1394	Q9BRK5	CAB45_HUMAN	45 kDa calcium-binding protein (Cab45) (Stromal cell-derived factor 4) (SDF-4)	SDF4	66532.7	66663.2	64871.3	56955.8	46367.8	46069.4	53623.8	50522.7
1395	P31040	SDHA_HUMAN	Succinate dehydrogenase [ubiquinone] flavoprotein subunit, mitochondrial (EC 1.3.5.1) (Flavoprotein subunit of complex II) (Fp)	SDHA	4.45501e+06	4.63291e+06	4.65979e+06	4.52885e+06	4.69217e+06	4.74224e+06	4.8374e+06	4.7896e+06
1396	P21912	SDHB_HUMAN	Succinate dehydrogenase [ubiquinone] iron-sulfur subunit, mitochondrial (EC 1.3.5.1) (Iron-sulfur subunit of complex II) (Ip)	SDHB	2.74237e+06	2.66743e+06	2.74409e+06	2.81988e+06	2.76632e+06	2.85399e+06	2.94078e+06	2.99844e+06
1397	Q99643	C560_HUMAN	Succinate dehydrogenase cytochrome b560 subunit, mitochondrial (Integral membrane protein CII-3) (QPs-1) (QPs1) (Succinate dehydrogenase complex subunit C) (Succinate-ubiquinone oxidoreductase cytochrome B large subunit) (CYBL)	SDHC	405773	394022	457808	388645	316722	398197	447179	417191
1398	O14521	DHSD_HUMAN	Succinate dehydrogenase [ubiquinone] cytochrome b small subunit, mitochondrial (CybS) (CII-4) (QPs3) (Succinate dehydrogenase complex subunit D) (Succinate-ubiquinone oxidoreductase cytochrome b small subunit) (Succinate-ubiquinone reductase membrane anchor subunit)	SDHD	3176.95	2441.83	2648.64	3139.04	4274.03	4148.89	5219.65	3449.28
1399	P67812	SC11A_HUMAN	Signal peptidase complex catalytic subunit SEC11A (EC 3.4.21.89) (Endopeptidase SP18) (Microsomal signal peptidase 18 kDa subunit) (SPase 18 kDa subunit) (SEC11 homolog A) (SEC11-like protein 1) (SPC18)	SEC11A	1.27165e+06	1.26194e+06	1.21381e+06	1.28992e+06	1.81905e+06	1.85687e+06	1.80694e+06	1.80671e+06
1400	X6RGP5	X6RGP5_HUMAN	Protein transport protein Sec16A (Fragment)	SEC16A	1018.84	6200.55	2582.85	1278.64	1570.72	24602.4	13340.7	12708.1
1401	O75396	SC22B_HUMAN	Vesicle-trafficking protein SEC22b (ER-Golgi SNARE of 24 kDa) (ERS-24) (ERS24) (SEC22 vesicle-trafficking protein homolog B) (SEC22 vesicle-trafficking protein-like 1)	SEC22B	2.64707e+06	2.59536e+06	2.4306e+06	2.40841e+06	3.33278e+06	3.41858e+06	3.45164e+06	3.64762e+06
1402	B4DR61	B4DR61_HUMAN	Protein transport protein Sec61 subunit alpha isoform 1 (cDNA FLJ59739, highly similar to Protein transport protein Sec61 subunit alpha isoform 1)	SEC61A1	1.21941e+06	1.22947e+06	1.26139e+06	1.21736e+06	1.63091e+06	1.63301e+06	1.6224e+06	1.65809e+06
1403	P60468	SC61B_HUMAN	Protein transport protein Sec61 subunit beta	SEC61B	968044	1.0021e+06	1.02572e+06	963575	1.10644e+06	1.07805e+06	1.21123e+06	1.14114e+06
1404	Q99442	SEC62_HUMAN	Translocation protein SEC62 (Translocation protein 1) (TP-1) (hTP-1)	SEC62	732297	726737	732757	714858	931567	989363	998429	1.01031e+06
1405	Q9UGP8	SEC63_HUMAN	Translocation protein SEC63 homolog	SEC63	1.00076e+06	932643	971349	975119	1.1522e+06	1.09747e+06	1.1633e+06	1.22215e+06
1406	K7ELV2	K7ELV2_HUMAN	Nucleoporin SEH1 (Fragment)	SEH1L	76556.5	68091.8	64505.1	64666.8	67942.4	55295.9	67388	66797.8
1407	O60613	SEP15_HUMAN	15 kDa selenoprotein	SEP15	25882.7	25144.8	26528.1	26218.8	29125.8	29907.2	32751.2	31126.5
1408	Q9UHD8	SEPT9_HUMAN	Septin-9 (MLL septin-like fusion protein MSF-A) (MLL septin-like fusion protein) (Ovarian/Breast septin) (Ov/Br septin) (Septin D1)	SEPT9	29984.3	28897.6	4439.88	30335	15741.1	1809.54	18955.8	17270.1
1409	Q8NC51	PAIRB_HUMAN	Plasminogen activator inhibitor 1 RNA-binding protein (PAI1 RNA-binding protein 1) (PAI-RBP1) (SERPINE1 mRNA-binding protein 1)	SERBP1	1.05415e+06	1.08866e+06	1.05363e+06	1.02249e+06	1.0333e+06	971750	1.0205e+06	1.02877e+06
1410	P50454	SERPH_HUMAN	Serpin H1 (47 kDa heat shock protein) (Arsenic-transactivated protein 3) (AsTP3) (Cell proliferation-inducing gene 14 protein) (Collagen-binding protein) (Colligin) (Rheumatoid arthritis-related antigen RA-A47)	SERPINH1	1.3298e+07	1.30705e+07	1.39103e+07	1.39173e+07	1.50245e+07	1.54084e+07	1.57671e+07	1.57353e+07
1411	Q01105	SET_HUMAN	Protein SET (HLA-DR-associated protein II) (Inhibitor of granzyme A-activated DNase) (IGAAD) (PHAPII) (Phosphatase 2A inhibitor I2PP2A) (I-2PP2A) (Template-activating factor I) (TAF-I)	SET	2.38923e+06	2.34771e+06	2.26324e+06	2.36523e+06	1.34049e+06	1.308e+06	1.29485e+06	1.3035e+06
1412	Q15637	SF01_HUMAN	Splicing factor 1 (Mammalian branch point-binding protein) (BBP) (mBBP) (Transcription factor ZFM1) (Zinc finger gene in MEN1 locus) (Zinc finger protein 162)	SF1	1.24305e+06	1.13207e+06	1.11622e+06	1.0892e+06	1.11504e+06	978433	1.02327e+06	1.02544e+06
1413	H7C561	H7C561_HUMAN	Splicing factor 1 (Fragment)	SF1	84502.5	79652.8	80749.2	81766.7	62670.4	82941.3	102682	111971
1414	Q15459	SF3A1_HUMAN	Splicing factor 3A subunit 1 (SF3a120) (Spliceosome-associated protein 114) (SAP 114)	SF3A1	1.73187e+06	1.75368e+06	1.82799e+06	1.8048e+06	1.54688e+06	1.58865e+06	1.34581e+06	1.65864e+06
1415	Q15428	SF3A2_HUMAN	Splicing factor 3A subunit 2 (SF3a66) (Spliceosome-associated protein 62) (SAP 62)	SF3A2	371086	379046	363684	387971	358561	381791	370607	371411
1416	Q12874	SF3A3_HUMAN	Splicing factor 3A subunit 3 (SF3a60) (Spliceosome-associated protein 61) (SAP 61)	SF3A3	1.03974e+06	1.09583e+06	1.10484e+06	1.12253e+06	996219	912005	905772	929442
1417	O75533	SF3B1_HUMAN	Splicing factor 3B subunit 1 (Pre-mRNA-splicing factor SF3b 155 kDa subunit) (SF3b155) (Spliceosome-associated protein 155) (SAP 155)	SF3B1	2.10462e+06	2.27767e+06	2.11103e+06	2.29333e+06	2.29071e+06	2.32306e+06	2.2725e+06	2.31817e+06
1418	E9PPJ0	E9PPJ0_HUMAN	Splicing factor 3B subunit 2	SF3B2	3.64273e+06	3.57268e+06	3.58297e+06	3.50508e+06	3.58785e+06	3.49781e+06	3.49235e+06	3.47001e+06
1419	Q15393	SF3B3_HUMAN	Splicing factor 3B subunit 3 (Pre-mRNA-splicing factor SF3b 130 kDa subunit) (SF3b130) (STAF130) (Spliceosome-associated protein 130) (SAP 130)	SF3B3	3.27404e+06	3.31722e+06	3.25998e+06	3.25997e+06	3.27831e+06	3.30176e+06	3.30579e+06	3.30464e+06
1420	Q15427	SF3B4_HUMAN	Splicing factor 3B subunit 4 (Pre-mRNA-splicing factor SF3b 49 kDa subunit) (SF3b50) (Spliceosome-associated protein 49) (SAP 49)	SF3B4	460668	464782	455788	435523	446893	462997	463659	436263
1421	Q9BWJ5	SF3B5_HUMAN	Splicing factor 3B subunit 5 (SF3b5) (Pre-mRNA-splicing factor SF3b 10 kDa subunit)	SF3B5	205227	192817	189865	188930	189187	186749	178009	192743
1422	Q9Y3B4	SF3B6_HUMAN	Splicing factor 3B subunit 6 (Pre-mRNA branch site protein p14) (SF3b 14 kDa subunit) (SF3B14a) (Spliceosome-associated protein, 14-kDa) (Splicing factor 3b, subunit 6, 14kDa)	SF3B6	726452	613368	573223	632423	723142	640882	638432	633385
1423	P23246	SFPQ_HUMAN	Splicing factor, proline- and glutamine-rich (100 kDa DNA-pairing protein) (hPOMp100) (DNA-binding p52/p100 complex, 100 kDa subunit) (Polypyrimidine tract-binding protein-associated-splicing factor) (PSF) (PTB-associated-splicing factor)	SFPQ	1.4949e+07	1.4957e+07	1.5067e+07	1.48811e+07	1.73876e+07	1.74285e+07	1.79298e+07	1.78756e+07
1424	Q12872	SFSWA_HUMAN	Splicing factor, suppressor of white-apricot homolog (Splicing factor, arginine/serine-rich 8) (Suppressor of white apricot protein homolog)	SFSWAP	19255.1	29186.2	77405.4	140384	96523.6	49918.1	137120	112798
1425	Q9H9B4	SFXN1_HUMAN	Sideroflexin-1 (Tricarboxylate carrier protein) (TCC)	SFXN1	2.59149e+06	2.68149e+06	2.59608e+06	2.57013e+06	4.07357e+06	3.91564e+06	4.19751e+06	4.15483e+06
1426	O95470	SGPL1_HUMAN	Sphingosine-1-phosphate lyase 1 (S1PL) (SP-lyase 1) (SPL 1) (hSPL) (EC 4.1.2.27) (Sphingosine-1-phosphate aldolase)	SGPL1	32413.5	27885.2	4888.9	20967.3	46747.8	56632.6	3003.44	42263.7
1427	O43765	SGTA_HUMAN	Small glutamine-rich tetratricopeptide repeat-containing protein alpha (Alpha-SGT) (Vpu-binding protein) (UBP)	SGTA	290656	296718	321270	298745	176114	166065	148784	171521
1428	P34897	GLYM_HUMAN	Serine hydroxymethyltransferase, mitochondrial (SHMT) (EC 2.1.2.1) (Glycine hydroxymethyltransferase) (Serine methylase)	SHMT2	1.04234e+07	1.04757e+07	1.0616e+07	1.07313e+07	9.5365e+06	9.61234e+06	9.74771e+06	9.85276e+06
1429	D6REA1	D6REA1_HUMAN	Nucleotide exchange factor SIL1	SIL1	173249	166585	160687	171410	185269	181018	110496	179353
1430	Q96ST3	SIN3A_HUMAN	Paired amphipathic helix protein Sin3a (Histone deacetylase complex subunit Sin3a) (Transcriptional corepressor Sin3a)	SIN3A	345755	294349	354858	402885	396452	411050	443405	472588
1431	P42285	SK2L2_HUMAN	Superkiller viralicidic activity 2-like 2 (EC 3.6.4.13) (ATP-dependent RNA helicase DOB1) (ATP-dependent RNA helicase SKIV2L2) (TRAMP-like complex helicase)	SKIV2L2	1.32416e+06	1.34222e+06	1.35323e+06	1.37741e+06	1.4989e+06	1.54337e+06	1.57325e+06	1.58642e+06
1432	P63208	SKP1_HUMAN	S-phase kinase-associated protein 1 (Cyclin-A/CDK2-associated protein p19) (p19A) (Organ of Corti protein 2) (OCP-2) (Organ of Corti protein II) (OCP-II) (RNA polymerase II elongation factor-like protein) (SIII) (Transcription elongation factor B polypeptide 1-like) (p19skp1)	SKP1	259483	930145	959408	1.00132e+06	905687	894834	342743	330623
1433	P53985	MOT1_HUMAN	Monocarboxylate transporter 1 (MCT 1) (Solute carrier family 16 member 1)	SLC16A1	70817.2	112812	113004	106544	96149.4	67263.4	108287	109322
1434	Q15758	AAAT_HUMAN	Neutral amino acid transporter B(0) (ATB(0)) (Baboon M7 virus receptor) (RD114/simian type D retrovirus receptor) (Sodium-dependent neutral amino acid transporter type 2) (Solute carrier family 1 member 5)	SLC1A5	1.55882e+06	1.45654e+06	1.58605e+06	1.46599e+06	1.64724e+06	1.79719e+06	1.79992e+06	1.90772e+06
1435	P53007	TXTP_HUMAN	Tricarboxylate transport protein, mitochondrial (Citrate transport protein) (CTP) (Solute carrier family 25 member 1) (Tricarboxylate carrier protein)	SLC25A1	2.52832e+06	2.50109e+06	2.42486e+06	2.43142e+06	4.13937e+06	4.21176e+06	4.34026e+06	4.34921e+06
1436	Q02978	M2OM_HUMAN	Mitochondrial 2-oxoglutarate/malate carrier protein (OGCP) (Solute carrier family 25 member 11)	SLC25A11	477298	428730	462266	461568	862533	871071	865093	892508
1437	O75746	CMC1_HUMAN	Calcium-binding mitochondrial carrier protein Aralar1 (Mitochondrial aspartate glutamate carrier 1) (Solute carrier family 25 member 12)	SLC25A12	117426	163827	211053	182385	343912	325724	309013	359326
1438	Q9UJS0	CMC2_HUMAN	Calcium-binding mitochondrial carrier protein Aralar2 (Citrin) (Mitochondrial aspartate glutamate carrier 2) (Solute carrier family 25 member 13)	SLC25A13	624872	636091	622343	537296	1.38569e+06	1.42419e+06	1.35876e+06	1.39322e+06
1439	Q9BQT8	ODC_HUMAN	Mitochondrial 2-oxodicarboxylate carrier (Solute carrier family 25 member 21)	SLC25A21	351013	325977	323189	337014	533939	518655	533744	515476
1440	Q9H936	GHC1_HUMAN	Mitochondrial glutamate carrier 1 (GC-1) (Glutamate/H(+) symporter 1) (Solute carrier family 25 member 22)	SLC25A22	262305	224633	265410	255163	289058	287567	300492	303920
1441	Q6NUK1	SCMC1_HUMAN	Calcium-binding mitochondrial carrier protein SCaMC-1 (Mitochondrial ATP-Mg/Pi carrier protein 1) (Mitochondrial Ca(2+)-dependent solute carrier protein 1) (Small calcium-binding mitochondrial carrier protein 1) (Solute carrier family 25 member 24)	SLC25A24	499032	509990	456930	467572	708459	636908	634250	678289
1442	Q00325	MPCP_HUMAN	Phosphate carrier protein, mitochondrial (Phosphate transport protein) (PTP) (Solute carrier family 25 member 3)	SLC25A3	34874.8	30767.4	33424.8	2478.89	49310.3	48242	101852	16683.1
1443	F8VVM2	F8VVM2_HUMAN	Phosphate carrier protein, mitochondrial	SLC25A3	739805	717915	719734	735183	911762	940970	984633	980231
1444	P12235	ADT1_HUMAN	ADP/ATP translocase 1 (ADP,ATP carrier protein 1) (ADP,ATP carrier protein, heart/skeletal muscle isoform T1) (Adenine nucleotide translocator 1) (ANT 1) (Solute carrier family 25 member 4)	SLC25A4	45455	185800	168076	183690	267175	232940	253385	271549
1445	P05141	ADT2_HUMAN	ADP/ATP translocase 2 (ADP,ATP carrier protein 2) (ADP,ATP carrier protein, fibroblast isoform) (Adenine nucleotide translocator 2) (ANT 2) (Solute carrier family 25 member 5) [Cleaved into: ADP/ATP translocase 2, N-terminally processed]	SLC25A5	3.51591e+06	3.65548e+06	3.49084e+06	3.47997e+06	4.59506e+06	4.58635e+06	4.82392e+06	4.80979e+06
1446	P12236	ADT3_HUMAN	ADP/ATP translocase 3 (ADP,ATP carrier protein 3) (ADP,ATP carrier protein, isoform T2) (ANT 2) (Adenine nucleotide translocator 3) (ANT 3) (Solute carrier family 25 member 6) [Cleaved into: ADP/ATP translocase 3, N-terminally processed]	SLC25A6	4695.86	4699.77	4928.9	4654.19	9862.19	8007.35	5048.59	5148.07
1447	O14975	S27A2_HUMAN	Very long-chain acyl-CoA synthetase (VLACS) (VLCS) (EC 6.2.1.-) (Fatty acid transport protein 2) (FATP-2) (Fatty-acid-coenzyme A ligase, very long-chain 1) (Long-chain-fatty-acid--CoA ligase) (EC 6.2.1.3) (Solute carrier family 27 member 2) (THCA-CoA ligase) (Very long-chain-fatty-acid-CoA ligase)	SLC27A2	1.46097e+06	1.48319e+06	1.46679e+06	1.42175e+06	1.91672e+06	1.95338e+06	1.94098e+06	1.95513e+06
1448	Q99808	S29A1_HUMAN	Equilibrative nucleoside transporter 1 (Equilibrative nitrobenzylmercaptopurine riboside-sensitive nucleoside transporter) (Equilibrative NBMPR-sensitive nucleoside transporter) (Nucleoside transporter, es-type) (Solute carrier family 29 member 1)	SLC29A1	76757.4	83926.9	87576	81573	110443	109698	109936	115347
1449	P11166	GTR1_HUMAN	Solute carrier family 2, facilitated glucose transporter member 1 (Glucose transporter type 1, erythrocyte/brain) (GLUT-1) (HepG2 glucose transporter)	SLC2A1	480062	459902	482303	479054	491348	448197	536315	477983
1450	Q8TDB8	GTR14_HUMAN	Solute carrier family 2, facilitated glucose transporter member 14 (Glucose transporter type 14) (GLUT-14)	SLC2A14	75834.8	74011.1	79232.3	77536.4	52291.3	55597.3	56197.2	54381.3
1451	O00400	ACATN_HUMAN	Acetyl-coenzyme A transporter 1 (AT-1) (Acetyl-CoA transporter 1) (Solute carrier family 33 member 1)	SLC33A1	53342.9	31768.2	40163.1	43423.9	71883.9	58260.9	34552.1	55359.6
1452	Q8TB61	S35B2_HUMAN	Adenosine 3'-phospho 5'-phosphosulfate transporter 1 (PAPS transporter 1) (Putative MAPK-activating protein PM15) (Putative NF-kappa-B-activating protein 48) (Solute carrier family 35 member B2)	SLC35B2	489335	507041	472847	501587	928137	932334	953111	939639
1453	F8VUY8	F8VUY8_HUMAN	Sodium-coupled neutral amino acid transporter 2	SLC38A2	1757.3	15480.7	2867.29	14337.2	20678.3	8204.48	17870.7	17214.8
1454	E7ESU6	E7ESU6_HUMAN	Sodium-coupled neutral amino acid transporter 9 (Fragment)	SLC38A9	32051.9	34690.7	27909.4	37152.4	39358.1	35363.9	35616.1	40247.7
1455	J3QLB2	J3QLB2_HUMAN	Zinc transporter ZIP11 (Fragment)	SLC39A11	5352.54	37073.7	7907.84	41359.1	48648	56506.1	52050.7	55685.2
1456	Q92504	S39A7_HUMAN	Zinc transporter SLC39A7 (Histidine-rich membrane protein Ke4) (Really interesting new gene 5 protein) (Solute carrier family 39 member 7) (Zrt-, Irt-like protein 7) (ZIP7)	SLC39A7	158868	172734	150071	160929	225571	225056	215324	214517
1457	J3KPF3	J3KPF3_HUMAN	4F2 cell-surface antigen heavy chain (Solute carrier family 3 (Activators of dibasic and neutral amino acid transport), member 2, isoform CRA_a)	SLC3A2	2.04335e+06	1.99954e+06	2.00866e+06	2.05546e+06	2.16455e+06	2.24347e+06	2.20658e+06	2.31041e+06
1458	Q01650	LAT1_HUMAN	Large neutral amino acids transporter small subunit 1 (4F2 light chain) (4F2 LC) (4F2LC) (CD98 light chain) (Integral membrane protein E16) (L-type amino acid transporter 1) (hLAT1) (Solute carrier family 7 member 5) (y+ system cationic amino acid transporter)	SLC7A5	60375.8	58798.2	58081.1	59794	64450.8	66520.1	69643.1	71164.7
1459	Q9GZT3	SLIRP_HUMAN	SRA stem-loop-interacting RNA-binding protein, mitochondrial	SLIRP	3.35518e+06	3.4386e+06	3.5843e+06	3.55523e+06	3.12653e+06	3.06323e+06	3.28522e+06	3.22004e+06
1460	Q9NWH9	SLTM_HUMAN	SAFB-like transcription modulator (Modulator of estrogen-induced transcription)	SLTM	207070	271649	348401	157385	425721	412555	416931	375475
1461	Q9HBD4	Q9HBD4_HUMAN	SMARCA4 isoform 2 (SWI/SNF related, matrix associated, actin dependent regulator of chromatin, subfamily a, member 4, isoform CRA_c) (Transcription activator BRG1)	SMARCA4	747018	857549	736221	760275	724610	922301	814375	845279
1462	O60264	SMCA5_HUMAN	SWI/SNF-related matrix-associated actin-dependent regulator of chromatin subfamily A member 5 (SWI/SNF-related matrix-associated actin-dependent regulator of chromatin A5) (EC 3.6.4.-) (Sucrose nonfermenting protein 2 homolog) (hSNF2H)	SMARCA5	342324	300880	285890	311824	411387	487428	504349	502074
1463	G5E975	G5E975_HUMAN	SWI/SNF related, matrix associated, actin dependent regulator of chromatin, subfamily b, member 1, isoform CRA_c (SWI/SNF-related matrix-associated actin-dependent regulator of chromatin subfamily B member 1)	SMARCB1	154341	161330	164744	165491	183604	186602	193888	206227
1464	Q92922	SMRC1_HUMAN	SWI/SNF complex subunit SMARCC1 (BRG1-associated factor 155) (BAF155) (SWI/SNF complex 155 kDa subunit) (SWI/SNF-related matrix-associated actin-dependent regulator of chromatin subfamily C member 1)	SMARCC1	490655	499548	440695	452383	544572	542211	553374	567438
1465	F8VXC8	F8VXC8_HUMAN	SWI/SNF complex subunit SMARCC2	SMARCC2	124081	131751	132639	139345	153491	132534	156287	155391
1466	Q96GM5	SMRD1_HUMAN	SWI/SNF-related matrix-associated actin-dependent regulator of chromatin subfamily D member 1 (60 kDa BRG-1/Brm-associated factor subunit A) (BRG1-associated factor 60A) (BAF60A) (SWI/SNF complex 60 kDa subunit)	SMARCD1	3562.58	16351.4	13572	21779.8	22162.1	15726.4	19729	23181.2
1467	J3KMX2	J3KMX2_HUMAN	SWI/SNF-related matrix-associated actin-dependent regulator of chromatin subfamily D member 2	SMARCD2	10218.4	8323.93	9777.03	9420.99	11105.9	10929.9	10958.6	10661.2
1468	B4DGM3	B4DGM3_HUMAN	SWI/SNF-related matrix-associated actin-dependent regulator of chromatin subfamily E member 1 (cDNA FLJ55202, highly similar to SWI/SNF-related matrix-associatedactin-dependent regulator of chromatin subfamily E member 1)	SMARCE1	189807	191313	186841	186121	241298	220845	227881	219871
1469	Q14683	SMC1A_HUMAN	Structural maintenance of chromosomes protein 1A (SMC protein 1A) (SMC-1-alpha) (SMC-1A) (Sb1.8)	SMC1A	303650	359760	418268	346743	447908	495576	516292	435172
1470	Q9UQE7	SMC3_HUMAN	Structural maintenance of chromosomes protein 3 (SMC protein 3) (SMC-3) (Basement membrane-associated chondroitin proteoglycan) (Bamacan) (Chondroitin sulfate proteoglycan 6) (Chromosome-associated polypeptide) (hCAP)	SMC3	117935	126603	116783	127531	143140	143599	134636	130229
1471	E9PD53	E9PD53_HUMAN	Structural maintenance of chromosomes protein	SMC4	3002.92	18843.2	15747.6	15578.4	15837.1	13741.1	21303.4	5750.1
1472	A6NHR9	SMHD1_HUMAN	Structural maintenance of chromosomes flexible hinge domain-containing protein 1 (SMC hinge domain-containing protein 1)	SMCHD1	357837	323581	361581	330345	328913	324814	332496	345334
1473	Q9H4I9	EMRE_HUMAN	Essential MCU regulator, mitochondrial (Single-pass membrane protein with aspartate-rich tail 1, mitochondrial)	SMDT1	11554.9	15188.4	10328.4	14256.1	22523.5	18510.2	1709.87	17052.5
1474	O75940	SPF30_HUMAN	Survival of motor neuron-related-splicing factor 30 (30 kDa splicing factor SMNrp) (SMN-related protein) (Survival motor neuron domain-containing protein 1)	SMNDC1	154710	165502	188846	194106	137899	152170	140348	147699
1475	H7BXF4	H7BXF4_HUMAN	Sphingomyelin phosphodiesterase 4	SMPD4	106219	133564	161583	134940	141610	142155	152544	142118
1476	Q2TAY7	SMU1_HUMAN	WD40 repeat-containing protein SMU1 (Smu-1 suppressor of mec-8 and unc-52 protein homolog) [Cleaved into: WD40 repeat-containing protein SMU1, N-terminally processed]	SMU1	827750	871052	875764	858929	743440	869263	849165	810993
1477	O00161	SNP23_HUMAN	Synaptosomal-associated protein 23 (SNAP-23) (Vesicle-membrane fusion protein SNAP-23)	SNAP23	96715.5	91419.2	89209.7	80993.8	82142.9	83200.6	81872.3	87505.9
1478	O95721	SNP29_HUMAN	Synaptosomal-associated protein 29 (SNAP-29) (Soluble 29 kDa NSF attachment protein) (Vesicle-membrane fusion protein SNAP-29)	SNAP29	1.39519e+06	1.33005e+06	1.25768e+06	1.39757e+06	3.07202e+06	3.05377e+06	3.13242e+06	3.01077e+06
1479	Q7KZF4	SND1_HUMAN	Staphylococcal nuclease domain-containing protein 1 (100 kDa coactivator) (EBNA2 coactivator p100) (Tudor domain-containing protein 11) (p100 co-activator)	SND1	2.94974e+06	2.97293e+06	2.94631e+06	2.99147e+06	2.20975e+06	2.25829e+06	2.31051e+06	2.37245e+06
1480	O75643	U520_HUMAN	U5 small nuclear ribonucleoprotein 200 kDa helicase (EC 3.6.4.13) (Activating signal cointegrator 1 complex subunit 3-like 1) (BRR2 homolog) (U5 snRNP-specific 200 kDa protein) (U5-200KD)	SNRNP200	2.76739e+06	2.87473e+06	2.89987e+06	2.53888e+06	2.4455e+06	2.46162e+06	2.44223e+06	2.62902e+06
1481	Q96DI7	SNR40_HUMAN	U5 small nuclear ribonucleoprotein 40 kDa protein (U5 snRNP 40 kDa protein) (U5-40K) (38 kDa-splicing factor) (Prp8-binding protein) (hPRP8BP) (U5 snRNP-specific 40 kDa protein) (WD repeat-containing protein 57)	SNRNP40	1.70373e+06	1.54983e+06	1.51942e+06	1.64663e+06	1.63535e+06	1.71084e+06	1.87415e+06	1.85691e+06
1482	P08621	RU17_HUMAN	U1 small nuclear ribonucleoprotein 70 kDa (U1 snRNP 70 kDa) (U1-70K) (snRNP70)	SNRNP70	1.43419e+06	1.43139e+06	1.45184e+06	1.46987e+06	1.54264e+06	1.56022e+06	1.51959e+06	1.50459e+06
1483	P09012	SNRPA_HUMAN	U1 small nuclear ribonucleoprotein A (U1 snRNP A) (U1-A) (U1A)	SNRPA	101295	31272.5	93809.7	82291.1	101702	117831	106913	96598.3
1484	P09661	RU2A_HUMAN	U2 small nuclear ribonucleoprotein A' (U2 snRNP A')	SNRPA1	2.34108e+06	2.15305e+06	2.16634e+06	2.37559e+06	2.1926e+06	2.37476e+06	2.43434e+06	2.36077e+06
1485	P14678	RSMB_HUMAN	Small nuclear ribonucleoprotein-associated proteins B and B' (snRNP-B) (Sm protein B/B') (Sm-B/B') (SmB/B')	SNRPB	1.1757e+06	1.17059e+06	1.16261e+06	1.12773e+06	1.19808e+06	1.17553e+06	1.18057e+06	1.17715e+06
1486	P08579	RU2B_HUMAN	U2 small nuclear ribonucleoprotein B'' (U2 snRNP B'')	SNRPB2	422973	452997	440054	430803	319568	314192	329641	293113
1487	P09234	RU1C_HUMAN	U1 small nuclear ribonucleoprotein C (U1 snRNP C) (U1-C) (U1C)	SNRPC	431586	445425	421945	453861	424874	436854	460050	479044
1488	P62314	SMD1_HUMAN	Small nuclear ribonucleoprotein Sm D1 (Sm-D1) (Sm-D autoantigen) (snRNP core protein D1)	SNRPD1	2.10841e+06	2.29329e+06	2.25022e+06	2.42168e+06	2.24382e+06	2.16182e+06	2.16793e+06	2.06994e+06
1489	P62316	SMD2_HUMAN	Small nuclear ribonucleoprotein Sm D2 (Sm-D2) (snRNP core protein D2)	SNRPD2	4.06074e+06	4.14581e+06	4.15494e+06	4.13416e+06	4.03292e+06	4.07976e+06	3.94869e+06	4.03981e+06
1490	P62318	SMD3_HUMAN	Small nuclear ribonucleoprotein Sm D3 (Sm-D3) (snRNP core protein D3)	SNRPD3	1.80626e+06	1.8398e+06	1.77929e+06	1.81486e+06	1.82676e+06	1.7975e+06	1.77744e+06	1.78888e+06
1491	P62304	RUXE_HUMAN	Small nuclear ribonucleoprotein E (snRNP-E) (Sm protein E) (Sm-E) (SmE)	SNRPE	2.51567e+06	2.46344e+06	2.41366e+06	2.33547e+06	2.39189e+06	2.52614e+06	2.64154e+06	2.52243e+06
1492	P62306	RUXF_HUMAN	Small nuclear ribonucleoprotein F (snRNP-F) (Sm protein F) (Sm-F) (SmF)	SNRPF	248378	263992	266024	278006	220812	211127	205982	208562
1493	P62308	RUXG_HUMAN	Small nuclear ribonucleoprotein G (snRNP-G) (Sm protein G) (Sm-G) (SmG)	SNRPG	1.20326e+06	1.17288e+06	1.12973e+06	1.13754e+06	1.1728e+06	1.19753e+06	1.14595e+06	1.14221e+06
1494	B1AHD1	B1AHD1_HUMAN	NHP2-like protein 1	SNU13	256451	283009	282504	260193	314417	290542	298566	292978
1495	G3V3A4	G3V3A4_HUMAN	SNW domain-containing protein 1	SNW1	350830	372067	371698	397906	54953.4	109572	377178	297369
1496	P00441	SODC_HUMAN	Superoxide dismutase [Cu-Zn] (EC 1.15.1.1) (Superoxide dismutase 1) (hSod1)	SOD1	1.51375e+06	1.59467e+06	1.58287e+06	1.54768e+06	815609	763120	819178	770124
1497	P04179	SODM_HUMAN	Superoxide dismutase [Mn], mitochondrial (EC 1.15.1.1)	SOD2	3.43003e+06	3.41455e+06	3.40755e+06	3.44481e+06	3.1015e+06	3.12854e+06	3.13674e+06	3.1457e+06
1498	P18583	SON_HUMAN	Protein SON (Bax antagonist selected in saccharomyces 1) (BASS1) (Negative regulatory element-binding protein) (NRE-binding protein) (Protein DBP-5) (SON3)	SON	43352.6	39473.4	3629.78	3717.38	5481.57	2533.82	2255.7	7393.4
1499	H7C1M2	H7C1M2_HUMAN	Protein SON (Fragment)	SON	26224.9	12196.4	35477.6	21545.2	50795.1	56750.8	38585	35769.9
1500	Q99523	SORT_HUMAN	Sortilin (100 kDa NT receptor) (Glycoprotein 95) (Gp95) (Neurotensin receptor 3) (NT3) (NTR3)	SORT1	256153	214168	275051	293250	383571	375948	397973	382209
1501	X6R2S6	X6R2S6_HUMAN	Signal peptidase complex subunit 1 (Signal peptidase complex subunit 1 homolog (S. cerevisiae))	SPCS1	66653.5	75298.4	67402.7	68214.1	105052	98362.4	111672	100145
1502	E9PL01	E9PL01_HUMAN	Signal peptidase complex subunit 2	SPCS2	518357	515585	485140	501912	733526	718074	734335	747091
1503	P61009	SPCS3_HUMAN	Signal peptidase complex subunit 3 (EC 3.4.-.-) (Microsomal signal peptidase 22/23 kDa subunit) (SPC22/23) (SPase 22/23 kDa subunit)	SPCS3	703183	730432	767079	760169	1.11984e+06	1.11385e+06	1.13573e+06	1.13675e+06
1504	P16150	LEUK_HUMAN	Leukosialin (Galactoglycoprotein) (GALGP) (Leukocyte sialoglycoprotein) (Sialophorin) (CD antigen CD43)	SPN	57879.7	61524.9	66457.2	63157.8	50824.5	51180.6	51924	49912.6
1505	H3BMF4	H3BMF4_HUMAN	Protein spinster homolog 1 (Spinster, isoform CRA_a)	SPNS1	58663.3	53413.9	44211.5	44474.9	47936.1	45612.6	57291.9	48291.5
1506	P35270	SPRE_HUMAN	Sepiapterin reductase (SPR) (EC 1.1.1.153)	SPR	241427	231810	240876	185221	212176	213573	214825	158614
1507	Q8WW59	SPRY4_HUMAN	SPRY domain-containing protein 4	SPRYD4	221359	276180	259967	304451	283117	292086	356744	297369
1508	O15269	SPTC1_HUMAN	Serine palmitoyltransferase 1 (EC 2.3.1.50) (Long chain base biosynthesis protein 1) (LCB 1) (Serine-palmitoyl-CoA transferase 1) (SPT 1) (SPT1)	SPTLC1	901664	901743	907934	927338	1.01996e+06	1.01174e+06	966777	1.06469e+06
1509	O15270	SPTC2_HUMAN	Serine palmitoyltransferase 2 (EC 2.3.1.50) (Long chain base biosynthesis protein 2) (LCB 2) (Long chain base biosynthesis protein 2a) (LCB2a) (Serine-palmitoyl-CoA transferase 2) (SPT 2)	SPTLC2	80996.1	53095.1	99966.5	74863.2	135942	146133	99936.1	116686
1510	E7EVQ6	E7EVQ6_HUMAN	Squalene monooxygenase	SQLE	166166	234070	125737	159671	191232	169639	184867	166921
1511	E5RFV3	E5RFV3_HUMAN	Splicing regulatory glutamine/lysine-rich protein 1	SREK1	188892	206754	130253	198160	193165	208540	189268	202955
1512	C9J0K6	C9J0K6_HUMAN	Sorcin	SRI	1.38236e+06	1.48787e+06	1.38842e+06	1.37588e+06	1.31154e+06	1.31849e+06	1.36085e+06	1.3744e+06
1513	H0YLA2	H0YLA2_HUMAN	Signal recognition particle 14 kDa protein	SRP14	1.10226e+06	1.07604e+06	1.14692e+06	1.07866e+06	1.29304e+06	1.33447e+06	1.24621e+06	1.23925e+06
1514	P09132	SRP19_HUMAN	Signal recognition particle 19 kDa protein (SRP19)	SRP19	261346	246319	223443	231694	255142	227287	245988	224366
1515	P61011	SRP54_HUMAN	Signal recognition particle 54 kDa protein (SRP54)	SRP54	281959	297449	289834	279248	260851	241949	259757	245440
1516	Q9UHB9	SRP68_HUMAN	Signal recognition particle subunit SRP68 (SRP68) (Signal recognition particle 68 kDa protein)	SRP68	791316	802756	738178	790795	785833	807679	793806	802260
1517	O76094	SRP72_HUMAN	Signal recognition particle subunit SRP72 (SRP72) (Signal recognition particle 72 kDa protein)	SRP72	626410	625831	636452	644133	608600	626014	625765	636620
1518	P49458	SRP09_HUMAN	Signal recognition particle 9 kDa protein (SRP9)	SRP9	1.82696e+06	1.90191e+06	1.82088e+06	1.84537e+06	2.23717e+06	2.17128e+06	2.22243e+06	2.23303e+06
1519	P08240	SRPRA_HUMAN	Signal recognition particle receptor subunit alpha (SR-alpha) (Docking protein alpha) (DP-alpha)	SRPRA	1.38084e+06	1.39125e+06	1.30185e+06	1.32367e+06	1.44617e+06	1.48099e+06	1.66091e+06	1.59479e+06
1520	Q9Y5M8	SRPRB_HUMAN	Signal recognition particle receptor subunit beta (SR-beta) (Protein APMCF1)	SRPRB	1.35535e+06	1.34076e+06	1.30613e+06	1.36691e+06	1.56038e+06	1.52267e+06	1.56813e+06	1.60423e+06
1521	A9Z1X7	A9Z1X7_HUMAN	Serine/arginine repetitive matrix protein 1	SRRM1	1.09236e+06	1.08297e+06	1.07508e+06	1.09597e+06	961228	944430	991476	910354
1522	Q9UQ35	SRRM2_HUMAN	Serine/arginine repetitive matrix protein 2 (300 kDa nuclear matrix antigen) (Serine/arginine-rich splicing factor-related nuclear matrix protein of 300 kDa) (SR-related nuclear matrix protein of 300 kDa) (Ser/Arg-related nuclear matrix protein of 300 kDa) (Splicing coactivator subunit SRm300) (Tax-responsive enhancer element-binding protein 803) (TaxREB803)	SRRM2	2.26591e+06	2.49861e+06	2.27204e+06	2.26015e+06	2.39904e+06	2.16028e+06	2.3748e+06	2.05352e+06
1523	Q9BXP5	SRRT_HUMAN	Serrate RNA effector molecule homolog (Arsenite-resistance protein 2)	SRRT	1.2497e+06	1.32186e+06	1.27576e+06	1.28875e+06	1.11794e+06	1.15498e+06	1.21226e+06	1.15982e+06
1524	J3KTL2	J3KTL2_HUMAN	Serine/arginine-rich-splicing factor 1 (Splicing factor, arginine/serine-rich 1 (Splicing factor 2, alternate splicing factor), isoform CRA_g)	SRSF1	6.04808e+06	6.61557e+06	6.24511e+06	6.69264e+06	6.72605e+06	7.22e+06	5.73499e+06	6.9461e+06
1525	Q5JRI1	Q5JRI1_HUMAN	Serine/arginine-rich-splicing factor 10	SRSF10	1.50508e+06	1.53423e+06	1.47488e+06	1.54058e+06	1.90249e+06	1.87079e+06	1.60952e+06	1.58438e+06
1526	Q5T760	Q5T760_HUMAN	Serine/arginine-rich-splicing factor 11 (Fragment)	SRSF11	249810	201688	233219	225557	211740	191718	182704	180988
1527	J3QL05	J3QL05_HUMAN	Serine/arginine-rich-splicing factor 2 (Fragment)	SRSF2	296014	282906	293921	276527	210982	217102	236931	245265
1528	P84103	SRSF3_HUMAN	Serine/arginine-rich splicing factor 3 (Pre-mRNA-splicing factor SRP20) (Splicing factor, arginine/serine-rich 3)	SRSF3	3.65478e+06	3.70096e+06	3.75094e+06	3.84182e+06	4.05537e+06	4.10392e+06	3.78397e+06	3.89294e+06
1529	Q08170	SRSF4_HUMAN	Serine/arginine-rich splicing factor 4 (Pre-mRNA-splicing factor SRP75) (SRP001LB) (Splicing factor, arginine/serine-rich 4)	SRSF4	275755	263039	193623	266445	199101	285512	187796	257362
1530	Q13243	SRSF5_HUMAN	Serine/arginine-rich splicing factor 5 (Delayed-early protein HRS) (Pre-mRNA-splicing factor SRP40) (Splicing factor, arginine/serine-rich 5)	SRSF5	88881	88608.6	101660	106979	103395	96383.4	95954	101016
1531	Q13247	SRSF6_HUMAN	Serine/arginine-rich splicing factor 6 (Pre-mRNA-splicing factor SRP55) (Splicing factor, arginine/serine-rich 6)	SRSF6	559005	590908	597295	569456	626610	644127	605614	615842
1532	C9JAB2	C9JAB2_HUMAN	Serine/arginine-rich-splicing factor 7	SRSF7	5.28657e+06	5.47853e+06	5.50423e+06	5.3845e+06	6.91947e+06	6.85934e+06	6.53477e+06	6.50121e+06
1533	Q13242	SRSF9_HUMAN	Serine/arginine-rich splicing factor 9 (Pre-mRNA-splicing factor SRp30C) (Splicing factor, arginine/serine-rich 9)	SRSF9	1.61784e+06	2.12007e+06	1.7725e+06	1.99931e+06	1.81173e+06	2.15987e+06	1.75143e+06	1.99701e+06
1534	P05455	LA_HUMAN	Lupus La protein (La autoantigen) (La ribonucleoprotein) (Sjoegren syndrome type B antigen) (SS-B)	SSB	1.51544e+06	1.45175e+06	1.49369e+06	1.47456e+06	604144	707468	630010	693167
1535	Q04837	SSBP_HUMAN	Single-stranded DNA-binding protein, mitochondrial (Mt-SSB) (MtSSB) (PWP1-interacting protein 17)	SSBP1	5.50932e+06	5.38918e+06	5.41615e+06	5.2048e+06	5.50543e+06	5.56465e+06	5.34854e+06	5.36333e+06
1536	E9PAL7	E9PAL7_HUMAN	Translocon-associated protein subunit alpha	SSR1	3.5907e+06	3.72622e+06	3.73451e+06	3.72594e+06	4.81063e+06	4.87091e+06	4.98206e+06	4.90228e+06
1537	P43308	SSRB_HUMAN	Translocon-associated protein subunit beta (TRAP-beta) (Signal sequence receptor subunit beta) (SSR-beta)	SSR2	20335	19275.7	9063.17	16796.1	21379.2	28208.6	9060.21	19857.8
1538	C9JA28	C9JA28_HUMAN	Translocon-associated protein subunit gamma	SSR3	139527	126636	140406	151889	160389	175901	173358	168569
1539	P51571	SSRD_HUMAN	Translocon-associated protein subunit delta (TRAP-delta) (Signal sequence receptor subunit delta) (SSR-delta)	SSR4	2.20577e+06	2.17136e+06	2.22875e+06	2.27101e+06	2.78553e+06	2.78459e+06	2.83859e+06	2.79474e+06
1540	P50502	F10A1_HUMAN	Hsc70-interacting protein (Hip) (Aging-associated protein 2) (Progesterone receptor-associated p48 protein) (Protein FAM10A1) (Putative tumor suppressor ST13) (Renal carcinoma antigen NY-REN-33) (Suppression of tumorigenicity 13 protein)	ST13	313705	336904	323718	321566	185323	148309	142473	148752
1541	Q8N3U4	STAG2_HUMAN	Cohesin subunit SA-2 (SCC3 homolog 2) (Stromal antigen 2)	STAG2	70679.1	71801	76357.9	82257	94054	74718.9	19867.5	84861.4
1542	P49675	STAR_HUMAN	Steroidogenic acute regulatory protein, mitochondrial (StAR) (START domain-containing protein 1) (StARD1)	STAR	195302	203486	194886	220734	91553.3	88578.4	46595.7	62567.5
1543	Q13586	STIM1_HUMAN	Stromal interaction molecule 1	STIM1	384178	368978	398409	389853	502612	525103	545523	484175
1544	P31948	STIP1_HUMAN	Stress-induced-phosphoprotein 1 (STI1) (Hsc70/Hsp90-organizing protein) (Hop) (Renal carcinoma antigen NY-REN-11) (Transformation-sensitive protein IEF SSP 3521)	STIP1	2.22103e+06	2.18886e+06	2.27278e+06	2.27365e+06	1.34607e+06	1.32878e+06	1.31972e+06	1.26187e+06
1545	P16949	STMN1_HUMAN	Stathmin (Leukemia-associated phosphoprotein p18) (Metablastin) (Oncoprotein 18) (Op18) (Phosphoprotein p19) (pp19) (Prosolin) (Protein Pr22) (pp17)	STMN1	240742	259716	262486	252933	122832	133787	149107	128819
1546	Q9UJZ1	STML2_HUMAN	Stomatin-like protein 2, mitochondrial (SLP-2) (EPB72-like protein 2) (Paraprotein target 7) (Paratarg-7)	STOML2	1.70849e+06	1.75305e+06	1.71182e+06	1.7111e+06	2.5283e+06	2.53843e+06	2.52995e+06	2.47345e+06
1547	Q96SI9	STRBP_HUMAN	Spermatid perinuclear RNA-binding protein	STRBP	618747	526700	613216	636151	703629	656181	677966	672964
1548	P46977	STT3A_HUMAN	Dolichyl-diphosphooligosaccharide--protein glycosyltransferase subunit STT3A (Oligosaccharyl transferase subunit STT3A) (STT3-A) (EC 2.4.99.18) (B5) (Integral membrane protein 1) (Transmembrane protein TMC)	STT3A	1.67791e+06	1.65174e+06	1.64493e+06	1.64572e+06	1.96503e+06	2.10025e+06	2.084e+06	2.05351e+06
1549	Q8TCJ2	STT3B_HUMAN	Dolichyl-diphosphooligosaccharide--protein glycosyltransferase subunit STT3B (Oligosaccharyl transferase subunit STT3B) (STT3-B) (EC 2.4.99.18) (Source of immunodominant MHC-associated peptides homolog)	STT3B	221775	215457	117850	211444	278744	232017	271067	292158
1550	B1AJQ6	B1AJQ6_HUMAN	Syntaxin-12 (Fragment)	STX12	58680.3	51243.2	18971.1	13805.1	90453	89427.3	86946.1	92967.8
1551	P56962	STX17_HUMAN	Syntaxin-17	STX17	11637.5	11519.4	10558.7	9845.11	18977.7	20272.5	22597.6	19613.7
1552	D6RF48	D6RF48_HUMAN	Syntaxin-18	STX18	193843	148866	158420	152427	182997	188128	188585	189651
1553	O43752	STX6_HUMAN	Syntaxin-6	STX6	18195.9	10559.7	20985	19531.2	17331.5	25592.9	22266.9	22454.5
1554	O15400	STX7_HUMAN	Syntaxin-7	STX7	291068	310246	307137	293366	318056	302338	314521	298623
1555	Q15833	STXB2_HUMAN	Syntaxin-binding protein 2 (Protein unc-18 homolog 2) (Unc18-2) (Protein unc-18 homolog B) (Unc-18B)	STXBP2	48214.7	46603.9	47716.2	44286.8	26617.9	23274.6	24701.5	26474.8
1556	O00186	STXB3_HUMAN	Syntaxin-binding protein 3 (Platelet Sec1 protein) (PSP) (Protein unc-18 homolog 3) (Unc18-3) (Protein unc-18 homolog C) (Unc-18C)	STXBP3	16157.1	16802.2	16336.1	17619.9	21263.7	21018.4	21359.8	2718.42
1557	P53999	TCP4_HUMAN	Activated RNA polymerase II transcriptional coactivator p15 (Positive cofactor 4) (PC4) (SUB1 homolog) (p14)	SUB1	1.5805e+06	1.66018e+06	1.58119e+06	1.5943e+06	924328	965907	965822	977881
1558	P53597	SUCA_HUMAN	Succinate--CoA ligase [ADP/GDP-forming] subunit alpha, mitochondrial (EC 6.2.1.4) (EC 6.2.1.5) (Succinyl-CoA synthetase subunit alpha) (SCS-alpha)	SUCLG1	448311	439739	485532	433284	402965	401899	423747	434351
1559	Q96I99	SUCB2_HUMAN	Succinate--CoA ligase [GDP-forming] subunit beta, mitochondrial (EC 6.2.1.4) (GTP-specific succinyl-CoA synthetase subunit beta) (G-SCS) (GTPSCS) (Succinyl-CoA synthetase beta-G chain) (SCS-betaG)	SUCLG2	2.00948e+06	1.9461e+06	1.94715e+06	1.95765e+06	1.8254e+06	1.76589e+06	1.75759e+06	1.75138e+06
1560	M0R2Z9	M0R2Z9_HUMAN	SURP and G-patch domain-containing protein 2	SUGP2	34670.3	32714.8	261754	48890.4	353449	35668.1	48792.6	9631.09
1561	A8MU27	A8MU27_HUMAN	Small ubiquitin-related modifier 3	SUMO3	312504	317168	319609	328660	144537	162450	152920	151849
1562	Q9Y5B9	SP16H_HUMAN	FACT complex subunit SPT16 (Chromatin-specific transcription elongation factor 140 kDa subunit) (FACT 140 kDa subunit) (FACTp140) (Facilitates chromatin transcription complex subunit SPT16) (hSPT16)	SUPT16H	5248.64	4486.37	25642.3	24735.8	20152.6	20418.4	24374.4	22894.7
1563	O00267	SPT5H_HUMAN	Transcription elongation factor SPT5 (hSPT5) (DRB sensitivity-inducing factor 160 kDa subunit) (DSIF p160) (DRB sensitivity-inducing factor large subunit) (DSIF large subunit) (Tat-cotransactivator 1 protein) (Tat-CT1 protein)	SUPT5H	81621.7	69609.3	68454.3	86568.1	43372.9	80925.7	55711.9	61104.4
1564	Q8IYB8	SUV3_HUMAN	ATP-dependent RNA helicase SUPV3L1, mitochondrial (EC 3.6.4.13) (Suppressor of var1 3-like protein 1) (SUV3-like protein 1)	SUPV3L1	296324	243967	256500	271877	256522	189616	212194	230193
1565	Q15526	SURF1_HUMAN	Surfeit locus protein 1	SURF1	95047.6	79711.8	90790.5	90767.5	139817	157138	142718	140515
1566	Q5T8U5	Q5T8U5_HUMAN	Surfeit 4 (Surfeit locus protein 4)	SURF4	631674	626205	625676	597337	1.0102e+06	1.05345e+06	1.03033e+06	1.07716e+06
1567	Q92797	SYMPK_HUMAN	Symplekin	SYMPK	116205	144540	166193	160442	145876	167583	161161	186018
1568	O60506	HNRPQ_HUMAN	Heterogeneous nuclear ribonucleoprotein Q (hnRNP Q) (Glycine- and tyrosine-rich RNA-binding protein) (GRY-RBP) (NS1-associated protein 1) (Synaptotagmin-binding, cytoplasmic RNA-interacting protein)	SYNCRIP	4.55634e+06	4.5476e+06	4.56194e+06	4.58316e+06	4.4954e+06	4.47921e+06	4.58566e+06	4.6254e+06
1569	Q9BSH4	TACO1_HUMAN	Translational activator of cytochrome c oxidase 1 (Coiled-coil domain-containing protein 44) (Translational activator of mitochondrially-encoded cytochrome c oxidase I)	TACO1	323655	311676	228269	309267	329448	296561	311152	302582
1570	Q6P1X5	TAF2_HUMAN	Transcription initiation factor TFIID subunit 2 (150 kDa cofactor of initiator function) (RNA polymerase II TBP-associated factor subunit B) (TBP-associated factor 150 kDa) (Transcription initiation factor TFIID 150 kDa subunit) (TAF(II)150) (TAFII-150) (TAFII150)	TAF2	18703.3	19940.9	20431.8	18544.3	23624.1	3872.52	24825.1	22570.9
1571	P37802	TAGL2_HUMAN	Transgelin-2 (Epididymis tissue protein Li 7e) (SM22-alpha homolog)	TAGLN2	2.68146e+06	2.75774e+06	2.68863e+06	2.73915e+06	1.22833e+06	1.22336e+06	1.21808e+06	1.17825e+06
1572	P37837	TALDO_HUMAN	Transaldolase (EC 2.2.1.2)	TALDO1	1.9083e+06	1.96472e+06	1.96443e+06	1.94139e+06	828182	850739	852584	886127
1573	Q96BW9	TAM41_HUMAN	Phosphatidate cytidylyltransferase, mitochondrial (EC 2.7.7.41) (CDP-diacylglycerol synthase) (CDP-DAG synthase) (Mitochondrial translocator assembly and maintenance protein 41 homolog) (TAM41)	TAMM41	222897	261974	264331	255111	252454	269623	204812	271516
1574	Q13148	TADBP_HUMAN	TAR DNA-binding protein 43 (TDP-43)	TARDBP	1.091e+06	1.07757e+06	1.09737e+06	1.06604e+06	697142	742730	770247	758485
1575	P26639	SYTC_HUMAN	Threonine--tRNA ligase, cytoplasmic (EC 6.1.1.3) (Threonyl-tRNA synthetase) (ThrRS)	TARS	493085	500272	226260	427744	188571	187916	215305	182582
1576	E9PF19	E9PF19_HUMAN	Transducin beta-like protein 2	TBL2	551323	455957	555026	611959	714929	703064	754175	725269
1577	Q12788	TBL3_HUMAN	Transducin beta-like protein 3 (WD repeat-containing protein SAZD)	TBL3	452878	450538	489453	460232	621329	622925	702111	660568
1578	Q969Z0	TBRG4_HUMAN	Protein TBRG4 (Cell cycle progression restoration protein 2) (Cell cycle progression protein 2) (FAST kinase domain-containing protein 4) (Transforming growth factor beta regulator 4)	TBRG4	1.16951e+06	1.17667e+06	1.21228e+06	1.16457e+06	1.23757e+06	1.25526e+06	1.19499e+06	1.22104e+06
1579	Q15370	ELOB_HUMAN	Transcription elongation factor B polypeptide 2 (Elongin 18 kDa subunit) (Elongin-B) (EloB) (RNA polymerase II transcription factor SIII subunit B) (SIII p18)	TCEB2	118885	117738	113027	119716	85025.4	82880	82203.6	80834.3
1580	O14776	TCRG1_HUMAN	Transcription elongation regulator 1 (TATA box-binding protein-associated factor 2S) (Transcription factor CA150)	TCERG1	146090	129688	130110	148241	99718.4	94249.1	89853.3	96922.4
1581	X6REB3	X6REB3_HUMAN	Transcription factor E2-alpha	TCF3	11428.3	9483.77	10930.8	7716.46	1513.05	2797.81	9732.75	996.336
1582	J3KQ96	J3KQ96_HUMAN	Treacle protein (Fragment)	TCOF1	443377	462176	400954	444143	393124	406752	386644	374534
1583	P17987	TCPA_HUMAN	T-complex protein 1 subunit alpha (TCP-1-alpha) (CCT-alpha)	TCP1	765224	741405	752317	707836	393742	351881	422089	400206
1584	Q9NZ01	TECR_HUMAN	Very-long-chain enoyl-CoA reductase (EC 1.3.1.93) (Synaptic glycoprotein SC2) (Trans-2,3-enoyl-CoA reductase) (TER)	TECR	850904	811410	844099	832333	1.27347e+06	1.2598e+06	1.35504e+06	1.34974e+06
1585	Q9NYB0	TE2IP_HUMAN	Telomeric repeat-binding factor 2-interacting protein 1 (TERF2-interacting telomeric protein 1) (TRF2-interacting telomeric protein 1) (Dopamine receptor-interacting protein 5) (Repressor/activator protein 1 homolog) (RAP1 homolog) (hRap1)	TERF2IP	31356.2	32474.2	37782.7	28238.6	38037.8	32026.8	29528.8	31440.1
1586	Q9NXF1	TEX10_HUMAN	Testis-expressed sequence 10 protein	TEX10	46985.9	59006.8	47610.9	42982.2	73521.3	61737.8	62622.1	71935.2
1587	Q9Y6I9	TX264_HUMAN	Testis-expressed sequence 264 protein (Putative secreted protein Zsig11)	TEX264	70940.1	68443.7	81686.2	25029.3	78670.4	65180.1	92944.2	86212.2
1588	Q00059	TFAM_HUMAN	Transcription factor A, mitochondrial (mtTFA) (Mitochondrial transcription factor 1) (MtTF1) (Transcription factor 6) (TCF-6) (Transcription factor 6-like 2)	TFAM	4.53132e+06	4.68692e+06	4.56133e+06	4.57272e+06	4.39194e+06	4.42711e+06	4.4542e+06	4.3621e+06
1589	Q9H5Q4	TFB2M_HUMAN	Dimethyladenosine transferase 2, mitochondrial (EC 2.1.1.-) (Hepatitis C virus NS5A-transactivated protein 5) (HCV NS5A-transactivated protein 5) (Mitochondrial 12S rRNA dimethylase 2) (Mitochondrial transcription factor B2) (h-mtTFB) (h-mtTFB2) (hTFB2M) (mtTFB2) (S-adenosylmethionine-6-N', N'-adenosyl(rRNA) dimethyltransferase 2)	TFB2M	228593	183432	232897	246579	179402	202907	214027	211169
1590	Q12800	TFCP2_HUMAN	Alpha-globin transcription factor CP2 (SAA3 enhancer factor) (Transcription factor LSF)	TFCP2	43475.9	40214.7	50102.7	33365.4	68899.6	69343.9	63717.4	69210.3
1591	Q9UBB9	TFP11_HUMAN	Tuftelin-interacting protein 11 (Septin and tuftelin-interacting protein 1) (STIP-1)	TFIP11	73723.8	29423.8	70531	43109.6	100162	87520.1	97082.4	51523.2
1592	Q9UP52	TFR2_HUMAN	Transferrin receptor protein 2 (TfR2)	TFR2	27591.2	32129	35693.8	28923.2	20396.1	15598.8	22182.2	916.446
1593	P02786	TFR1_HUMAN	Transferrin receptor protein 1 (TR) (TfR) (TfR1) (Trfr) (T9) (p90) (CD antigen CD71) [Cleaved into: Transferrin receptor protein 1, serum form (sTfR)]	TFRC	1.241e+07	1.24401e+07	1.28516e+07	1.26683e+07	1.28888e+07	1.26351e+07	1.31715e+07	1.3377e+07
1594	P01137	TGFB1_HUMAN	Transforming growth factor beta-1 (TGF-beta-1) [Cleaved into: Latency-associated peptide (LAP)]	TGFB1	142721	121420	111072	172431	227108	241385	227697	227476
1595	J3KQ45	J3KQ45_HUMAN	Trans-Golgi network integral membrane protein 2	TGOLN2	26670.5	24337	26716.3	27610.1	25548.6	19973.6	20961.9	9336.72
1596	Q8WUY1	THEM6_HUMAN	Protein THEM6 (Mesenchymal stem cell protein DSCD75) (Thioesterase superfamily member 6)	THEM6	34462.2	37602.4	31701.4	42533.1	32329.8	41037.4	39687.5	42164.3
1597	Q96FV9	THOC1_HUMAN	THO complex subunit 1 (Tho1) (Nuclear matrix protein p84) (p84N5) (hTREX84)	THOC1	392449	404698	415435	409219	358987	324562	450300	428134
1598	Q8NI27	THOC2_HUMAN	THO complex subunit 2 (Tho2) (hTREX120)	THOC2	1.78516e+06	1.73918e+06	1.75714e+06	1.73337e+06	1.62275e+06	1.58616e+06	1.53666e+06	1.56452e+06
1599	Q96J01	THOC3_HUMAN	THO complex subunit 3 (Tho3) (TEX1 homolog) (hTREX45)	THOC3	369141	320024	337859	311795	354508	296626	323262	328986
1600	Q13769	THOC5_HUMAN	THO complex subunit 5 homolog (Functional spliceosome-associated protein 79) (fSAP79) (NF2/meningioma region protein pK1.3) (Placental protein 39.2) (PP39.2) (hTREX90)	THOC5	444768	461716	463687	420973	526655	519129	521300	539989
1601	Q86W42	THOC6_HUMAN	THO complex subunit 6 homolog (Functional spliceosome-associated protein 35) (fSAP35) (WD repeat-containing protein 58)	THOC6	598600	587687	514543	603923	599341	559832	549379	593519
1602	Q6I9Y2	THOC7_HUMAN	THO complex subunit 7 homolog (Functional spliceosome-associated protein 24) (fSAP24) (Ngg1-interacting factor 3-like protein 1-binding protein 1) (NIF3L1-binding protein 1) (hTREX30)	THOC7	309850	314541	278171	319634	319470	312869	292616	318337
1603	Q9Y2W1	TR150_HUMAN	Thyroid hormone receptor-associated protein 3 (Thyroid hormone receptor-associated protein complex 150 kDa component) (Trap150)	THRAP3	1.7327e+06	1.85196e+06	1.70112e+06	1.57939e+06	2.10389e+06	2.09339e+06	2.12069e+06	2.07911e+06
1604	Q9P016	THYN1_HUMAN	Thymocyte nuclear protein 1 (Thymocyte protein Thy28)	THYN1	97674.7	93811.6	93101.6	69099.6	72609.7	89024.9	61748	75798.9
1605	C9JTN7	C9JTN7_HUMAN	Nucleolysin TIA-1 isoform p40	TIA1	141892	167439	181925	184906	161509	164978	166553	178491
1606	Q01085	TIAR_HUMAN	Nucleolysin TIAR (TIA-1-related protein)	TIAL1	140997	158051	165134	180339	161484	173070	167184	179590
1607	Q9Y5L4	TIM13_HUMAN	Mitochondrial import inner membrane translocase subunit Tim13	TIMM13	1.99302e+06	1.94015e+06	1.88037e+06	1.88612e+06	2.27936e+06	2.2151e+06	2.26236e+06	2.29701e+06
1608	Q99595	TI17A_HUMAN	Mitochondrial import inner membrane translocase subunit Tim17-A (Inner membrane preprotein translocase Tim17a)	TIMM17A	135780	138064	134004	122697	152317	173277	178509	171559
1609	Q9Y584	TIM22_HUMAN	Mitochondrial import inner membrane translocase subunit Tim22 (Testis-expressed sequence 4)	TIMM22	94581	95790.4	108675	96699.6	149036	146931	155250	155776
1610	O14925	TIM23_HUMAN	Mitochondrial import inner membrane translocase subunit Tim23	TIMM23	56381.3	58140.5	53973.8	47307	68416.4	72822	73514.4	68617.9
1611	Q9BSF4	TIM29_HUMAN	Mitochondrial import inner membrane translocase subunit Tim29 (TIM29)	TIMM29	2386.17	30224.6	20901.4	29418	34092.7	38582.1	37213.3	37209.8
1612	O43615	TIM44_HUMAN	Mitochondrial import inner membrane translocase subunit TIM44	TIMM44	3.42382e+06	3.03334e+06	3.11103e+06	3.14807e+06	3.27626e+06	3.17817e+06	3.13693e+06	3.27347e+06
1613	Q3ZCQ8	TIM50_HUMAN	Mitochondrial import inner membrane translocase subunit TIM50	TIMM50	1.33849e+06	1.22504e+06	1.28582e+06	1.27573e+06	1.95623e+06	1.96292e+06	1.88185e+06	1.91546e+06
1614	O60220	TIM8A_HUMAN	Mitochondrial import inner membrane translocase subunit Tim8 A (Deafness dystonia protein 1) (X-linked deafness dystonia protein)	TIMM8A	959390	990109	897695	996928	1.1152e+06	1.07746e+06	1.02935e+06	1.02336e+06
1615	G3XAN8	G3XAN8_HUMAN	Mitochondrial import inner membrane translocase subunit Tim8 B (Translocase of inner mitochondrial membrane 8 homolog B (Yeast))	TIMM8B	86194.4	88301.6	84220.5	84452.7	136871	132965	129989	128760
1616	Q9Y5J7	TIM9_HUMAN	Mitochondrial import inner membrane translocase subunit Tim9	TIMM9	642115	641147	621871	625725	811856	798392	788210	764691
1617	Q9NPL8	TIDC1_HUMAN	Complex I assembly factor TIMMDC1, mitochondrial (Protein M5-14) (Translocase of inner mitochondrial membrane domain-containing protein 1) (TIMM domain containing-protein 1)	TIMMDC1	90770.3	107222	112740	120697	202359	208462	185682	191693
1618	Q5H9A7	Q5H9A7_HUMAN	Metalloproteinase inhibitor 1	TIMP1	122708	128612	140791	145559	171014	161598	156521	164494
1619	K7ES52	K7ES52_HUMAN	Thymidine kinase (EC 2.7.1.21)	TK1	131136	113987	132737	136728	53151.9	68375.5	6933.7	61160.6
1620	P29401	TKT_HUMAN	Transketolase (TK) (EC 2.2.1.1)	TKT	1.6758e+06	1.73544e+06	1.82888e+06	1.74008e+06	549039	722260	579169	438281
1621	Q9Y490	TLN1_HUMAN	Talin-1	TLN1	633852	678759	526549	715190	286258	387545	238305	274436
1622	Q99805	TM9S2_HUMAN	Transmembrane 9 superfamily member 2 (p76)	TM9SF2	121602	93288.9	126740	111800	199400	177856	225365	188912
1623	Q9HD45	TM9S3_HUMAN	Transmembrane 9 superfamily member 3 (EP70-P-iso) (SM-11044-binding protein)	TM9SF3	749490	696711	734924	732506	948272	887829	865943	914209
1624	Q92544	TM9S4_HUMAN	Transmembrane 9 superfamily member 4 (Tumor cannibalism associated protein 1)	TM9SF4	114476	109363	114910	118869	158243	190228	181372	189954
1625	F8WDY4	F8WDY4_HUMAN	Protein lifeguard 3	TMBIM1	50438.7	55614.4	43625.9	50879.3	44538.1	38081.4	48819.8	42106.5
1626	J9JIE6	J9JIE6_HUMAN	Calcium load-activated calcium channel (Transmembrane and coiled-coil domains 1, isoform CRA_b)	TMCO1	532630	568394	562656	566743	832524	875153	895985	875226
1627	Q13445	TMED1_HUMAN	Transmembrane emp24 domain-containing protein 1 (Interleukin-1 receptor-like 1 ligand) (Putative T1/ST2 receptor-binding protein) (p24 family protein gamma-1) (Tp24) (p24gamma1)	TMED1	231669	248353	249188	222141	314698	305694	325428	341710
1628	P49755	TMEDA_HUMAN	Transmembrane emp24 domain-containing protein 10 (21 kDa transmembrane-trafficking protein) (S31III125) (S31I125) (Tmp-21-I) (Transmembrane protein Tmp21) (p23) (p24 family protein delta-1) (p24delta1) (p24delta)	TMED10	1.40623e+06	1.40305e+06	1.37799e+06	1.42548e+06	2.01168e+06	1.98384e+06	2.09006e+06	2.08459e+06
1629	Q15363	TMED2_HUMAN	Transmembrane emp24 domain-containing protein 2 (Membrane protein p24A) (p24) (p24 family protein beta-1) (p24beta1)	TMED2	733544	664422	625724	590941	884183	897283	900551	861142
1630	Q9Y3A6	TMED5_HUMAN	Transmembrane emp24 domain-containing protein 5 (p24 family protein gamma-2) (p24gamma2) (p28)	TMED5	174997	64789.5	162752	175210	285642	232296	280234	247905
1631	Q9Y3B3	TMED7_HUMAN	Transmembrane emp24 domain-containing protein 7 (p24 family protein gamma-3) (p24gamma3) (p27)	TMED7	279666	271052	264879	257205	347948	351501	386004	377752
1632	Q9BVK6	TMED9_HUMAN	Transmembrane emp24 domain-containing protein 9 (GMP25) (Glycoprotein 25L2) (p24 family protein alpha-2) (p24alpha2) (p25)	TMED9	1.2809e+06	1.1393e+06	1.14614e+06	1.14935e+06	1.56035e+06	1.44793e+06	1.48777e+06	1.51221e+06
1633	Q9BVC6	TM109_HUMAN	Transmembrane protein 109 (Mitsugumin-23) (Mg23)	TMEM109	1.32593e+06	1.31778e+06	1.31989e+06	1.32541e+06	1.57271e+06	1.51872e+06	1.56982e+06	1.56138e+06
1634	Q9P0S9	TM14C_HUMAN	Transmembrane protein 14C	TMEM14C	204808	209188	216731	193282	308590	325431	462724	351738
1635	K7EPA3	K7EPA3_HUMAN	Transmembrane protein 161A	TMEM161A	23502.1	24117.5	23857.8	23203.5	31440.4	32600.4	35838.2	34595.2
1636	Q9HC07	TM165_HUMAN	Transmembrane protein 165 (Transmembrane protein PT27) (Transmembrane protein TPARL)	TMEM165	146806	144693	137464	139799	209466	187368	208907	194296
1637	Q8TBQ9	KISHA_HUMAN	Protein kish-A (Transmembrane protein 167) (Transmembrane protein 167A)	TMEM167A	168428	169657	162755	205852	249639	264725	260098	243310
1638	Q53S58	TM177_HUMAN	Transmembrane protein 177	TMEM177	23833.8	18780.2	24364.9	7482.87	29155	25852	20665.9	25824.9
1639	K7EPR0	K7EPR0_HUMAN	Transmembrane protein 205	TMEM205	171134	181350	154479	181442	176515	165358	169411	182983
1640	Q96SK2	TM209_HUMAN	Transmembrane protein 209	TMEM209	17638.8	20416.3	21469.7	12879.4	15856.6	21431	19530.9	17285.6
1641	Q6NUQ4	TM214_HUMAN	Transmembrane protein 214	TMEM214	1.02344e+06	1.04582e+06	995886	946916	972065	914053	1.0719e+06	1.09408e+06
1642	Q9H0R3	TM222_HUMAN	Transmembrane protein 222	TMEM222	29340.8	18584.2	23728.5	23779	47129	18983	9084.95	6490.9
1643	P57088	TMM33_HUMAN	Transmembrane protein 33 (Protein DB83) (SHINC-3)	TMEM33	1.83479e+06	1.84675e+06	1.76774e+06	1.77321e+06	2.37088e+06	2.37996e+06	2.44299e+06	2.48146e+06
1644	Q9NVV0	TM38B_HUMAN	Trimeric intracellular cation channel type B (TRIC-B) (TRICB) (Transmembrane protein 38B)	TMEM38B	14700.3	2593.47	13357.8	14144.9	21161.6	20679.3	21874.8	18925.9
1645	H7BXL1	H7BXL1_HUMAN	Transmembrane protein 41A	TMEM41A	154795	178483	153251	155223	185164	195670	226789	218212
1646	E9PJ42	E9PJ42_HUMAN	Transmembrane protein 41B	TMEM41B	67070.5	68229	73839.4	65728.3	86344.1	84229.7	91446.9	82861.7
1647	Q9BTV4	TMM43_HUMAN	Transmembrane protein 43 (Protein LUMA)	TMEM43	399560	431958	411174	393361	680653	654487	652526	666473
1648	Q9BUB7	TMM70_HUMAN	Transmembrane protein 70, mitochondrial	TMEM70	188012	160188	171987	178963	222594	219086	228777	226366
1649	B1ALM5	B1ALM5_HUMAN	Transmembrane protein 9	TMEM9	143939	153397	157238	161278	131431	153729	142534	137843
1650	Q5BJF2	TMM97_HUMAN	Transmembrane protein 97 (Meningioma-associated protein 30)	TMEM97	478324	497463	472724	460383	581272	551588	577031	582044
1651	P42167	LAP2B_HUMAN	Lamina-associated polypeptide 2, isoforms beta/gamma (Thymopoietin, isoforms beta/gamma) (TP beta/gamma) (Thymopoietin-related peptide isoforms beta/gamma) (TPRP isoforms beta/gamma) [Cleaved into: Thymopoietin (TP) (Splenin); Thymopentin (TP5)]	TMPO	3.81305e+06	4.12023e+06	3.90296e+06	4.16819e+06	5.16109e+06	5.08689e+06	5.23035e+06	5.1524e+06
1652	C9JE12	C9JE12_HUMAN	Transmembrane and ubiquitin-like domain-containing protein 1 (Fragment)	TMUB1	211877	239741	228314	239010	240803	257326	220179	206243
1653	Q9H3N1	TMX1_HUMAN	Thioredoxin-related transmembrane protein 1 (Thioredoxin domain-containing protein 1) (Transmembrane Trx-related protein)	TMX1	1.41777e+06	1.43628e+06	1.36176e+06	1.43601e+06	1.62739e+06	1.62762e+06	1.67709e+06	1.69615e+06
1654	Q9Y320	TMX2_HUMAN	Thioredoxin-related transmembrane protein 2 (Cell proliferation-inducing gene 26 protein) (Thioredoxin domain-containing protein 14)	TMX2	631154	679286	660131	631761	978348	988725	1.00343e+06	965232
1655	Q96JJ7	TMX3_HUMAN	Protein disulfide-isomerase TMX3 (EC 5.3.4.1) (Thioredoxin domain-containing protein 10) (Thioredoxin-related transmembrane protein 3)	TMX3	146405	131727	149080	147211	188033	186283	195835	192375
1656	Q92973	TNPO1_HUMAN	Transportin-1 (Importin beta-2) (Karyopherin beta-2) (M9 region interaction protein) (MIP)	TNPO1	331946	304171	312719	305865	120596	210713	188110	177066
1657	E9PFH4	E9PFH4_HUMAN	Transportin-3	TNPO3	24350.3	3126.86	29703.1	25470.1	20078.1	2099.54	8534.93	13364.1
1658	Q15388	TOM20_HUMAN	Mitochondrial import receptor subunit TOM20 homolog (Mitochondrial 20 kDa outer membrane protein) (Outer mitochondrial membrane receptor Tom20)	TOMM20	124656	104623	106309	98725.9	271852	258213	297049	268942
1659	Q9NS69	TOM22_HUMAN	Mitochondrial import receptor subunit TOM22 homolog (hTom22) (1C9-2) (Translocase of outer membrane 22 kDa subunit homolog)	TOMM22	419502	344479	314483	370281	585192	628627	558693	564546
1660	O96008	TOM40_HUMAN	Mitochondrial import receptor subunit TOM40 homolog (Protein Haymaker) (Translocase of outer membrane 40 kDa subunit homolog) (p38.5)	TOMM40	870483	930185	830973	793088	2.16018e+06	2.14993e+06	1.88228e+06	1.87212e+06
1661	F8W8Z9	F8W8Z9_HUMAN	Mitochondrial import receptor subunit TOM5 homolog	TOMM5	308478	313815	263830	285586	994346	1.02089e+06	740682	822611
1662	Q96B49	TOM6_HUMAN	Mitochondrial import receptor subunit TOM6 homolog (Overexpressed breast tumor protein) (Translocase of outer membrane 6 kDa subunit homolog)	TOMM6	65300.9	66592.2	50650	54317	116383	119924	103887	96653
1663	Q9P0U1	TOM7_HUMAN	Mitochondrial import receptor subunit TOM7 homolog (Translocase of outer membrane 7 kDa subunit homolog)	TOMM7	55218.1	57010.3	22006.1	21861.1	175673	180561	130447	126147
1664	O94826	TOM70_HUMAN	Mitochondrial import receptor subunit TOM70 (Mitochondrial precursor proteins import receptor) (Translocase of outer membrane 70 kDa subunit) (Translocase of outer mitochondrial membrane protein 70)	TOMM70	2.55768e+06	2.60125e+06	2.56689e+06	2.49945e+06	3.04963e+06	3.096e+06	3.19969e+06	3.22324e+06
1665	P11387	TOP1_HUMAN	DNA topoisomerase 1 (EC 5.99.1.2) (DNA topoisomerase I)	TOP1	3.55471e+06	3.64068e+06	3.40752e+06	3.42184e+06	4.80272e+06	4.83995e+06	5.15015e+06	5.23035e+06
1666	P11388	TOP2A_HUMAN	DNA topoisomerase 2-alpha (EC 5.99.1.3) (DNA topoisomerase II, alpha isozyme)	TOP2A	1.69209e+06	1.86671e+06	1.85464e+06	1.89779e+06	1.55641e+06	1.44688e+06	1.63379e+06	1.74841e+06
1667	Q02880	TOP2B_HUMAN	DNA topoisomerase 2-beta (EC 5.99.1.3) (DNA topoisomerase II, beta isozyme)	TOP2B	499365	466789	555067	508285	688293	699349	800022	742866
1668	O14656	TOR1A_HUMAN	Torsin-1A (Dystonia 1 protein) (Torsin ATPase-1A) (EC 3.6.4.-) (Torsin family 1 member A)	TOR1A	420890	488928	572977	533755	610537	607576	600696	631078
1669	Q5JTV8	TOIP1_HUMAN	Torsin-1A-interacting protein 1 (Lamin-associated protein 1B) (LAP1B)	TOR1AIP1	1.41443e+06	1.46854e+06	1.53838e+06	1.43349e+06	1.98573e+06	2.0414e+06	2.06951e+06	2.09347e+06
1670	Q8NFQ8	TOIP2_HUMAN	Torsin-1A-interacting protein 2 (Lumenal domain-like LAP1)	TOR1AIP2	203276	196855	227035	227480	339105	344574	346235	358501
1671	Q5JU69	TOR2A_HUMAN	Torsin-2A (Torsin family 2 member A) (Torsin-related protein 1)	TOR2A	70436.5	73997.2	73187	90640.8	75838.6	73056.5	67516.2	78880.3
1672	Q9NXH8	TOR4A_HUMAN	Torsin-4A (Torsin family 4 member A)	TOR4A	33560.6	77910.7	83081	25049.7	30859.1	37941	54394.7	93788.8
1673	Q12888	TP53B_HUMAN	Tumor suppressor p53-binding protein 1 (53BP1) (p53-binding protein 1) (p53BP1)	TP53BP1	107410	134983	123949	137231	81775.7	97070.6	116816	98720.3
1674	O43399	TPD54_HUMAN	Tumor protein D54 (hD54) (Tumor protein D52-like 2)	TPD52L2	484089	527746	547598	480781	715861	702880	690525	739509
1675	P60174	TPIS_HUMAN	Triosephosphate isomerase (TIM) (EC 5.3.1.1) (Triose-phosphate isomerase)	TPI1	4.6886e+06	4.54673e+06	4.68317e+06	4.67524e+06	1.82524e+06	1.8088e+06	1.85737e+06	1.87916e+06
1676	P67936	TPM4_HUMAN	Tropomyosin alpha-4 chain (TM30p1) (Tropomyosin-4)	TPM4	61249.9	63566.8	70342.2	58725.7	31340.6	29293.1	32776.8	31782.9
1677	O14773	TPP1_HUMAN	Tripeptidyl-peptidase 1 (TPP-1) (EC 3.4.14.9) (Cell growth-inhibiting gene 1 protein) (Lysosomal pepstatin-insensitive protease) (LPIC) (Tripeptidyl aminopeptidase) (Tripeptidyl-peptidase I) (TPP-I)	TPP1	2.50966e+06	2.68541e+06	2.55764e+06	2.68226e+06	2.88382e+06	2.92859e+06	2.90882e+06	2.88297e+06
1678	P12270	TPR_HUMAN	Nucleoprotein TPR (Megator) (NPC-associated intranuclear protein) (Translocated promoter region protein)	TPR	1.28507e+06	1.25665e+06	1.2707e+06	1.32789e+06	1.20054e+06	1.12488e+06	1.15593e+06	1.10258e+06
1679	O60704	TPST2_HUMAN	Protein-tyrosine sulfotransferase 2 (EC 2.8.2.20) (Tyrosylprotein sulfotransferase 2) (TPST-2)	TPST2	120632	100556	101635	102875	158740	132849	132587	133603
1680	Q9ULW0	TPX2_HUMAN	Targeting protein for Xklp2 (Differentially expressed in cancerous and non-cancerous lung cells 2) (DIL-2) (Hepatocellular carcinoma-associated antigen 519) (Hepatocellular carcinoma-associated antigen 90) (Protein fls353) (Restricted expression proliferation-associated protein 100) (p100)	TPX2	97045.7	101602	99123.6	106346	86556.8	86353.9	92925.4	101217
1681	Q13595	TRA2A_HUMAN	Transformer-2 protein homolog alpha (TRA-2 alpha) (TRA2-alpha) (Transformer-2 protein homolog A)	TRA2A	736319	729549	720920	720328	1.01423e+06	995082	864538	864093
1682	P62995	TRA2B_HUMAN	Transformer-2 protein homolog beta (TRA-2 beta) (TRA2-beta) (hTRA2-beta) (Splicing factor, arginine/serine-rich 10) (Transformer-2 protein homolog B)	TRA2B	2.24488e+06	2.09951e+06	2.08425e+06	2.06587e+06	2.88749e+06	2.82731e+06	2.54873e+06	2.48629e+06
1683	J3KPT4	J3KPT4_HUMAN	TraB domain-containing protein	TRABD	68532.3	21100.4	46734	58508.3	85496.4	92879.8	71604.5	79577.1
1684	Q12931	TRAP1_HUMAN	Heat shock protein 75 kDa, mitochondrial (HSP 75) (TNFR-associated protein 1) (Tumor necrosis factor type 1 receptor-associated protein) (TRAP-1)	TRAP1	6.51347e+06	6.45004e+06	6.47895e+06	6.37306e+06	5.96231e+06	5.76888e+06	5.99751e+06	5.96292e+06
1685	Q14258	TRI25_HUMAN	E3 ubiquitin/ISG15 ligase TRIM25 (EC 6.3.2.n3) (Estrogen-responsive finger protein) (RING finger protein 147) (RING-type E3 ubiquitin transferase) (EC 2.3.2.27) (Tripartite motif-containing protein 25) (Ubiquitin/ISG15-conjugating enzyme TRIM25) (Zinc finger protein 147)	TRIM25	31324.6	28791.8	23673.1	25128.1	9195.7	10535.9	11897	14378.3
1686	Q13263	TIF1B_HUMAN	Transcription intermediary factor 1-beta (TIF1-beta) (E3 SUMO-protein ligase TRIM28) (EC 6.3.2.-) (KRAB-associated protein 1) (KAP-1) (KRAB-interacting protein 1) (KRIP-1) (Nuclear corepressor KAP-1) (RING finger protein 96) (Tripartite motif-containing protein 28)	TRIM28	2.70343e+06	2.74019e+06	2.68465e+06	2.75205e+06	2.47816e+06	2.55355e+06	2.56172e+06	2.58702e+06
1687	Q9C037	TRIM4_HUMAN	E3 ubiquitin-protein ligase TRIM4 (EC 6.3.2.-) (RING finger protein 87) (Tripartite motif-containing protein 4)	TRIM4	16574.7	17772.2	13529.1	16380.5	7176.35	16684.4	11315.1	14060.6
1688	Q14669	TRIPC_HUMAN	E3 ubiquitin-protein ligase TRIP12 (EC 2.3.2.26) (E3 ubiquitin-protein ligase for Arf) (ULF) (HECT-type E3 ubiquitin transferase TRIP12) (Thyroid receptor-interacting protein 12) (TR-interacting protein 12) (TRIP-12)	TRIP12	51144.1	51851.1	51029.8	50439.2	61868.2	75728.5	59738.2	67820.5
1689	Q7L0Y3	MRRP1_HUMAN	Mitochondrial ribonuclease P protein 1 (Mitochondrial RNase P protein 1) (EC 2.1.1.-) (HBV pre-S2 trans-regulated protein 2) (RNA (guanine-9-)-methyltransferase domain-containing protein 1) (Renal carcinoma antigen NY-REN-49) (tRNA methyltransferase 10 homolog C)	TRMT10C	547623	575875	559578	503508	518048	454820	517397	527036
1690	Q7Z2T5	TRM1L_HUMAN	TRMT1-like protein (EC 2.1.1.-)	TRMT1L	38135.6	32073.6	25988	32042.1	47341.8	44708.4	43287.9	45104.2
1691	F2Z2W7	F2Z2W7_HUMAN	tRNA (uracil-5-)-methyltransferase homolog A	TRMT2A	71827.5	81703.3	89288.2	87219.9	67435.2	66604.5	87002.5	66177.2
1692	P10155	RO60_HUMAN	60 kDa SS-A/Ro ribonucleoprotein (60 kDa Ro protein) (60 kDa ribonucleoprotein Ro) (RoRNP) (Ro 60 kDa autoantigen) (Sjoegren syndrome antigen A2) (Sjoegren syndrome type A antigen) (SS-A) (TROVE domain family member 2)	TROVE2	248919	215833	202647	229311	200837	237752	206036	259567
1693	Q9Y5S1	TRPV2_HUMAN	Transient receptor potential cation channel subfamily V member 2 (TrpV2) (Osm-9-like TRP channel 2) (OTRPC2) (Vanilloid receptor-like protein 1) (VRL-1)	TRPV2	89423	89327.3	92770.9	88045.8	113392	118889	125338	126695
1694	P43897	EFTS_HUMAN	Elongation factor Ts, mitochondrial (EF-Ts) (EF-TsMt)	TSFM	670727	659765	647902	627864	436016	659260	658814	661235
1695	Q99598	TSNAX_HUMAN	Translin-associated protein X (Translin-associated factor X)	TSNAX	23112.2	26199.6	25626.1	22257.7	7773.25	10308	2646.99	9349.2
1696	Q16762	THTR_HUMAN	Thiosulfate sulfurtransferase (EC 2.8.1.1) (Rhodanese)	TST	270525	272550	292796	277634	145052	152135	183345	189576
1697	P68363	TBA1B_HUMAN	Tubulin alpha-1B chain (Alpha-tubulin ubiquitous) (Tubulin K-alpha-1) (Tubulin alpha-ubiquitous chain) [Cleaved into: Detyrosinated tubulin alpha-1B chain]	TUBA1B	2.00583e+07	1.9296e+07	1.91303e+07	1.96085e+07	1.2075e+07	1.17978e+07	1.09035e+07	1.11363e+07
1698	P07437	TBB5_HUMAN	Tubulin beta chain (Tubulin beta-5 chain)	TUBB	9.21727e+06	8.86877e+06	8.93868e+06	8.95158e+06	5.4621e+06	5.49072e+06	5.24569e+06	5.20553e+06
1699	P04350	TBB4A_HUMAN	Tubulin beta-4A chain (Tubulin 5 beta) (Tubulin beta-4 chain)	TUBB4A	603241	519884	541937	568181	325761	313335	288025	292519
1700	P68371	TBB4B_HUMAN	Tubulin beta-4B chain (Tubulin beta-2 chain) (Tubulin beta-2C chain)	TUBB4B	1.48435e+06	1.49406e+06	1.50152e+06	1.51792e+06	934778	949198	918417	893833
1701	P23258	TBG1_HUMAN	Tubulin gamma-1 chain (Gamma-1-tubulin) (Gamma-tubulin complex component 1) (GCP-1)	TUBG1	10403.1	1735.67	415.164	3396	8585.03	1716.22	2149.97	7315.69
1702	P49411	EFTU_HUMAN	Elongation factor Tu, mitochondrial (EF-Tu) (P43)	TUFM	2.13412e+07	2.17351e+07	2.21976e+07	2.209e+07	1.98358e+07	2.00653e+07	1.9823e+07	1.97825e+07
1703	P10599	THIO_HUMAN	Thioredoxin (Trx) (ATL-derived factor) (ADF) (Surface-associated sulphydryl protein) (SASP)	TXN	655037	629596	635783	624258	407584	389220	381993	396565
1704	Q99757	THIOM_HUMAN	Thioredoxin, mitochondrial (MTRX) (Mt-Trx) (Thioredoxin-2)	TXN2	1.19506e+06	1.19214e+06	1.18862e+06	1.20206e+06	1.08261e+06	1.0847e+06	1.11118e+06	1.13745e+06
1705	O95881	TXD12_HUMAN	Thioredoxin domain-containing protein 12 (EC 1.8.4.2) (Endoplasmic reticulum resident protein 18) (ER protein 18) (ERp18) (Endoplasmic reticulum resident protein 19) (ER protein 19) (ERp19) (Thioredoxin-like protein p19) (hTLP19)	TXNDC12	93402.7	89725.9	95035.9	93825.1	112316	91926.5	115519	116502
1706	Q8NBS9	TXND5_HUMAN	Thioredoxin domain-containing protein 5 (Endoplasmic reticulum resident protein 46) (ER protein 46) (ERp46) (Thioredoxin-like protein p46)	TXNDC5	2.60115e+06	2.65093e+06	2.71537e+06	2.59789e+06	2.95633e+06	2.92033e+06	2.96426e+06	2.9951e+06
1707	O43396	TXNL1_HUMAN	Thioredoxin-like protein 1 (32 kDa thioredoxin-related protein)	TXNL1	123918	131626	127312	163793	69454.3	67901.8	59184.5	67251.1
1708	P83876	TXN4A_HUMAN	Thioredoxin-like protein 4A (DIM1 protein homolog) (Spliceosomal U5 snRNP-specific 15 kDa protein) (Thioredoxin-like U5 snRNP protein U5-15kD)	TXNL4A	80075.4	126757	93046.7	104465	72042	111367	91669.6	85833.6
1709	Q01081	U2AF1_HUMAN	Splicing factor U2AF 35 kDa subunit (U2 auxiliary factor 35 kDa subunit) (U2 small nuclear RNA auxiliary factor 1) (U2 snRNP auxiliary factor small subunit)	U2AF1	261014	204289	210940	237955	229632	238213	245304	240982
1710	P26368	U2AF2_HUMAN	Splicing factor U2AF 65 kDa subunit (U2 auxiliary factor 65 kDa subunit) (hU2AF(65)) (hU2AF65) (U2 snRNP auxiliary factor large subunit)	U2AF2	3.16278e+06	2.9905e+06	2.98468e+06	2.98148e+06	2.88541e+06	2.78833e+06	2.69773e+06	2.81543e+06
1711	O15042	SR140_HUMAN	U2 snRNP-associated SURP motif-containing protein (140 kDa Ser/Arg-rich domain protein) (U2-associated protein SR140)	U2SURP	780058	806861	656227	806953	845362	745685	826889	832001
1712	Q16222	UAP1_HUMAN	UDP-N-acetylhexosamine pyrophosphorylase (Antigen X) (AGX) (Sperm-associated antigen 2) [Includes: UDP-N-acetylgalactosamine pyrophosphorylase (EC 2.7.7.83) (AGX-1); UDP-N-acetylglucosamine pyrophosphorylase (EC 2.7.7.23) (AGX-2)]	UAP1	101650	106037	98762.7	119142	56017.1	56514.7	56007.2	53728
1713	P22314	UBA1_HUMAN	Ubiquitin-like modifier-activating enzyme 1 (EC 6.2.1.45) (Protein A1S9) (Ubiquitin-activating enzyme E1)	UBA1	241863	245531	236354	261096	113735	117704	80542.7	113866
1714	Q9UBT2	SAE2_HUMAN	SUMO-activating enzyme subunit 2 (EC 6.3.2.-) (Anthracycline-associated resistance ARX) (Ubiquitin-like 1-activating enzyme E1B) (Ubiquitin-like modifier-activating enzyme 2)	UBA2	142713	135463	155475	143384	75754.1	305308	91041.2	73575
1715	Q9BSL1	UBAC1_HUMAN	Ubiquitin-associated domain-containing protein 1 (UBA domain-containing protein 1) (E3 ubiquitin-protein ligase subunit KPC2) (Glialblastoma cell differentiation-related protein 1) (Kip1 ubiquitination-promoting complex protein 2)	UBAC1	20496.2	21550.4	20987	22307	4816.14	5537.9	897.333	1772.34
1716	F8W726	F8W726_HUMAN	Ubiquitin-associated protein 2-like	UBAP2L	36442.6	29836.3	29743.5	30658.3	12563.9	7895.71	11012.8	11420.4
1717	P60604	UB2G2_HUMAN	Ubiquitin-conjugating enzyme E2 G2 (EC 2.3.2.23) (E2 ubiquitin-conjugating enzyme G2) (Ubiquitin carrier protein G2) (Ubiquitin-protein ligase G2)	UBE2G2	178728	191344	177095	191261	215143	228162	242919	222460
1718	D6RDM7	D6RDM7_HUMAN	Ubiquitin-conjugating enzyme E2 K (Fragment)	UBE2K	116999	107568	114847	103957	66838.3	78302.7	71477	80872
1719	P68036	UB2L3_HUMAN	Ubiquitin-conjugating enzyme E2 L3 (EC 2.3.2.23) (E2 ubiquitin-conjugating enzyme L3) (L-UBC) (UbcH7) (Ubiquitin carrier protein L3) (Ubiquitin-conjugating enzyme E2-F1) (Ubiquitin-protein ligase L3)	UBE2L3	1.16372e+06	1.14835e+06	1.15166e+06	1.11264e+06	497783	496128	438377	503294
1720	Q9NRR5	UBQL4_HUMAN	Ubiquilin-4 (Ataxin-1 interacting ubiquitin-like protein) (A1Up) (Ataxin-1 ubiquitin-like-interacting protein A1U) (Connexin43-interacting protein of 75 kDa) (CIP75)	UBQLN4	47634.4	48899.9	49581.8	49398.2	7791.13	38910.9	40692.1	38031.7
1721	Q92575	UBXN4_HUMAN	UBX domain-containing protein 4 (Erasin) (UBX domain-containing protein 2)	UBXN4	231440	222825	233761	238829	260778	273713	314784	174600
1722	Q5LJB0	Q5LJB0_HUMAN	Ubiquitin carboxyl-terminal hydrolase (EC 3.4.19.12) (Fragment)	UCHL5	216762	193969	202747	175408	118159	111082	117051	101371
1723	Q9Y3C8	UFC1_HUMAN	Ubiquitin-fold modifier-conjugating enzyme 1 (Ufm1-conjugating enzyme 1)	UFC1	26715.6	23705.3	993.888	26054.7	13775.9	13550.7	6733.31	6069.5
1724	O94874	UFL1_HUMAN	E3 UFM1-protein ligase 1 (EC 6.3.2.-) (Novel LZAP-binding protein) (Regulator of C53/LZAP and DDRGK1)	UFL1	1.01463e+06	992059	933003	1.0224e+06	1.06168e+06	1.08631e+06	1.11423e+06	1.10339e+06
1725	Q9NYU2	UGGG1_HUMAN	UDP-glucose:glycoprotein glucosyltransferase 1 (UGT1) (hUGT1) (EC 2.4.1.-) (UDP--Glc:glycoprotein glucosyltransferase) (UDP-glucose ceramide glucosyltransferase-like 1)	UGGT1	1.52559e+06	1.52056e+06	1.49826e+06	1.44039e+06	1.6528e+06	1.66162e+06	1.67319e+06	1.64716e+06
1726	Q96T88	UHRF1_HUMAN	E3 ubiquitin-protein ligase UHRF1 (EC 2.3.2.27) (Inverted CCAAT box-binding protein of 90 kDa) (Nuclear protein 95) (Nuclear zinc finger protein Np95) (HuNp95) (hNp95) (RING finger protein 106) (RING-type E3 ubiquitin transferase UHRF1) (Transcription factor ICBP90) (Ubiquitin-like PHD and RING finger domain-containing protein 1) (hUHRF1) (Ubiquitin-like-containing PHD and RING finger domains pro…	UHRF1	184988	138273	163815	162106	243741	211873	220886	245832
1727	Q70J99	UN13D_HUMAN	Protein unc-13 homolog D (Munc13-4)	UNC13D	26560.5	25490.5	22798.2	24499.3	14025.9	3740.23	21044.8	18620.7
1728	B1AKV3	B1AKV3_HUMAN	Ubiquinol-cytochrome-c reductase complex assembly factor 1 (Fragment)	UQCC1	172531	113881	121577	121232	115686	111413	143608	163810
1729	Q9UDW1	QCR9_HUMAN	Cytochrome b-c1 complex subunit 9 (Complex III subunit 9) (Complex III subunit X) (Cytochrome c1 non-heme 7 kDa protein) (Ubiquinol-cytochrome c reductase complex 7.2 kDa protein)	UQCR10	121195	114478	90536.4	103238	215399	224517	217572	217136
1730	P14927	QCR7_HUMAN	Cytochrome b-c1 complex subunit 7 (Complex III subunit 7) (Complex III subunit VII) (QP-C) (Ubiquinol-cytochrome c reductase complex 14 kDa protein)	UQCRB	377782	405908	319576	331368	607645	604171	614758	633879
1731	P31930	QCR1_HUMAN	Cytochrome b-c1 complex subunit 1, mitochondrial (Complex III subunit 1) (Core protein I) (Ubiquinol-cytochrome-c reductase complex core protein 1)	UQCRC1	3.25104e+06	3.3222e+06	3.17521e+06	3.1374e+06	4.85938e+06	4.82024e+06	5.01104e+06	4.89192e+06
1732	P22695	QCR2_HUMAN	Cytochrome b-c1 complex subunit 2, mitochondrial (Complex III subunit 2) (Core protein II) (Ubiquinol-cytochrome-c reductase complex core protein 2)	UQCRC2	2.12725e+06	2.17036e+06	2.08167e+06	2.11626e+06	3.31085e+06	3.23342e+06	3.23027e+06	3.24684e+06
1733	P47985	UCRI_HUMAN	Cytochrome b-c1 complex subunit Rieske, mitochondrial (EC 1.10.2.2) (Complex III subunit 5) (Cytochrome b-c1 complex subunit 5) (Rieske iron-sulfur protein) (RISP) (Ubiquinol-cytochrome c reductase iron-sulfur subunit) [Cleaved into: Cytochrome b-c1 complex subunit 11 (Complex III subunit IX) (Ubiquinol-cytochrome c reductase 8 kDa protein)]	UQCRFS1	2.48449e+06	2.60285e+06	2.5231e+06	2.43984e+06	2.90148e+06	2.90712e+06	2.94962e+06	2.91546e+06
1734	P07919	QCR6_HUMAN	Cytochrome b-c1 complex subunit 6, mitochondrial (Complex III subunit 6) (Complex III subunit VIII) (Cytochrome c1 non-heme 11 kDa protein) (Mitochondrial hinge protein) (Ubiquinol-cytochrome c reductase complex 11 kDa protein)	UQCRH	914005	921964	838602	859157	1.50741e+06	1.4828e+06	1.40165e+06	1.40673e+06
1735	O14949	QCR8_HUMAN	Cytochrome b-c1 complex subunit 8 (Complex III subunit 8) (Complex III subunit VIII) (Ubiquinol-cytochrome c reductase complex 9.5 kDa protein) (Ubiquinol-cytochrome c reductase complex ubiquinone-binding protein QP-C)	UQCRQ	104093	106379	100667	96086.5	184891	183753	178000	157244
1736	O60287	NPA1P_HUMAN	Nucleolar pre-ribosomal-associated protein 1 (Nucleolar protein 254 kDa) (URB1 ribosome biogenesis 1 homolog)	URB1	25957.6	25506.9	27072.1	21481.2	24983.1	21665.3	24807.2	23133
1737	Q96IX5	USMG5_HUMAN	Up-regulated during skeletal muscle growth protein 5 (Diabetes-associated protein in insulin-sensitive tissues) (HCV F-transactivated protein 2)	USMG5	602890	601920	591199	615751	918818	890744	936029	930002
1738	Q6JHV3	Q6JHV3_HUMAN	Ubiquitinyl hydrolase 1 (EC 3.4.19.12)	USP3	8449.8	22723.5	25030.2	27431.6	15253.6	14003.9	7544.8	21552.9
1739	Q53GS9	SNUT2_HUMAN	U4/U6.U5 tri-snRNP-associated protein 2 (Inactive ubiquitin-specific peptidase 39) (SAD1 homolog) (U4/U6.U5 tri-snRNP-associated 65 kDa protein) (65K)	USP39	1.29355e+06	1.22823e+06	1.27694e+06	1.27702e+06	1.40045e+06	1.4259e+06	1.47998e+06	1.41756e+06
1740	Q9BVJ6	UT14A_HUMAN	U3 small nucleolar RNA-associated protein 14 homolog A (Antigen NY-CO-16) (Serologically defined colon cancer antigen 16)	UTP14A	138514	139091	148957	137426	250578	265800	261850	250803
1741	P51809	VAMP7_HUMAN	Vesicle-associated membrane protein 7 (VAMP-7) (Synaptobrevin-like protein 1) (Tetanus-insensitive VAMP) (Ti-VAMP)	VAMP7	486722	469367	581306	557622	574821	558361	568160	518153
1742	B8ZZT4	B8ZZT4_HUMAN	Vesicle-associated membrane protein 8	VAMP8	440444	457360	436034	440052	566265	592195	591430	577162
1743	Q9P0L0	VAPA_HUMAN	Vesicle-associated membrane protein-associated protein A (VAMP-A) (VAMP-associated protein A) (VAP-A) (33 kDa VAMP-associated protein) (VAP-33)	VAPA	1.7085e+06	1.67208e+06	1.68966e+06	1.69703e+06	1.91941e+06	1.83866e+06	1.90855e+06	1.93758e+06
1744	O95292	VAPB_HUMAN	Vesicle-associated membrane protein-associated protein B/C (VAMP-B/VAMP-C) (VAMP-associated protein B/C) (VAP-B/VAP-C)	VAPB	404781	388146	377402	401230	437088	477713	457685	452914
1745	P26640	SYVC_HUMAN	Valine--tRNA ligase (EC 6.1.1.9) (Protein G7a) (Valyl-tRNA synthetase) (ValRS)	VARS	172002	182995	148454	159537	85285	98940.5	44972.9	90905.3
1746	Q5ST30	SYVM_HUMAN	Valine--tRNA ligase, mitochondrial (EC 6.1.1.9) (Valyl-tRNA synthetase) (ValRS) (Valyl-tRNA synthetase-like)	VARS2	6246.49	9938.72	12143.9	8920.48	20585.4	10835.2	13047.4	8340.59
1747	Q99536	VAT1_HUMAN	Synaptic vesicle membrane protein VAT-1 homolog (EC 1.-.-.-)	VAT1	4.73016e+06	4.7819e+06	4.78519e+06	4.74857e+06	4.78295e+06	4.89025e+06	5.02629e+06	5.08092e+06
1748	P18206	VINC_HUMAN	Vinculin (Metavinculin) (MV)	VCL	820605	841680	869936	762638	365184	322161	327335	365435
1749	P55072	TERA_HUMAN	Transitional endoplasmic reticulum ATPase (TER ATPase) (EC 3.6.4.6) (15S Mg(2+)-ATPase p97 subunit) (Valosin-containing protein) (VCP)	VCP	2.6297e+06	2.57509e+06	2.67553e+06	2.67786e+06	2.33314e+06	2.37609e+06	2.35564e+06	2.38868e+06
1750	P21796	VDAC1_HUMAN	Voltage-dependent anion-selective channel protein 1 (VDAC-1) (hVDAC1) (Outer mitochondrial membrane protein porin 1) (Plasmalemmal porin) (Porin 31HL) (Porin 31HM)	VDAC1	1.98937e+06	1.92977e+06	1.73779e+06	1.80741e+06	4.20698e+06	4.21857e+06	3.45485e+06	3.48329e+06
1751	P45880	VDAC2_HUMAN	Voltage-dependent anion-selective channel protein 2 (VDAC-2) (hVDAC2) (Outer mitochondrial membrane protein porin 2)	VDAC2	5.30502e+06	5.19347e+06	5.09939e+06	5.10273e+06	1.237e+07	1.21045e+07	8.43836e+06	8.57675e+06
1752	Q9Y277	VDAC3_HUMAN	Voltage-dependent anion-selective channel protein 3 (VDAC-3) (hVDAC3) (Outer mitochondrial membrane protein porin 3)	VDAC3	686887	658347	594519	622503	1.70356e+06	1.69638e+06	1.22006e+06	1.26039e+06
1753	P08670	VIME_HUMAN	Vimentin	VIM	2.01948e+07	1.99737e+07	1.99696e+07	2.02596e+07	1.13004e+07	1.13844e+07	1.08247e+07	1.09043e+07
1754	Q8N0U8	VKORL_HUMAN	Vitamin K epoxide reductase complex subunit 1-like protein 1 (VKORC1-like protein 1) (EC 1.17.4.4)	VKORC1L1	288226	269017	290765	292483	313953	327767	369979	389363
1755	Q3ZAQ7	VMA21_HUMAN	Vacuolar ATPase assembly integral membrane protein VMA21 (Myopathy with excessive autophagy protein)	VMA21	491146	515024	492720	481219	656149	625316	624129	647489
1756	Q96QK1	VPS35_HUMAN	Vacuolar protein sorting-associated protein 35 (hVPS35) (Maternal-embryonic 3) (Vesicle protein sorting 35)	VPS35	200532	244517	223923	254075	156577	150752	153432	169850
1757	Q99986	VRK1_HUMAN	Serine/threonine-protein kinase VRK1 (EC 2.7.11.1) (Vaccinia-related kinase 1)	VRK1	346300	325994	271488	290308	466060	408102	414710	452323
1758	Q96AJ9	VTI1A_HUMAN	Vesicle transport through interaction with t-SNAREs homolog 1A (Vesicle transport v-SNARE protein Vti1-like 2) (Vti1-rp2)	VTI1A	28259.8	25832.6	24180.4	18744.5	34753.2	41484.8	44457.6	41883.6
1759	B4DVT3	B4DVT3_HUMAN	cDNA FLJ50705 (von Willebrand factor A domain-containing protein 9)	VWA9	29836.5	35365.3	35310.4	31473.2	31529.7	28634.7	24704.7	28307.8
1760	P23381	SYWC_HUMAN	Tryptophan--tRNA ligase, cytoplasmic (EC 6.1.1.2) (Interferon-induced protein 53) (IFP53) (Tryptophanyl-tRNA synthetase) (TrpRS) (hWRS) [Cleaved into: T1-TrpRS; T2-TrpRS]	WARS	622664	543591	594981	569046	259078	224474	209546	241303
1761	Q9UGM6	SYWM_HUMAN	Tryptophan--tRNA ligase, mitochondrial (EC 6.1.1.2) ((Mt)TrpRS) (Tryptophanyl-tRNA synthetase) (TrpRS)	WARS2	78203.3	98170.6	89823.8	92962.5	77916.5	106811	91373.1	80949.1
1762	Q9BV38	WDR18_HUMAN	WD repeat-containing protein 18	WDR18	146332	134677	140793	102384	122881	125933	99981.5	131734
1763	Q9UNX4	WDR3_HUMAN	WD repeat-containing protein 3	WDR3	195102	174345	185164	175257	290206	263840	264872	280846
1764	Q9C0J8	WDR33_HUMAN	pre-mRNA 3' end processing protein WDR33 (WD repeat-containing protein 33) (WD repeat-containing protein WDC146)	WDR33	72607.5	74300.1	115999	105647	83498.5	71889.7	71327.5	65867
1765	Q8NI36	WDR36_HUMAN	WD repeat-containing protein 36 (T-cell activation WD repeat-containing protein) (TA-WDRP)	WDR36	200673	191275	84455.6	204368	266486	281043	135338	298630
1766	Q15061	WDR43_HUMAN	WD repeat-containing protein 43 (U3 small nucleolar RNA-associated protein 5 homolog)	WDR43	298961	284511	313833	320138	316115	333865	335755	357660
1767	P61964	WDR5_HUMAN	WD repeat-containing protein 5 (BMP2-induced 3-kb gene protein)	WDR5	82112.7	85283.7	81252.3	81048.7	75995.2	69332.1	70032.4	63883.7
1768	Q15007	FL2D_HUMAN	Pre-mRNA-splicing regulator WTAP (Female-lethal(2)D homolog) (hFL(2)D) (WT1-associated protein) (Wilms tumor 1-associating protein)	WTAP	208647	211639	158407	206192	230493	261647	237319	224939
1769	O14980	XPO1_HUMAN	Exportin-1 (Exp1) (Chromosome region maintenance 1 protein homolog)	XPO1	145877	139358	156410	124910	76939.8	76826.7	77267.4	83029.9
1770	Q9HAV4	XPO5_HUMAN	Exportin-5 (Exp5) (Ran-binding protein 21)	XPO5	418806	393974	383342	403170	243196	263072	226744	208777
1771	P13010	XRCC5_HUMAN	X-ray repair cross-complementing protein 5 (EC 3.6.4.-) (86 kDa subunit of Ku antigen) (ATP-dependent DNA helicase 2 subunit 2) (ATP-dependent DNA helicase II 80 kDa subunit) (CTC box-binding factor 85 kDa subunit) (CTC85) (CTCBF) (DNA repair protein XRCC5) (Ku80) (Ku86) (Lupus Ku autoantigen protein p86) (Nuclear factor IV) (Thyroid-lupus autoantigen) (TLAA) (X-ray repair complementing defective…	XRCC5	4.65325e+06	4.65231e+06	4.75586e+06	4.66729e+06	2.92626e+06	3.05541e+06	2.95096e+06	3.1641e+06
1772	P12956	XRCC6_HUMAN	X-ray repair cross-complementing protein 6 (EC 3.6.4.-) (EC 4.2.99.-) (5'-deoxyribose-5-phosphate lyase Ku70) (5'-dRP lyase Ku70) (70 kDa subunit of Ku antigen) (ATP-dependent DNA helicase 2 subunit 1) (ATP-dependent DNA helicase II 70 kDa subunit) (CTC box-binding factor 75 kDa subunit) (CTC75) (CTCBF) (DNA repair protein XRCC6) (Lupus Ku autoantigen protein p70) (Ku70) (Thyroid-lupus autoantige…	XRCC6	3.58068e+06	3.55273e+06	3.52187e+06	3.53605e+06	2.26728e+06	2.27729e+06	2.29576e+06	2.32667e+06
1773	P54577	SYYC_HUMAN	Tyrosine--tRNA ligase, cytoplasmic (EC 6.1.1.1) (Tyrosyl-tRNA synthetase) (TyrRS) [Cleaved into: Tyrosine--tRNA ligase, cytoplasmic, N-terminally processed]	YARS	471992	492572	505771	374178	265078	276110	301113	231886
1774	Q9Y2Z4	SYYM_HUMAN	Tyrosine--tRNA ligase, mitochondrial (EC 6.1.1.1) (Tyrosyl-tRNA synthetase) (TyrRS)	YARS2	886303	793622	853036	897637	828834	843956	877092	866384
1775	P67809	YBOX1_HUMAN	Nuclease-sensitive element-binding protein 1 (CCAAT-binding transcription factor I subunit A) (CBF-A) (DNA-binding protein B) (DBPB) (Enhancer factor I subunit A) (EFI-A) (Y-box transcription factor) (Y-box-binding protein 1) (YB-1)	YBX1	1.09967e+06	1.07455e+06	1.0696e+06	1.05339e+06	1.00112e+06	941017	931864	910235
1776	Q5BJH7	YIF1B_HUMAN	Protein YIF1B (YIP1-interacting factor homolog B)	YIF1B	260524	265145	266609	279784	330396	296059	332039	327473
1777	E7EQR8	E7EQR8_HUMAN	Protein YIPF3	YIPF3	87474.8	93481.3	369000	372787	420856	322585	438541	439051
1778	E5RHH4	E5RHH4_HUMAN	Protein YIPF (Fragment)	YIPF5	59372.1	59285.2	63346.1	63030	86772.5	85234.2	92654.2	85582.9
1779	Q96TA2	YMEL1_HUMAN	ATP-dependent zinc metalloprotease YME1L1 (EC 3.4.24.-) (ATP-dependent metalloprotease FtsH1) (Meg-4) (Presenilin-associated metalloprotease) (PAMP) (YME1-like protein 1)	YME1L1	96706.1	118924	98844.3	116202	221481	227293	222441	222547
1780	P31946	1433B_HUMAN	14-3-3 protein beta/alpha (Protein 1054) (Protein kinase C inhibitor protein 1) (KCIP-1) [Cleaved into: 14-3-3 protein beta/alpha, N-terminally processed]	YWHAB	258550	255566	266644	265511	129443	132331	133443	122877
1781	P62258	1433E_HUMAN	14-3-3 protein epsilon (14-3-3E)	YWHAE	724513	715508	726481	716201	328421	293707	334949	286962
1782	P61981	1433G_HUMAN	14-3-3 protein gamma (Protein kinase C inhibitor protein 1) (KCIP-1) [Cleaved into: 14-3-3 protein gamma, N-terminally processed]	YWHAG	895772	951117	963322	850682	430984	487430	498065	470493
1783	P27348	1433T_HUMAN	14-3-3 protein theta (14-3-3 protein T-cell) (14-3-3 protein tau) (Protein HS1)	YWHAQ	392756	369464	374746	375513	207357	211344	200268	201482
1784	E7EX29	E7EX29_HUMAN	14-3-3 protein zeta/delta (Fragment)	YWHAZ	1.154e+06	1.08653e+06	1.09788e+06	1.0422e+06	461388	498090	475777	469574
1785	Q8N4Q0	PTGR3_HUMAN	Prostaglandin reductase 3 (PRG-3) (EC 1.3.1.48) (Zinc-binding alcohol dehydrogenase domain-containing protein 2)	ZADH2	103802	107240	106254	108977	115167	122958	120827	129757
1786	O75152	ZC11A_HUMAN	Zinc finger CCCH domain-containing protein 11A	ZC3H11A	474096	426885	444934	448616	356099	351834	326573	366633
1787	Q5T200	ZC3HD_HUMAN	Zinc finger CCCH domain-containing protein 13	ZC3H13	58705.3	32010.5	26334.1	29741.3	41298.9	38988.7	42818.2	44859.9
1788	Q8WU90	ZC3HF_HUMAN	Zinc finger CCCH domain-containing protein 15 (DRG family-regulatory protein 1) (Likely ortholog of mouse immediate early response erythropoietin 4)	ZC3H15	122562	113654	106037	141972	64275.3	74212.3	65719.4	63625.3
1789	E7ERS3	E7ERS3_HUMAN	Zinc finger CCCH domain-containing protein 18	ZC3H18	44097.9	38500.8	39409.5	35608.1	32903.1	28413.5	36969	36669.4
1790	M0QY97	M0QY97_HUMAN	Zinc finger CCCH domain-containing protein 4 (Fragment)	ZC3H4	42809.7	41733	47202.6	38380.7	30109.3	27716.6	32644.1	33260.1
1791	C9J6P4	C9J6P4_HUMAN	Zinc finger CCCH-type antiviral protein 1	ZC3HAV1	16562.1	16592.8	15082.1	15805.5	14705.1	5672.4	14603.4	14724.7
1792	C9J0I9	C9J0I9_HUMAN	Nuclear-interacting partner of ALK	ZC3HC1	47835.2	43828.7	41285	41451	31914.4	33326.8	36270.4	32881.3
1793	Q96MM3	ZFP42_HUMAN	Zinc finger protein 42 homolog (Zfp-42) (Reduced expression protein 1) (REX-1) (hREX-1) (Zinc finger protein 754)	ZFP42	130114	128299	122655	125156	183937	166717	181617	195891
1794	Q96KR1	ZFR_HUMAN	Zinc finger RNA-binding protein (hZFR) (M-phase phosphoprotein homolog)	ZFR	277465	268477	286802	276017	291125	273864	297225	248092
1795	O75844	FACE1_HUMAN	CAAX prenyl protease 1 homolog (EC 3.4.24.84) (Farnesylated proteins-converting enzyme 1) (FACE-1) (Prenyl protein-specific endoprotease 1) (Zinc metalloproteinase Ste24 homolog)	ZMPSTE24	539699	534471	507498	488064	785527	777047	784784	765377
1796	H7C4X9	H7C4X9_HUMAN	Protein kinase C-binding protein 1 (Fragment)	ZMYND8	38669.8	40559.5	43026.7	27895.9	42944.1	42990.1	47878.6	41363.3
1797	X6R4W8	X6R4W8_HUMAN	BUB3-interacting and GLEBS motif-containing protein ZNF207	ZNF207	384303	370986	149918	377974	373373	388303	412894	371389
1798	Q5BKZ1	ZN326_HUMAN	DBIRD complex subunit ZNF326 (Zinc finger protein 326) (Zinc finger protein interacting with mRNPs and DBC1)	ZNF326	526998	560068	558233	556817	614882	588602	568852	577207
1799	B7Z6B6	B7Z6B6_HUMAN	Zinc finger protein 346 (cDNA FLJ60877, highly similar to Zinc finger protein 346)	ZNF346	46389.1	44573.5	58690.3	13883	49125.5	10493.2	39954.3	50762.8
1800	Q14966	ZN638_HUMAN	Zinc finger protein 638 (Cutaneous T-cell lymphoma-associated antigen se33-1) (CTCL-associated antigen se33-1) (Nuclear protein 220) (Zinc finger matrin-like protein)	ZNF638	101111	101044	103450	91448.8	109786	122605	120513	99944.7
1801	O43264	ZW10_HUMAN	Centromere/kinetochore protein zw10 homolog	ZW10	52064.9	58009.7	103230	48619.6	83119.2	88005.3	96740.1	90632.4
1802	E7ENU4	E7ENU4_HUMAN	Deleted		1.33859e+06	1.34431e+06	1.11096e+06	1.11778e+06	1.41095e+06	1.42891e+06	1.37823e+06	1.41238e+06
1803	F5H2V0	F5H2V0_HUMAN	Deleted		579750	597824	589316	587319	496909	514642	536185	519524
1804	B4DLN1	B4DLN1_HUMAN	Uncharacterized protein (cDNA FLJ60124, highly similar to Mitochondrial dicarboxylate carrier)		1.92537e+06	1.89056e+06	1.86375e+06	1.84783e+06	2.52144e+06	2.63686e+06	2.64189e+06	2.66027e+06
1805	J9JID7	J9JID7_HUMAN	Deleted		1.42247e+06	1.47482e+06	1.48662e+06	1.40731e+06	1.69413e+06	1.66491e+06	1.72285e+06	1.32456e+06
1806	B4DT77	B4DT77_HUMAN	Annexin		1.63022e+06	1.70584e+06	1.65134e+06	1.6993e+06	2.41525e+06	2.39702e+06	2.5782e+06	2.58162e+06
1807	J3KNL3	J3KNL3_HUMAN	Deleted		589958	552061	529975	582204	516794	523051	556406	535086
1808	B1AVU8	B1AVU8_HUMAN	Deleted		2.81477e+06	2.89547e+06	2.91663e+06	2.92571e+06	2.40976e+06	2.47239e+06	2.31473e+06	2.28325e+06
1809	F5H2U2	F5H2U2_HUMAN	Deleted		646219	639878	759596	610546	673543	743865	778948	661404
1810	F8W031	F8W031_HUMAN	Uncharacterized protein (Fragment)		1.31111e+06	1.29348e+06	1.28588e+06	1.27003e+06	1.58963e+06	1.59543e+06	1.56954e+06	1.53984e+06
1811	F6S0T5	F6S0T5_HUMAN	Deleted		265147	185897	242379	282577	228149	201370	239749	171668
1812	U3KQJ1	U3KQJ1_HUMAN	Deleted		804088	746737	751576	751495	844208	761095	821369	790419
1813	J3KNT0	J3KNT0_HUMAN	Deleted		770586	803356	841020	828505	292759	322778	289923	280062
1814	J3KQ73	J3KQ73_HUMAN	Deleted		232877	223362	248172	241471	319804	289616	310121	304667
1815	F8W6E4	F8W6E4_HUMAN	Deleted		572180	514291	523918	599372	631678	621710	573679	573517
1816	F5GXC8	F5GXC8_HUMAN	Deleted		384057	370486	378189	395511	368333	358149	372426	362722
1817	H3BN98	H3BN98_HUMAN	Uncharacterized protein (Fragment)		490003	501308	480887	513655	544221	526980	522084	475391
1818	F5GWY0	F5GWY0_HUMAN	Deleted		447185	578755	500335	473855	654018	629452	648703	683938
1819	E7EUE1	E7EUE1_HUMAN	Deleted		113840	102096	111401	111048	253035	274132	234632	208836
1820	E7EVD1	E7EVD1_HUMAN	Deleted		421276	431615	290810	505516	411320	270589	422926	306952
1821	B7Z7Q6	B7Z7Q6_HUMAN	cDNA FLJ57232, highly similar to Lysosomal Pro-X carboxypeptidase (EC3.4.16.2)		248949	245826	1.3795e+06	270293	237557	1.03299e+06	256317	245968
1822	A6NN80	A6NN80_HUMAN	Deleted		158206	127529	135605	133429	228075	241695	259167	259660
1823	J3KPW7	J3KPW7_HUMAN	Deleted		390448	385138	366352	356191	377094	414333	432453	395452
1824	Q5VT94	Q5VT94_HUMAN	Deleted		956405	1.0133e+06	917413	896186	2.00296e+06	2.05779e+06	2.05983e+06	2.09918e+06
1825	F5H1N1	F5H1N1_HUMAN	Deleted		193510	172199	185142	192205	367378	399538	344043	295460
1826	F5H4B1	F5H4B1_HUMAN	Deleted		136494	148039	129041	127411	84073.4	92862.6	87944.8	76826.8
1827	H0YHG0	H0YHG0_HUMAN	Uncharacterized protein (Fragment)		872264	926664	902321	884402	294131	251922	349657	304192
1828	F5H698	F5H698_HUMAN	Deleted		290121	303487	283697	286598	192669	151906	140370	223308
1829	B7Z2R9	B7Z2R9_HUMAN	cDNA FLJ52540, highly similar to Lysosome-associated membrane glycoprotein 2		1.91069e+06	1.72032e+06	1.71508e+06	1.82807e+06	1.75428e+06	1.92988e+06	1.93152e+06	1.79826e+06
1830	F5H8E5	F5H8E5_HUMAN	Deleted		145426	158836	132565	97574.1	83648.1	85199.8	119114	125291
1831	E7EVL4	E7EVL4_HUMAN	Deleted		73022.4	29407.2	51771.1	50919.9	65327.2	149969	170372	146220
1832	F5H7N9	F5H7N9_HUMAN	Deleted		419356	464764	426867	425080	458600	464473	464860	499089
1833	F5H4G7	F5H4G7_HUMAN	Deleted		173667	138050	164471	172511	79410.4	142268	157563	138940
1834	H7BYM6	H7BYM6_HUMAN	Deleted		322042	347460	407484	364129	465984	456635	465217	460988
1835	B4DN60	B4DN60_HUMAN	cDNA FLJ52703, highly similar to Asparaginyl-tRNA synthetase, cytoplasmic (EC6.1.1.22)		152627	154342	170008	153906	44642.1	101066	55350	72861.8
1836	G8JLE0	G8JLE0_HUMAN	Deleted		24995.4	22663.2	23271.5	22983.3	29348.9	26845.4	29419.4	27528.3
1837	E7ESI6	E7ESI6_HUMAN	Deleted		111811	112343	126632	112595	83758.6	86574	87124.7	84942
1838	J3KQE0	J3KQE0_HUMAN	Deleted		109738	95013	118833	95558.6	105260	132257	122372	145376
1839	H0YAE9	H0YAE9_HUMAN	Uncharacterized protein (Fragment)		87323.7	95865.6	82661.6	78723.8	65501.2	63924.5	79705.1	87218.7
1840	F8W6L6	F8W6L6_HUMAN	Deleted		28960.7	32559.1	30638.3	44170.5	29722.5	23097.6	3822.28	22575.8
1841	Q4TT38	Q4TT38_HUMAN	Deleted		45289.8	30534.7	60198.4	46240.1	59093.6	37436.2	57492.1	49672.6
1842	A6NG51	A6NG51_HUMAN	Deleted		93973.8	105267	95715	99020.4	48230.9	28474.9	55507.1	72368.3
1843	G3V599	G3V599_HUMAN	Uncharacterized protein		90447.3	333248	328420	347827	264314	219642	125802	272312
1844	J3KN00	J3KN00_HUMAN	Deleted		400558	423929	432095	415370	668718	610737	656991	646877
1845	G3V1R9	G3V1R9_HUMAN	Deleted		282355	238161	278926	262831	139013	123074	125500	125646
1846	B4E2V5	B4E2V5_HUMAN	cDNA FLJ52062, highly similar to Erythrocyte band 7 integral membrane protein		27639.1	31252.6	27483.3	39467.7	35146.6	38059.7	29966.8	21387
1847	V9GYP5	V9GYP5_HUMAN	Uncharacterized protein (Fragment)		131127	127733	63895.3	122523	259198	271758	329449	257570
1848	H7C417	H7C417_HUMAN	Uncharacterized protein (Fragment)		182397	163104	162967	160831	268825	290316	314648	272622
1849	F8W9Y0	F8W9Y0_HUMAN	Deleted		5909.75	32948.4	45241.9	47590.8	33195.4	29702.4	42690.5	32069.9
1850	F5GZJ1	F5GZJ1_HUMAN	Deleted		37529.2	37604.8	39909.5	41571.6	35828.8	33279.9	32391.7	35178.1
1851	B7Z6Q6	B7Z6Q6_HUMAN	Kinesin-like protein		60136.5	119395	106872	124082	68114.7	52493.2	53842.7	42949
1852	F5H241	F5H241_HUMAN	Deleted		20339.1	22729.6	13049.9	26410.3	17375.1	68461.4	26749.4	18449.7
1853	E9PDM3	E9PDM3_HUMAN	Deleted		3249.02	4008.14	5367.16	3694.47	7416.21	8752.87	8953.89	8834.2
1854	B4DLU3	B4DLU3_HUMAN	cDNA FLJ55337, highly similar to Homo sapiens phosphatidylglycerophosphate synthase 1 (PGS1), mRNA		15267.5	14646.6	9822.76	10166.1	11478.1	17625.4	19993.5	17311.5
1855	U3KQ30	U3KQ30_HUMAN	Deleted.		56255.5	53666.5	48395.8	43617.7	55754.3	45103.5	54563.2	69035.6
1856	K7ERE1	K7ERE1_HUMAN	Uncharacterized protein		13939.1	19055.2	16948.8	19136.9	24335.1	27107.9	30061.2	19679.1
1857	I3L3B4	I3L3B4_HUMAN	Uncharacterized protein (Fragment)		176474	170698	179010	181614	210695	222647	249678	236237
1858	H0YBZ3	H0YBZ3_HUMAN	Deleted		104708	94782.4	94157.4	83265.1	120193	97468.3	110385	102570
1859	J3KNH7	J3KNH7_HUMAN	Deleted		91786.4	74083.5	89833.4	28366.4	57434.1	76270.6	63353.3	62386.9
1860	F5H4L7	F5H4L7_HUMAN	Deleted		100427	112805	99851.1	93687.3	60432.9	60276	62403.2	67571.2
1861	U3KQ79	U3KQ79_HUMAN	Deleted		32669.7	34340.7	34841.5	35042.4	32096	33099.5	33291.5	33644.9
1862	F5H4X1	F5H4X1_HUMAN	Deleted		219838	222498	242922	222917	79350.2	160924	172528	166871
1863	F5H3P5	F5H3P5_HUMAN	Deleted		85235.5	95673.4	94596.6	94087.6	49413.4	50083.9	53484.9	49394
1864	F5H3T8	F5H3T8_HUMAN	Deleted		103801	99629.9	115156	103224	53618.7	65696.5	21424.9	61704.5
1865	F8W9B5	F8W9B5_HUMAN	Deleted		16991.1	23998.9	17553.5	11990.9	9790.13	12608.4	27444.2	25094.3
1866	U3KQB9	U3KQB9_HUMAN	Deleted		60682.4	54164.8	59414.4	48009.8	52875.3	61994.1	52574.5	3524.04
1867	F5H569	F5H569_HUMAN	Deleted		58938.5	32051.2	73068.5	60009.6	110404	120780	115522	97709.6
1868	G5E959	G5E959_HUMAN	Deleted		18342	1822.54	23314.5	5168.99	25916	24438.1	23773.6	22946.6
1869	H9KV46	H9KV46_HUMAN	Deleted		13071.8	3064.95	2614.4	13619.1	11470.5	1333.29	4256.09	2679.95
1870	B7Z403	B7Z403_HUMAN	cDNA FLJ55095		77664.7	70329.3	65202.6	61319.4	37245	48647.5	48655	38132.3
1871	F5GYC3	F5GYC3_HUMAN	Deleted		48902.5	54800.2	55364.9	56091.5	60090.9	59021.1	66164.2	68563.9

## Sheet: Filtered protein quantification
					Quantitative data of each replicate
Group	UniProt Accession Number	UniProt Entry Name	Protein Name	Gene Name	Ctrl-K562_1_1	Ctrl-K562_1_2	Ctrl-K562_2_1	Ctrl-K562_2_2	Curcu-K562_1_1	Curcu-K562_1_2	Curcu-K562_2_1	Curcu-K562_2_2	Mean Ctrl-K562	Mean Curcu-K562	Fold Change (FC) Curcu-K562 vs Ctrl-K562	p-value	No. of Quantified Peptides/Protein
1	Q9NRG9	AAAS_HUMAN	Aladin (Adracalin)	AAAS	363011	318935	332393	319768	372021	377521	434602	355863	333527	385002	1.15434	0.0422225	4
2	P49588	SYAC_HUMAN	Alanine--tRNA ligase, cytoplasmic (EC 6.1.1.7) (Alanyl-tRNA synthetase) (AlaRS) (Renal carcinoma antigen NY-REN-42)	AARS	72215.1	93977.2	100833	47381	34492	25750.1	37149.9	26906	78601.5	31074.5	0.395342	0.00858212	1
3	Q5JTZ9	SYAM_HUMAN	Alanine--tRNA ligase, mitochondrial (EC 6.1.1.7) (Alanyl-tRNA synthetase) (AlaRS)	AARS2	2.04027e+06	2.08967e+06	2.17458e+06	2.13441e+06	2.04951e+06	2.02729e+06	2.06825e+06	2.06043e+06	2.10973e+06	2.05137e+06	0.972338	0.10209	10
4	Q9NRK6	ABCBA_HUMAN	ATP-binding cassette sub-family B member 10, mitochondrial (ATP-binding cassette transporter 10) (ABC transporter 10 protein) (Mitochondrial ATP-binding cassette 2) (M-ABC2)	ABCB10	82348.6	113863	111960	101474	89983.4	81319.3	95348.6	84474.4	102411	87781.4	0.857144	0.111854	2
5	Q9NP58	ABCB6_HUMAN	ATP-binding cassette sub-family B member 6, mitochondrial (Mitochondrial ABC transporter 3) (Mt-ABC transporter 3) (P-glycoprotein-related protein) (Ubiquitously-expressed mammalian ABC half transporter)	ABCB6	193448	115479	250341	263959	294655	268772	279444	274924	205807	279449	1.35782	0.0748211	4
6	O75027	ABCB7_HUMAN	ATP-binding cassette sub-family B member 7, mitochondrial (ATP-binding cassette transporter 7) (ABC transporter 7 protein)	ABCB7	117567	107479	137944	152069	145900	154832	136270	170293	128765	151824	1.17908	0.111328	2
7	P61221	ABCE1_HUMAN	ATP-binding cassette sub-family E member 1 (2'-5'-oligoadenylate-binding protein) (HuHP68) (RNase L inhibitor) (Ribonuclease 4 inhibitor) (RNS4I)	ABCE1	139276	131127	141171	138101	86114.3	163072	130686	88585.4	137419	117114	0.852245	0.31566	2
8	Q8NE71	ABCF1_HUMAN	ATP-binding cassette sub-family F member 1 (ATP-binding cassette 50) (TNF-alpha-stimulated ABC protein)	ABCF1	428026	435983	440192	452669	437706	468117	472438	408774	439217	446759	1.01717	0.648004	5
9	Q9NUJ1	ABHDA_HUMAN	Mycophenolic acid acyl-glucuronide esterase, mitochondrial (EC 3.1.1.93) (Alpha/beta hydrolase domain-containing protein 10) (Abhydrolase domain-containing protein 10)	ABHD10	284515	295775	273577	267328	224439	259443	227405	229993	280299	235320	0.839532	0.00463819	3
10	Q8NFV4	ABHDB_HUMAN	Protein ABHD11 (EC 3.-.-.-) (Alpha/beta hydrolase domain-containing protein 11) (Abhydrolase domain-containing protein 11) (Williams-Beuren syndrome chromosomal region 21 protein)	ABHD11	113409	125580	117120	71301.5	111336	122233	117040	110236	106852	115211	1.07823	0.526469	2
11	O95870	ABHGA_HUMAN	Protein ABHD16A (EC 3.-.-.-) (Alpha/beta hydrolase domain-containing protein 16A) (Abhydrolase domain-containing protein 16A) (HLA-B-associated transcript 5) (Protein G5)	ABHD16A	112580	109067	110822	107785	137070	129220	144200	139070	110063	137390	1.24828	0.0001625	1
12	Q8WTS1	ABHD5_HUMAN	1-acylglycerol-3-phosphate O-acyltransferase ABHD5 (EC 2.3.1.51) (Abhydrolase domain-containing protein 5) (Lipid droplet-binding protein CGI-58)	ABHD5	115507	109398	127963	128210	122135	136866	130730	118161	120269	126973	1.05574	0.328185	1
13	P09110	THIK_HUMAN	3-ketoacyl-CoA thiolase, peroxisomal (EC 2.3.1.16) (Acetyl-CoA acyltransferase) (Beta-ketothiolase) (Peroxisomal 3-oxoacyl-CoA thiolase)	ACAA1	484996	566428	539368	541190	677241	606647	595488	674460	532995	638459	1.19787	0.00884957	7
14	P42765	THIM_HUMAN	3-ketoacyl-CoA thiolase, mitochondrial (EC 2.3.1.16) (Acetyl-CoA acyltransferase) (Beta-ketothiolase) (Mitochondrial 3-oxoacyl-CoA thiolase) (T1)	ACAA2	232887	255268	182812	228329	227090	220589	214108	211759	224824	218386	0.971366	0.693782	2
15	Q9H845	ACAD9_HUMAN	Acyl-CoA dehydrogenase family member 9, mitochondrial (ACAD-9) (EC 1.3.99.-)	ACAD9	695759	734757	686694	693909	787284	773417	718142	687777	702780	741655	1.05532	0.181833	5
16	Q5T4U5	Q5T4U5_HUMAN	Acyl-Coenzyme A dehydrogenase, C-4 to C-12 straight chain, isoform CRA_a (Medium-chain-specific acyl-CoA dehydrogenase, mitochondrial)	ACADM	3.52052e+06	3.48346e+06	3.58616e+06	3.5607e+06	3.31483e+06	3.2481e+06	3.26783e+06	3.22477e+06	3.53771e+06	3.26388e+06	0.922598	8.98916e-05	10
17	E9PE82	E9PE82_HUMAN	Short-chain-specific acyl-CoA dehydrogenase, mitochondrial	ACADS	44531.9	47851.2	46245.1	42880.9	25715.3	24289.5	26686.7	21848.8	45377.3	24635.1	0.542895	8.97852e-06	1
18	P45954	ACDSB_HUMAN	Short/branched chain specific acyl-CoA dehydrogenase, mitochondrial (SBCAD) (EC 1.3.8.5) (2-methyl branched chain acyl-CoA dehydrogenase) (2-MEBCAD) (2-methylbutyryl-coenzyme A dehydrogenase) (2-methylbutyryl-CoA dehydrogenase)	ACADSB	127261	122764	111682	126119	95542.1	107743	69979.2	92278.3	121957	91385.6	0.749329	0.0122362	3
19	P49748	ACADV_HUMAN	Very long-chain specific acyl-CoA dehydrogenase, mitochondrial (VLCAD) (EC 1.3.8.9)	ACADVL	3.67973e+06	3.71296e+06	3.6005e+06	3.72508e+06	3.62289e+06	3.60538e+06	3.66967e+06	3.72545e+06	3.67957e+06	3.65585e+06	0.993554	0.56388	10
20	P24752	THIL_HUMAN	Acetyl-CoA acetyltransferase, mitochondrial (EC 2.3.1.9) (Acetoacetyl-CoA thiolase) (T2)	ACAT1	6.58409e+06	6.85493e+06	6.86194e+06	6.57893e+06	5.93557e+06	5.73271e+06	6.06956e+06	5.91845e+06	6.71997e+06	5.91407e+06	0.880074	0.000266552	10
21	Q9H3P7	GCP60_HUMAN	Golgi resident protein GCP60 (Acyl-CoA-binding domain-containing protein 3) (Golgi complex-associated protein 1) (GOCAP1) (Golgi phosphoprotein 1) (GOLPH1) (PBR- and PKA-associated protein 7) (Peripheral benzodiazepine receptor-associated protein PAP7) [Cleaved into: Golgi resident protein GCP60, N-terminally processed]	ACBD3	23621.2	29312.7	22573.6	30143.6	20249.9	1859.67	3004.13	2428.77	26412.8	6885.62	0.260693	0.0069875	1
22	S4R3H4	S4R3H4_HUMAN	Apoptotic chromatin condensation inducer in the nucleus	ACIN1	968188	1.07962e+06	1.01474e+06	947476	987726	1.02774e+06	1.15563e+06	1.09435e+06	1.00251e+06	1.06636e+06	1.06369	0.224845	9
23	P53396	ACLY_HUMAN	ATP-citrate synthase (EC 2.3.3.8) (ATP-citrate (pro-S-)-lyase) (ACL) (Citrate cleavage enzyme)	ACLY	305235	237273	279709	264074	137719	72082.7	96694	126227	271573	108181	0.398348	0.000210245	2
24	Q99798	ACON_HUMAN	Aconitate hydratase, mitochondrial (Aconitase) (EC 4.2.1.3) (Citrate hydro-lyase)	ACO2	3.77943e+06	3.84163e+06	4.05815e+06	3.95728e+06	3.43557e+06	3.4499e+06	3.5571e+06	3.5562e+06	3.90912e+06	3.49969e+06	0.895263	0.00111115	10
25	Q9NPJ3	ACO13_HUMAN	Acyl-coenzyme A thioesterase 13 (Acyl-CoA thioesterase 13) (EC 3.1.2.-) (Thioesterase superfamily member 2) [Cleaved into: Acyl-coenzyme A thioesterase 13, N-terminally processed]	ACOT13	2.44848e+06	2.57257e+06	2.52371e+06	2.42264e+06	2.11869e+06	2.20572e+06	2.17097e+06	2.29108e+06	2.49185e+06	2.19661e+06	0.881519	0.00104308	6
26	Q9BR14	Q9BR14_HUMAN	Acyl-coenzyme A thioesterase 8 (Fragment)	ACOT8	41764.3	30546.8	38319.8	13385.8	12374.3	48537.1	30667.9	46927.8	31004.2	34626.8	1.11684	0.743025	1
27	Q9Y305	ACOT9_HUMAN	Acyl-coenzyme A thioesterase 9, mitochondrial (Acyl-CoA thioesterase 9) (EC 3.1.2.-) (Acyl-CoA thioester hydrolase 9)	ACOT9	607623	476268	486853	606149	455446	600467	461450	481591	544223	499739	0.918261	0.405423	9
28	Q15067	ACOX1_HUMAN	Peroxisomal acyl-coenzyme A oxidase 1 (AOX) (EC 1.3.3.6) (Palmitoyl-CoA oxidase) (Straight-chain acyl-CoA oxidase) (SCOX)	ACOX1	213363	207064	208975	179342	207147	235567	259705	214356	202186	229194	1.13358	0.104422	3
29	D3YTI2	D3YTI2_HUMAN	Low molecular weight phosphotyrosine protein phosphatase	ACP1	294503	322900	308690	340726	183262	179566	196833	208738	316705	192099	0.606557	4.5105e-05	1
30	F5H5A1	F5H5A1_HUMAN	Acyl-CoA synthetase family member 3, mitochondrial	ACSF3	25416	49029.1	16247.5	52084.6	37031.2	34311.6	36064.9	49593.6	35694.3	39250.3	1.09963	0.720268	1
31	O95573	ACSL3_HUMAN	Long-chain-fatty-acid--CoA ligase 3 (EC 6.2.1.3) (Long-chain acyl-CoA synthetase 3) (LACS 3)	ACSL3	1.74095e+06	1.71895e+06	1.61683e+06	1.68792e+06	1.85069e+06	1.76852e+06	1.74967e+06	1.8063e+06	1.69116e+06	1.7938e+06	1.06069	0.0264295	9
32	O60488	ACSL4_HUMAN	Long-chain-fatty-acid--CoA ligase 4 (EC 6.2.1.3) (Long-chain acyl-CoA synthetase 4) (LACS 4)	ACSL4	36747.4	57823.7	61395.7	37813.5	34844.1	35465.9	57398.1	38544.9	48445.1	41563.3	0.857946	0.444209	2
33	P60709	ACTB_HUMAN	Actin, cytoplasmic 1 (Beta-actin) [Cleaved into: Actin, cytoplasmic 1, N-terminally processed]	ACTB	3.9835e+07	4.07498e+07	4.06584e+07	4.04251e+07	2.0409e+07	2.03672e+07	2.02227e+07	1.97624e+07	4.04171e+07	2.01903e+07	0.499549	2.60897e-10	10
34	O96019	ACL6A_HUMAN	Actin-like protein 6A (53 kDa BRG1-associated factor A) (Actin-related protein Baf53a) (ArpNbeta) (BRG1-associated factor 53A) (BAF53A) (INO80 complex subunit K)	ACTL6A	529067	487408	500250	452591	529361	523615	522242	330340	492329	476390	0.967625	0.766195	4
35	O43707	ACTN4_HUMAN	Alpha-actinin-4 (Non-muscle alpha-actinin 4)	ACTN4	1.79216e+06	1.76378e+06	1.84686e+06	1.89035e+06	934645	984192	1.04596e+06	1.11272e+06	1.82329e+06	1.01938e+06	0.559089	2.81708e-06	10
36	P42025	ACTY_HUMAN	Beta-centractin (Actin-related protein 1B) (ARP1B)	ACTR1B	63702.8	65898.8	69244.5	72977	36354.7	36973.2	35448	33586.5	67955.8	35590.6	0.523732	5.48903e-06	1
37	O14672	ADA10_HUMAN	Disintegrin and metalloproteinase domain-containing protein 10 (ADAM 10) (EC 3.4.24.81) (CDw156) (Kuzbanian protein homolog) (Mammalian disintegrin-metalloprotease) (CD antigen CD156c)	ADAM10	55908.8	62221.1	67314.7	66197.6	69871.2	68479.9	63759.9	63738.7	62910.5	66462.4	1.05646	0.285421	1
38	Q9BRR6	ADPGK_HUMAN	ADP-dependent glucokinase (ADP-GK) (ADPGK) (EC 2.7.1.147) (RbBP-35)	ADPGK	50974.9	44693.4	66542.4	51005.7	54519.2	66584.2	64230.1	65503.1	53304.1	62709.1	1.17644	0.133293	1
39	Q16186	ADRM1_HUMAN	Proteasomal ubiquitin receptor ADRM1 (110 kDa cell membrane glycoprotein) (Gp110) (Adhesion-regulating molecule 1) (ARM-1) (Proteasome regulatory particle non-ATPase 13) (hRpn13) (Rpn13 homolog)	ADRM1	50947.6	48979.1	50313	50185.1	22228.3	19219.7	23300.5	20812	50106.2	21390.1	0.426896	1.02014e-07	1
40	Q9Y4W6	AFG32_HUMAN	AFG3-like protein 2 (EC 3.4.24.-) (Paraplegin-like protein)	AFG3L2	2.65109e+06	2.76864e+06	2.55109e+06	2.66153e+06	3.05295e+06	3.0429e+06	3.06434e+06	3.02653e+06	2.65809e+06	3.04668e+06	1.14619	0.00013594	10
41	Q53H12	AGK_HUMAN	Acylglycerol kinase, mitochondrial (hAGK) (EC 2.7.1.107) (EC 2.7.1.94) (Multiple substrate lipid kinase) (HsMuLK) (MuLK) (Multi-substrate lipid kinase)	AGK	911788	955509	887492	1.01384e+06	1.36301e+06	1.43667e+06	1.40212e+06	1.44531e+06	942157	1.41178e+06	1.49845	8.17555e-06	7
42	Q9NUQ2	PLCE_HUMAN	1-acyl-sn-glycerol-3-phosphate acyltransferase epsilon (EC 2.3.1.51) (1-acylglycerol-3-phosphate O-acyltransferase 5) (1-AGP acyltransferase 5) (1-AGPAT 5) (Lysophosphatidic acid acyltransferase epsilon) (LPAAT-epsilon)	AGPAT5	136753	147708	141036	149095	254379	237703	237617	200680	143648	232595	1.6192	0.000270724	2
43	O00116	ADAS_HUMAN	Alkyldihydroxyacetonephosphate synthase, peroxisomal (Alkyl-DHAP synthase) (EC 2.5.1.26) (Aging-associated gene 5 protein) (Alkylglycerone-phosphate synthase)	AGPS	1.1268e+06	1.1822e+06	1.16605e+06	1.13827e+06	1.43051e+06	1.4584e+06	1.49607e+06	1.50533e+06	1.15333e+06	1.47258e+06	1.27681	5.79143e-06	10
44	Q6RW13	ATRAP_HUMAN	Type-1 angiotensin II receptor-associated protein (AT1 receptor-associated protein)	AGTRAP	72976.7	69104.6	68349.9	69026.2	77711.1	75819.4	72739.6	74026.6	69864.4	75074.2	1.07457	0.0135826	1
45	P23526	SAHH_HUMAN	Adenosylhomocysteinase (AdoHcyase) (EC 3.3.1.1) (S-adenosyl-L-homocysteine hydrolase)	AHCY	297045	311271	316897	306012	100546	94598.4	117603	103783	307806	104133	0.338306	6.69354e-08	2
46	Q09666	AHNK_HUMAN	Neuroblast differentiation-associated protein AHNAK (Desmoyokin)	AHNAK	2.13954e+06	2.09718e+06	2.1073e+06	2.13983e+06	1.59174e+06	1.54603e+06	1.62373e+06	1.64625e+06	2.12096e+06	1.60193e+06	0.755287	6.97208e-07	10
47	H0YJG7	H0YJG7_HUMAN	Activator of 90 kDa heat shock protein ATPase homolog 1 (Fragment)	AHSA1	170093	154374	164853	158909	70296.3	75116.4	63861.8	66059.6	162057	68833.5	0.424748	5.75429e-07	1
48	O95831	AIFM1_HUMAN	Apoptosis-inducing factor 1, mitochondrial (EC 1.1.1.-) (Programmed cell death protein 8)	AIFM1	5.40107e+06	5.19038e+06	5.30123e+06	5.32353e+06	5.46871e+06	5.29634e+06	5.50165e+06	5.54554e+06	5.30405e+06	5.45306e+06	1.02809	0.0766542	10
49	Q12904	AIMP1_HUMAN	Aminoacyl tRNA synthase complex-interacting multifunctional protein 1 (Multisynthase complex auxiliary component p43) [Cleaved into: Endothelial monocyte-activating polypeptide 2 (EMAP-2) (Endothelial monocyte-activating polypeptide II) (EMAP-II) (Small inducible cytokine subfamily E member 1)]	AIMP1	91127.6	93044	88616.3	77896.3	53346.5	46159.1	40517.5	56201.1	87671.1	49056	0.559547	0.000220922	1
50	F8W1A4	F8W1A4_HUMAN	Adenylate kinase 2, mitochondrial (AK 2) (EC 2.7.4.3) (ATP-AMP transphosphorylase 2) (ATP:AMP phosphotransferase) (Adenylate monophosphate kinase)	AK2	1.37751e+07	1.40377e+07	1.40315e+07	1.41041e+07	1.19e+07	1.21702e+07	1.21456e+07	1.20477e+07	1.39871e+07	1.20659e+07	0.862645	9.48157e-07	10
51	Q9UIJ7	KAD3_HUMAN	GTP:AMP phosphotransferase AK3, mitochondrial (EC 2.7.4.10) (Adenylate kinase 3) (AK 3) (Adenylate kinase 3 alpha-like 1)	AK3	665559	661726	697461	628994	628345	547514	542170	553979	663435	568002	0.856153	0.00821298	4
52	P27144	KAD4_HUMAN	Adenylate kinase 4, mitochondrial (AK 4) (EC 2.7.4.10) (EC 2.7.4.6) (Adenylate kinase 3-like) (GTP:AMP phosphotransferase AK4)	AK4	722443	792991	734581	735847	685487	724115	700929	723668	746465	708550	0.949207	0.0847979	4
53	Q92667	AKAP1_HUMAN	A-kinase anchor protein 1, mitochondrial (A-kinase anchor protein 149 kDa) (AKAP 149) (Dual specificity A-kinase-anchoring protein 1) (D-AKAP-1) (Protein kinase A-anchoring protein 1) (PRKA1) (Spermatid A-kinase anchor protein 84) (S-AKAP84)	AKAP1	12939.1	1441.6	10582.7	7581.67	2436.75	9345.55	3700.83	2855.3	8136.27	4584.61	0.563478	0.275595	1
54	Q02952	AKA12_HUMAN	A-kinase anchor protein 12 (AKAP-12) (A-kinase anchor protein 250 kDa) (AKAP 250) (Gravin) (Myasthenia gravis autoantigen)	AKAP12	40029.6	37767.7	37325.3	52758.3	40499.2	40309.8	44659.2	49329.8	41970.2	43699.5	1.0412	0.696218	1
55	O43823	AKAP8_HUMAN	A-kinase anchor protein 8 (AKAP-8) (A-kinase anchor protein 95 kDa) (AKAP 95)	AKAP8	6828.78	12454.1	17934.8	16247.3	52433.4	47819.4	55738.8	14465.8	13366.2	42614.3	3.18821	0.0248372	1
56	Q9ULX6	AKP8L_HUMAN	A-kinase anchor protein 8-like (AKAP8-like protein) (Helicase A-binding protein 95) (HAP95) (Homologous to AKAP95 protein) (HA95) (Neighbor of A-kinase-anchoring protein 95) (Neighbor of AKAP95)	AKAP8L	233881	259988	232524	266679	198537	153886	169182	167456	248268	172265	0.693867	0.00105396	2
57	B4DK69	B4DK69_HUMAN	Aldo-keto reductase family 1 member C2 (cDNA FLJ52680, highly similar to Aldo-keto reductase family 1 member C2 (EC 1.-.-.-))	AKR1C2	211522	110260	182595	114458	122167	144570	145900	147048	154709	139921	0.904417	0.588194	2
58	H3BLU7	H3BLU7_HUMAN	Aflatoxin B1 aldehyde reductase member 2 (Fragment)	AKR7A2	95634.9	95322.7	106350	93307	68186.3	77839.9	73509.7	70692.2	97653.6	72557	0.743004	0.000432268	1
59	H0YA55	H0YA55_HUMAN	Serum albumin (Fragment)	ALB	487712	516620	482809	493144	473859	471813	426122	437660	495071	452364	0.913735	0.0237382	1
60	P54886	P5CS_HUMAN	Delta-1-pyrroline-5-carboxylate synthase (P5CS) (Aldehyde dehydrogenase family 18 member A1) [Includes: Glutamate 5-kinase (GK) (EC 2.7.2.11) (Gamma-glutamyl kinase); Gamma-glutamyl phosphate reductase (GPR) (EC 1.2.1.41) (Glutamate-5-semialdehyde dehydrogenase) (Glutamyl-gamma-semialdehyde dehydrogenase)]	ALDH18A1	1.83973e+06	1.90097e+06	1.82218e+06	1.88766e+06	1.63949e+06	1.61529e+06	1.58528e+06	1.60772e+06	1.86263e+06	1.61194e+06	0.865411	2.669e-05	8
61	O94788	AL1A2_HUMAN	Retinal dehydrogenase 2 (RALDH 2) (RalDH2) (EC 1.2.1.36) (Aldehyde dehydrogenase family 1 member A2) (Retinaldehyde-specific dehydrogenase type 2) (RALDH(II))	ALDH1A2	186731	174425	181947	80090.5	96714.1	102575	113933	107824	155798	105261	0.675626	0.0960862	2
62	P30837	AL1B1_HUMAN	Aldehyde dehydrogenase X, mitochondrial (EC 1.2.1.3) (Aldehyde dehydrogenase 5) (Aldehyde dehydrogenase family 1 member B1)	ALDH1B1	2.07484e+06	2.12365e+06	2.06991e+06	2.09024e+06	1.73798e+06	1.68855e+06	1.68728e+06	1.73128e+06	2.08966e+06	1.71127e+06	0.818924	8.03469e-07	10
63	P05091	ALDH2_HUMAN	Aldehyde dehydrogenase, mitochondrial (EC 1.2.1.3) (ALDH class 2) (ALDH-E2) (ALDHI)	ALDH2	260292	294864	271422	267016	235043	159300	232988	244015	273398	217837	0.796773	0.038533	5
64	P30038	AL4A1_HUMAN	Delta-1-pyrroline-5-carboxylate dehydrogenase, mitochondrial (P5C dehydrogenase) (EC 1.2.1.88) (Aldehyde dehydrogenase family 4 member A1) (L-glutamate gamma-semialdehyde dehydrogenase)	ALDH4A1	425162	536735	534616	519719	479033	492809	512298	336491	504058	455158	0.902987	0.348895	5
65	C9J8Q5	C9J8Q5_HUMAN	Succinate-semialdehyde dehydrogenase, mitochondrial	ALDH5A1	230837	241725	259953	253036	216331	220818	224967	234894	246388	224252	0.910161	0.0259364	2
66	P04075	ALDOA_HUMAN	Fructose-bisphosphate aldolase A (EC 4.1.2.13) (Lung cancer antigen NY-LU-1) (Muscle-type aldolase)	ALDOA	5.96713e+06	5.92275e+06	6.05842e+06	6.01953e+06	2.32392e+06	2.33759e+06	2.30464e+06	2.33084e+06	5.99196e+06	2.32425e+06	0.387895	2.24522e-11	9
67	P09972	ALDOC_HUMAN	Fructose-bisphosphate aldolase C (EC 4.1.2.13) (Brain-type aldolase)	ALDOC	294738	316012	335413	322717	82638.6	74718.8	73258	102352	317220	83241.7	0.26241	6.39861e-07	2
68	Q9Y673	ALG5_HUMAN	Dolichyl-phosphate beta-glucosyltransferase (DolP-glucosyltransferase) (EC 2.4.1.117) (Asparagine-linked glycosylation protein 5 homolog)	ALG5	135198	144438	138697	146073	134097	135988	162034	158938	141102	147764	1.04722	0.425892	1
69	H0YCW6	H0YCW6_HUMAN	Mannosyltransferase (EC 2.4.1.-) (Fragment)	ALG9	15525.9	27937.1	21099.7	7540.91	28102.9	9102.42	2282.78	33782.5	18025.9	18317.7	1.01619	0.97423	1
70	E9PB61	E9PB61_HUMAN	THO complex subunit 4	ALYREF	1.78329e+06	2.97277e+06	2.9437e+06	2.98632e+06	2.68771e+06	2.67209e+06	2.80265e+06	2.81119e+06	2.67152e+06	2.74341e+06	1.02691	0.8177	9
71	Q9UJX3	APC7_HUMAN	Anaphase-promoting complex subunit 7 (APC7) (Cyclosome subunit 7)	ANAPC7	25351	33590	26601.2	33008.9	24099.7	25157.4	17040.2	3414.49	29637.8	17427.9	0.588031	0.0660114	1
72	Q9NW15	ANO10_HUMAN	Anoctamin-10 (Transmembrane protein 16K)	ANO10	76087.8	78876.2	105924	79025.5	123851	138598	136837	136622	84978.3	133977	1.5766	0.000755394	1
73	H0YN26	H0YN26_HUMAN	Acidic leucine-rich nuclear phosphoprotein 32 family member A	ANP32A	354349	356339	361411	366331	166313	155034	123213	155729	359607	150072	0.417322	6.41642e-07	1
74	Q92688	AN32B_HUMAN	Acidic leucine-rich nuclear phosphoprotein 32 family member B (Acidic protein rich in leucines) (Putative HLA-DR-associated protein I-2) (PHAPI2) (Silver-stainable protein SSP29)	ANP32B	1.40394e+06	1.279e+06	1.27897e+06	1.18703e+06	728271	699594	789059	558706	1.28724e+06	693908	0.539068	0.000106355	3
75	P04083	ANXA1_HUMAN	Annexin A1 (Annexin I) (Annexin-1) (Calpactin II) (Calpactin-2) (Chromobindin-9) (Lipocortin I) (Phospholipase A2 inhibitory protein) (p35)	ANXA1	2.63301e+07	2.53303e+07	2.57612e+07	2.66661e+07	3.63576e+07	3.50277e+07	3.5861e+07	3.54905e+07	2.60219e+07	3.56842e+07	1.37131	3.78829e-07	10
76	P50995	ANX11_HUMAN	Annexin A11 (56 kDa autoantigen) (Annexin XI) (Annexin-11) (Calcyclin-associated annexin 50) (CAP-50)	ANXA11	3.5899e+06	3.53976e+06	3.61793e+06	3.5876e+06	4.01521e+06	4.17266e+06	4.37326e+06	4.37788e+06	3.5838e+06	4.23475e+06	1.18164	0.000331792	10
77	P07355	ANXA2_HUMAN	Annexin A2 (Annexin II) (Annexin-2) (Calpactin I heavy chain) (Calpactin-1 heavy chain) (Chromobindin-8) (Lipocortin II) (Placental anticoagulant protein IV) (PAP-IV) (Protein I) (p36)	ANXA2	1.07824e+07	1.08402e+07	1.08613e+07	1.06516e+07	1.61272e+07	1.65571e+07	1.71739e+07	1.72342e+07	1.07839e+07	1.67731e+07	1.55539	5.2839e-07	10
78	P12429	ANXA3_HUMAN	Annexin A3 (35-alpha calcimedin) (Annexin III) (Annexin-3) (Inositol 1,2-cyclic phosphate 2-phosphohydrolase) (Lipocortin III) (Placental anticoagulant protein III) (PAP-III)	ANXA3	271189	268830	284440	277921	341545	347281	357610	348574	275595	348753	1.26546	5.30465e-06	3
79	Q6P452	Q6P452_HUMAN	Annexin	ANXA4	99488.8	81284.2	85431.4	91780.6	96571.5	99216.4	110033	108080	89496.3	103475	1.1562	0.0350552	2
80	P08758	ANXA5_HUMAN	Annexin A5 (Anchorin CII) (Annexin V) (Annexin-5) (Calphobindin I) (CBP-I) (Endonexin II) (Lipocortin V) (Placental anticoagulant protein 4) (PP4) (Placental anticoagulant protein I) (PAP-I) (Thromboplastin inhibitor) (Vascular anticoagulant-alpha) (VAC-alpha)	ANXA5	4.14636e+06	3.99271e+06	4.23248e+06	4.17815e+06	6.12189e+06	6.25313e+06	3.09134e+06	6.4132e+06	4.13742e+06	5.46989e+06	1.32205	0.145478	9
81	Q10567	AP1B1_HUMAN	AP-1 complex subunit beta-1 (Adaptor protein complex AP-1 subunit beta-1) (Adaptor-related protein complex 1 subunit beta-1) (Beta-1-adaptin) (Beta-adaptin 1) (Clathrin assembly protein complex 1 beta large chain) (Golgi adaptor HA1/AP1 adaptin beta subunit)	AP1B1	17223.5	26332.8	26947.3	2390.84	9408.06	13180.1	12334.6	4510.64	18223.6	9858.36	0.540966	0.216148	1
82	O95782	AP2A1_HUMAN	AP-2 complex subunit alpha-1 (100 kDa coated vesicle protein A) (Adaptor protein complex AP-2 subunit alpha-1) (Adaptor-related protein complex 2 subunit alpha-1) (Alpha-adaptin A) (Alpha1-adaptin) (Clathrin assembly protein complex 2 alpha-A large chain) (Plasma membrane adaptor HA2/AP2 adaptin alpha A subunit)	AP2A1	153893	141534	166181	165958	129248	137264	136389	130610	156892	133378	0.850127	0.00908857	1
83	P63010	AP2B1_HUMAN	AP-2 complex subunit beta (AP105B) (Adaptor protein complex AP-2 subunit beta) (Adaptor-related protein complex 2 subunit beta) (Beta-2-adaptin) (Beta-adaptin) (Clathrin assembly protein complex 2 beta large chain) (Plasma membrane adaptor HA2/AP2 adaptin beta subunit)	AP2B1	66758.8	90458.8	94407.6	96595.1	91594.8	92697.7	64367	48161.3	87055.1	74205.2	0.852394	0.356661	2
84	E9PFW3	E9PFW3_HUMAN	AP-2 complex subunit mu	AP2M1	135319	147664	142523	126983	107294	109287	123470	102273	138122	110581	0.800603	0.00503671	2
85	Q9BZZ5	API5_HUMAN	Apoptosis inhibitor 5 (API-5) (Antiapoptosis clone 11 protein) (AAC-11) (Cell migration-inducing gene 8 protein) (Fibroblast growth factor 2-interacting factor) (FIF) (Protein XAGL)	API5	782639	841286	837140	864035	416135	470876	102692	364205	831275	338477	0.407178	0.00104254	4
86	Q9HDC9	APMAP_HUMAN	Adipocyte plasma membrane-associated protein (Protein BSCv)	APMAP	293823	297745	300040	295059	273278	288575	317968	282919	296667	290685	0.979838	0.561182	3
87	Q9NRW3	ABC3C_HUMAN	DNA dC->dU-editing enzyme APOBEC-3C (A3C) (EC 3.5.4.-) (APOBEC1-like) (Phorbolin I)	APOBEC3C	151027	113643	139972	122087	96144.5	98225.4	100495	90826	131682	96422.8	0.73224	0.00676209	2
88	K7ERI9	K7ERI9_HUMAN	Apolipoprotein C-I (Fragment)	APOC1	191587	191266	123442	170017	152478	153706	134833	150149	169078	147792	0.874103	0.247434	2
89	B0YIW2	B0YIW2_HUMAN	Apolipoprotein C-III (Apolipoprotein C-III variant 1)	APOC3	31284.1	35099.8	34231.4	36689.4	40973.8	40366.8	46653.9	41766.8	34326.2	42440.3	1.23638	0.00438292	1
90	H7C1U8	H7C1U8_HUMAN	MICOS complex subunit (Fragment)	APOO	684777	708207	754649	732802	847210	911594	909030	885933	720109	888442	1.23376	0.000213964	4
[truncated: 1,707 more rows]

## Sheet: Curcu-UpRegProteins
Group	UniProt Accession Number	UniProt Entry Name	Protein Name	Gene Name	Fold Change ≥ 1.5 (Curcu-K562 vs Ctr-K562)	p-Value	AdjP-value (BY method)
[truncated: 143 more rows]

## Sheet: Curcu-DownRegProteins
Group	UniProt Accession Number	UniProt Entry Name	Protein Name	Gene Name	Fold Change ≥ -1.5 (Curcu-K562 vs Ctr-K562)	p-Value	AdjP-value (BY method)
[truncated: 234 more rows]
