# Supplementary material for: SWATH-MS based quantitative proteomics analysis reveals that curcumin alters the metabolic enzyme profile of CML cells by affecting the activity of miR-22/IPO7/HIF-1α axis
Source: J Exp Clin Cancer Res. 2018 Jul 25;37:170. doi: 10.1186/s13046-018-0843-y (PMC6060558; doi:10.1186/s13046-018-0843-y)
Supplement: Supplementary file 6 — Table S3. DownReg Proteins_FunRichGOterms. (XLSX 50 kb) [file 13046_2018_843_MOESM6_ESM.xlsx]

## Sheet: Dataset(Curcu-DownReg Proteins)
Name of dataset: Curcu-DownReg Proteins
No. of identified items: 233 of 234
No. of unidentified items: 1
ID type: GeneSymbol
Number of mapped gene: 233
Is dataset quantitative : NO
Mapped items:
Dataset item (Gene symbol )		Entrez ID	Gene symbol	Description	Alternate names	Chromosome	Map location
PPIA		5478	PPIA	peptidylprolyl isomerase A (cyclophilin A)	CYPA|CYPH|HEL-S-69p	7	7p13
ALDOA		226	ALDOA	aldolase A, fructose-bisphosphate	ALDA|GSD12|HEL-S-87p	16	16p11.2
CLIC1		1192	CLIC1	chloride intracellular channel 1	G6|NCC27	6	6p21.3
PRDX6		9588	PRDX6	peroxiredoxin 6	1-Cys|AOP2|HEL-S-128m|NSGPx|PRX|aiPLA2|p29	1	1q25.1
PKM		5315	PKM	pyruvate kinase, muscle	CTHBP|HEL-S-30|OIP3|PK3|PKM2|TCB|THBP1	15	15q22
ACTB		60	ACTB	actin, beta	BRWS1|PS1TP5BP1	7	7p22
TPI1		7167	TPI1	triosephosphate isomerase 1	HEL-S-49|TIM|TPI|TPID	12	12p13
ENO1		2023	ENO1	enolase 1, (alpha)	ENO1L1|MPB1|NNE|PPH	1	1p36.2
LCP1		3936	LCP1	lymphocyte cytosolic protein 1 (L-plastin)	CP64|HEL-S-37|L-PLASTIN|LC64P|LPL|PLS2	13	13q14.3
TAGLN2		8407	TAGLN2	transgelin 2	HA1756	1	1q21-q25
HSP90AB1		3326	HSP90AB1	heat shock protein 90kDa alpha (cytosolic), class B member 1	D6S182|HSP84|HSP90B|HSPC2|HSPCB	6	6p12
XRCC6		2547	XRCC6	X-ray repair complementing defective repair in Chinese hamster cells 6	CTC75|CTCBF|G22P1|KU70|ML8|TLAA	22	22q13.2
TALDO1		6888	TALDO1	transaldolase 1	TAL|TAL-H|TALDOR|TALH	11	11p15.5-p15.4
EEF1A1		1915	EEF1A1	eukaryotic translation elongation factor 1 alpha 1	CCS-3|CCS3|EE1A1|EEF-1|EEF1A|EF-Tu|EF1A|GRAF-1EF|HNGC:16303|LENG7|PTI1|eEF1A-1	6	6q14.1
VIM		7431	VIM	vimentin	CTRCT30|HEL113	10	10p13
CFL1		1072	CFL1	cofilin 1 (non-muscle)	CFL|HEL-S-15|cofilin	11	11q13
LDHA		3939	LDHA	lactate dehydrogenase A	GSD11|HEL-S-133P|LDH1|LDHM|PIG19	11	11p15.4
RAN		5901	RAN	RAN, member RAS oncogene family	ARA24|Gsp1|TC4	12	12q24.3
GPI		2821	GPI	glucose-6-phosphate isomerase	AMF|GNPI|NLK|PGI|PHI|SA-36|SA36	19	19q13.1
EEF2		1938	EEF2	eukaryotic translation elongation factor 2	EEF-2|EF-2|EF2|SCA26	19	19p13.3
RANBP1		5902	RANBP1	RAN binding protein 1	HTF9A	22	22q11.21
PFN1		5216	PFN1	profilin 1	ALS18	17	17p13.3
GAPDH		2597	GAPDH	glyceraldehyde-3-phosphate dehydrogenase	G3PD|GAPD|HEL-S-162eP	12	12p13
MIF		4282	MIF	macrophage migration inhibitory factor (glycosylation-inhibiting factor)	GIF|GLIF|MMIF	22	22q11.23
TUBB4B		10383	TUBB4B	tubulin, beta 4B class IVb	Beta2|TUBB2|TUBB2C	9	9q34
HEXB		3074	HEXB	hexosaminidase B (beta polypeptide)	ENC-1AS|HEL-248	5	5q13
CRKL		1399	CRKL	v-crk avian sarcoma virus CT10 oncogene homolog-like	-	22	22q11.21
CCT5		22948	CCT5	chaperonin containing TCP1, subunit 5 (epsilon)	CCT-epsilon|CCTE|HEL-S-69|PNAS-102|TCP-1-epsilon	5	5p15.2
HBZ		3050	HBZ	hemoglobin, zeta	HBZ-T1|HBZ1	16	16p13.3
ARG2		384	ARG2	arginase 2	-	14	14q24.1
PSMD2		5708	PSMD2	proteasome (prosome, macropain) 26S subunit, non-ATPase, 2	P97|RPN1|S2|TRAP2	3	3q27.1
LDHB		3945	LDHB	lactate dehydrogenase B	HEL-S-281|LDH-B|LDH-H|LDHBD|TRG-5	12	12p12.2-p12.1
DDX6		1656	DDX6	DEAD (Asp-Glu-Ala-Asp) box helicase 6	HLR2|P54|RCK	11	11q23.3
MDH1		4190	MDH1	malate dehydrogenase 1, NAD (soluble)	HEL-S-32|MDH-s|MDHA|MGC:1375|MOR2	2	2p13.3
MCM2		4171	MCM2	minichromosome maintenance complex component 2	BM28|CCNL1|CDCL1|D3S3194|MITOTIN|cdc19	3	3q21
CCT8		10694	CCT8	chaperonin containing TCP1, subunit 8 (theta)	C21orf112|Cctq|D21S246|PRED71	21	21q22.11
YWHAB		7529	YWHAB	tyrosine 3-monooxygenase/tryptophan 5-monooxygenase activation protein, beta	GW128|HEL-S-1|HS1|KCIP-1|YWHAA	20	20q13.1
GSTP1		2950	GSTP1	glutathione S-transferase pi 1	DFN7|FAEES3|GST3|GSTP|HEL-S-22|PI	11	11q13
SET		6418	SET	SET nuclear proto-oncogene	2PP2A|I2PP2A|IGAAD|IPP2A2|PHAPII|TAF-I|TAF-IBETA	9	9q34
UBE2L3		7332	UBE2L3	ubiquitin-conjugating enzyme E2L 3	E2-F1|L-UBC|UBCH7|UbcM4	22	22q11.21
GART		2618	GART	phosphoribosylglycinamide formyltransferase, phosphoribosylglycinamide synthetase, phosphoribosylaminoimidazole synthetase	AIRS|GARS|GARTF|PAIS|PGFT|PRGS	21	21q22.11
TUBB		203068	TUBB	tubulin, beta class I	CDCBM6|M40|OK/SW-cl.56|TUBB1|TUBB5	6	6p21.33
CCT3		7203	CCT3	chaperonin containing TCP1, subunit 3 (gamma)	CCT-gamma|CCTG|PIG48|TCP-1-gamma|TRIC5	1	1q23
SUMO3		6612	SUMO3	small ubiquitin-like modifier 3	SMT3A|SMT3H1|SUMO-3|Smt3B	21	21q22.3
STIP1		10963	STIP1	stress-induced phosphoprotein 1	HEL-S-94n|HOP|IEF-SSP-3521|P60|STI1|STI1L	11	11q13
NAP1L1		4673	NAP1L1	nucleosome assembly protein 1-like 1	NAP1|NAP1L|NRP	12	12q21.2
YWHAE		7531	YWHAE	tyrosine 3-monooxygenase/tryptophan 5-monooxygenase activation protein, epsilon	14-3-3E|HEL2|KCIP-1|MDCR|MDS	17	17p13.3
PTGES3		10728	PTGES3	prostaglandin E synthase 3 (cytosolic)	P23|TEBP|cPGES	12	12q13.3|12
SOD1		6647	SOD1	superoxide dismutase 1, soluble	ALS|ALS1|HEL-S-44|IPOA|SOD|hSod1|homodimer	21	21q22.11
CCT4		10575	CCT4	chaperonin containing TCP1, subunit 4 (delta)	CCT-DELTA|Cctd|SRB	2	2p15
PA2G4		5036	PA2G4	proliferation-associated 2G4, 38kDa	EBP1|HG4-1|p38-2G4	12	12q13.2
IDH1		3417	IDH1	isocitrate dehydrogenase 1 (NADP+), soluble	HEL-216|HEL-S-26|IDCD|IDH|IDP|IDPC|PICD	2	2q33.3
AHCY		191	AHCY	adenosylhomocysteinase	SAHH|adoHcyase	20	20q11.22
PSMD13		5719	PSMD13	proteasome (prosome, macropain) 26S subunit, non-ATPase, 13	HSPC027|Rpn9|S11|p40.5	11	11p15.5
PARK7		11315	PARK7	parkinson protein 7	DJ-1|DJ1|HEL-S-67p	1	1p36.23
EEF1D		1936	EEF1D	eukaryotic translation elongation factor 1 delta (guanine nucleotide exchange protein)	EF-1D|EF1D|FP1047	8	8q24.3
CCT6A		908	CCT6A	chaperonin containing TCP1, subunit 6A (zeta 1)	CCT-zeta|CCT-zeta-1|CCT6|Cctz|HTR3|MoDP-2|TCP-1-zeta|TCP20|TCPZ|TTCP20	7	7p11.2
YWHAQ		10971	YWHAQ	tyrosine 3-monooxygenase/tryptophan 5-monooxygenase activation protein, theta	14-3-3|1C5|HS1	2	2p25.1
CCT7		10574	CCT7	chaperonin containing TCP1, subunit 7 (eta)	CCTETA|CCTH|NIP7-1|TCP1ETA	2	2p13.2
ADRM1		11047	ADRM1	adhesion regulating molecule 1	ARM-1|ARM1|GP110	20	20q13.33
HEMGN		55363	HEMGN	hemogen	CT155|EDAG|EDAG-1|NDR	9	9q22.33
SSB		6741	SSB	Sjogren syndrome antigen B (autoantigen La)	LARP3|La|La/SSB	2	2q31.1
SUB1		10923	SUB1	SUB1 homolog (S. cerevisiae)	P15|PC4|p14	5	5p13.3
PSMA5		5686	PSMA5	proteasome (prosome, macropain) subunit, alpha type, 5	PSC5|ZETA	1	1p13
PCBP2		5094	PCBP2	poly(rC) binding protein 2	HNRNPE2|HNRPE2|hnRNP-E2	12	12q13.13
TXN		7295	TXN	thioredoxin	TRDX|TRX|TRX1	9	9q31
PRDX1		5052	PRDX1	peroxiredoxin 1	MSP23|NKEF-A|NKEFA|PAG|PAGA|PAGB|PRX1|PRXI|TDPX2	1	1p34.1
XRCC5		7520	XRCC5	X-ray repair complementing defective repair in Chinese hamster cells 5 (double-strand-break rejoining)	KARP-1|KARP1|KU80|KUB2|Ku86|NFIV	2	2q35
FKBP1A		2280	FKBP1A	FK506 binding protein 1A, 12kDa	FKBP-12|FKBP-1A|FKBP1|FKBP12|PKC12|PKCI2|PPIASE	20	20p13
DDX39B		7919	DDX39B	DEAD (Asp-Glu-Ala-Asp) box polypeptide 39B	BAT1|D6S81E|UAP56	6	6p21.3
DNAJA1		3301	DNAJA1	DnaJ (Hsp40) homolog, subfamily A, member 1	DJ-2|DjA1|HDJ2|HSDJ|HSJ2|HSPF4|NEDD7|hDJ-2	9	9p13.3
EIF4A1		1973	EIF4A1	eukaryotic translation initiation factor 4A1	DDX2A|EIF-4A|EIF4A|eIF-4A-I|eIF4A-I	17	17p13
PGK1		5230	PGK1	phosphoglycerate kinase 1	HEL-S-68p|MIG10|PGKA	X	Xq13.3
PDCD6IP		10015	PDCD6IP	programmed cell death 6 interacting protein	AIP1|ALIX|DRIP4|HP95	3	3p22.3
IMPDH2		3615	IMPDH2	IMP (inosine 5'-monophosphate) dehydrogenase 2	IMPD2|IMPDH-II	3	3p21.2
YWHAZ		7534	YWHAZ	tyrosine 3-monooxygenase/tryptophan 5-monooxygenase activation protein, zeta	14-3-3-zeta|HEL-S-3|HEL4|KCIP-1|YWHAD	8	8q23.1
MYL4		4635	MYL4	myosin, light chain 4, alkali; atrial, embryonic	ALC1|AMLC|GT1|PRO1957	17	17q21.32
PSMD14		10213	PSMD14	proteasome (prosome, macropain) 26S subunit, non-ATPase, 14	PAD1|POH1|RPN11	2	2q24.2
COX17		10063	COX17	COX17 cytochrome c oxidase copper chaperone	-	3	3q13.33
EIF5A		1984	EIF5A	eukaryotic translation initiation factor 5A	EIF-5A|EIF5A1|eIF5AI	17	17p13-p12
PGAM1		5223	PGAM1	phosphoglycerate mutase 1 (brain)	HEL-S-35|PGAM-B|PGAMA	10	10q25.3
LGALS1		3956	LGALS1	lectin, galactoside-binding, soluble, 1	GAL1|GBP	22	22q13.1
TUBA1B		10376	TUBA1B	tubulin, alpha 1b	K-ALPHA-1	12	12q13.12
FUBP1		8880	FUBP1	far upstream element (FUSE) binding protein 1	FBP|FUBP|hDH V	1	1p31.1
NUDC		10726	NUDC	nudC nuclear distribution protein	HNUDC|MNUDC|NPD011	1	1p36.11
EPRS		2058	EPRS	glutamyl-prolyl-tRNA synthetase	EARS|GLUPRORS|PARS|PIG32|QARS|QPRS	1	1q41
PSMA4		5685	PSMA4	proteasome (prosome, macropain) subunit, alpha type, 4	HC9|HsT17706|PSC9	15	15q25.1
AHSA1		10598	AHSA1	AHA1, activator of heat shock 90kDa protein ATPase homolog 1 (yeast)	AHA1|C14orf3|p38	14	14q24
ALDOC		230	ALDOC	aldolase C, fructose-bisphosphate	ALDC	17	17cen-q12
ANP32A		8125	ANP32A	acidic (leucine-rich) nuclear phosphoprotein 32 family, member A	C15orf1|HPPCn|I1PP2A|LANP|MAPM|PHAP1|PHAPI|PP32	15	15q23
HSPA4		3308	HSPA4	heat shock 70kDa protein 4	APG-2|HEL-S-5a|HS24/P52|HSPH2|RY|hsp70|hsp70RY	5	5q31.1
MCM6		4175	MCM6	minichromosome maintenance complex component 6	MCG40308|Mis5|P105MCM	2	2q21
BTF3		689	BTF3	basic transcription factor 3	BETA-NAC|BTF3a|BTF3b|NACB	5	5q13.2
G6PD		2539	G6PD	glucose-6-phosphate dehydrogenase	G6PD1	X	Xq28
GLO1		2739	GLO1	glyoxalase I	GLOD1|GLYI|HEL-S-74	6	6p21.3-p21.1
ARF1		375	ARF1	ADP-ribosylation factor 1	-	1	1q42
DARS		1615	DARS	aspartyl-tRNA synthetase	HBSL|aspRS	2	2q21.3
PHGDH		26227	PHGDH	phosphoglycerate dehydrogenase	3-PGDH|3PGDH|HEL-S-113|NLS|NLS1|PDG|PGAD|PGD|PGDH|PHGDHD|SERA	1	1p12
PSMB2		5690	PSMB2	proteasome (prosome, macropain) subunit, beta type, 2	HC7-I	1	1p34.2
PSMA1		5682	PSMA1	proteasome (prosome, macropain) subunit, alpha type, 1	HC2|HEL-S-275|NU|PROS30	11	11p15.1
PSMB1		5689	PSMB1	proteasome (prosome, macropain) subunit, beta type, 1	HC5|PMSB1|PSC5	6	6q27
VCL		7414	VCL	vinculin	CMD1W|CMH15|HEL114|MV|MVCL	10	10q22.2
FASN		2194	FASN	fatty acid synthase	FAS|OA-519|SDR27X1	17	17q25
MTPN		136319	MTPN	myotrophin	GCDP|V-1	7	7q33
HSPH1		10808	HSPH1	heat shock 105kDa/110kDa protein 1	HSP105|HSP105A|HSP105B|NY-CO-25	13	13q12.3
TCP1		6950	TCP1	t-complex 1	CCT-alpha|CCT1|CCTa|D6S230E|TCP-1-alpha	6	6q25.3-q26
STXBP2		6813	STXBP2	syntaxin binding protein 2	FHL5|Hunc18b|MUNC18-2|UNC18-2|UNC18B|pp10122	19	19p13.3-p13.2
PSMC2		5701	PSMC2	proteasome (prosome, macropain) 26S subunit, ATPase, 2	MSS1|Nbla10058|S7	7	7q22.1-q22.3
MCM3		4172	MCM3	minichromosome maintenance complex component 3	HCC5|P1-MCM3|P1.h|RLFB	6	6p12
PSMD1		5707	PSMD1	proteasome (prosome, macropain) 26S subunit, non-ATPase, 1	P112|Rpn2|S1	2	2q37.1
TKT		7086	TKT	transketolase	HEL107|TK|TKT1	3	3p14.3
COX6B1		1340	COX6B1	cytochrome c oxidase subunit VIb polypeptide 1 (ubiquitous)	COX6B|COXG|COXVIb1	19	19q13.1
WARS		7453	WARS	tryptophanyl-tRNA synthetase	GAMMA-2|IFI53|IFP53	14	14q32.31
MSN		4478	MSN	moesin	HEL70	X	Xq11.1
CACYBP		27101	CACYBP	calcyclin binding protein	GIG5|PNAS-107|S100A6BP|SIP	1	1q24-q25
FLNA		2316	FLNA	filamin A, alpha	ABP-280|ABPX|CSBS|CVD1|FLN|FLN-A|FLN1|FMD|MNS|NHBP|OPD|OPD1|OPD2|XLVD|XMVD	X	Xq28
HSPB1		3315	HSPB1	heat shock 27kDa protein 1	CMT2F|HEL-S-102|HMN2B|HS.76067|HSP27|HSP28|Hsp25|SRP27	7	7q11.23
EIF1		10209	EIF1	eukaryotic translation initiation factor 1	A121|EIF-1|EIF1A|ISO1|SUI1	17	17q21.2
ACTN4		81	ACTN4	actinin, alpha 4	ACTININ-4|FSGS|FSGS1	19	19q13
CAPZB		832	CAPZB	capping protein (actin filament) muscle Z-line, beta	CAPB|CAPPB|CAPZ	1	1p36.1
EEF1G		1937	EEF1G	eukaryotic translation elongation factor 1 gamma	EF1G|GIG35	11	11q12.3
CCT2		10576	CCT2	chaperonin containing TCP1, subunit 2 (beta)	99D8.1|CCT-beta|CCTB|HEL-S-100n|PRO1633|TCP-1-beta	12	12q15
OLA1		29789	OLA1	Obg-like ATPase 1	DOC45|GBP45|GTBP9|GTPBP9|PTD004	2	2q31.1
CAND1		55832	CAND1	cullin-associated and neddylation-dissociated 1	TIP120|TIP120A	12	12q14
FKBP3		2287	FKBP3	FK506 binding protein 3, 25kDa	FKBP-25|FKBP-3|FKBP25|PPIase	14	14q21.2
STMN1		3925	STMN1	stathmin 1	C1orf215|LAP18|Lag|OP18|PP17|PP19|PR22|SMN	1	1p36.11
GMPS		8833	GMPS	guanine monphosphate synthase	-	3	3q24
PAICS		10606	PAICS	phosphoribosylaminoimidazole carboxylase, phosphoribosylaminoimidazole succinocarboxamide synthetase	ADE2|ADE2H1|AIRC|PAIS	4	4q12
NASP		4678	NASP	nuclear autoantigenic sperm protein (histone-binding)	FLB7527|HMDRA1|PRO1999	1	1p34.1
PSMD5		5711	PSMD5	proteasome (prosome, macropain) 26S subunit, non-ATPase, 5	S5B	9	9q33.2
ST13		6767	ST13	suppression of tumorigenicity 13 (colon carcinoma) (Hsp70 interacting protein)	AAG2|FAM10A1|FAM10A4|HIP|HOP|HSPABP|HSPABP1|P48|PRO0786|SNC6	22	22q13.2
CALM2		805	CALM2	calmodulin 2 (phosphorylase kinase, delta)	CAMII|LQT15|PHKD|PHKD2|caM	2	2p21
SGTA		6449	SGTA	small glutamine-rich tetratricopeptide repeat (TPR)-containing, alpha	SGT|alphaSGT|hSGT	19	19p13
HBG2		3048	HBG2	hemoglobin, gamma G	HBG-T1|TNCY	11	11p15.5
UBAC1		10422	UBAC1	UBA domain containing 1	GBDR1|UBADC1	9	9q34.3
PSMC3		5702	PSMC3	proteasome (prosome, macropain) 26S subunit, ATPase, 3	TBP1	11	11p11.2
HPRT1		3251	HPRT1	hypoxanthine phosphoribosyltransferase 1	HGPRT|HPRT	X	Xq26.1
ACTR1B		10120	ACTR1B	ARP1 actin-related protein 1 homolog B, centractin beta (yeast)	ARP1B|CTRN2|PC3	2	2q11.2
PSMC1		5700	PSMC1	proteasome (prosome, macropain) 26S subunit, ATPase, 1	P26S4|S4|p56	14	14q32.11
YWHAG		7532	YWHAG	tyrosine 3-monooxygenase/tryptophan 5-monooxygenase activation protein, gamma	14-3-3GAMMA|PPP1R170	7	7q11.23
NACA		4666	NACA	nascent polypeptide-associated complex alpha subunit	HSD48|NACA1|skNAC	12	12q23-q24.1
CAD		790	CAD	carbamoyl-phosphate synthetase 2, aspartate transcarbamylase, and dihydroorotase	-	2	2p22-p21
ATIC		471	ATIC	5-aminoimidazole-4-carboxamide ribonucleotide formyltransferase/IMP cyclohydrolase	AICAR|AICARFT|HEL-S-70p|IMPCHASE|PURH	2	2q35
EMC7		56851	EMC7	ER membrane protein complex subunit 7	C11orf3|C15orf24|HT022|ORF1-FL1	15	15q14
GSTO1		9446	GSTO1	glutathione S-transferase omega 1	GSTO 1-1|GSTTLp28|HEL-S-21|P28|SPG-R	10	10q25.1
NME1-NME2		654364	NME1-NME2	NME1-NME2 readthrough	NM23-LV|NMELV	17	17q21.3
PSMA6		5687	PSMA6	proteasome (prosome, macropain) subunit, alpha type, 6	IOTA|PROS27|p27K	14	14q13
CUTA		51596	CUTA	cutA divalent cation tolerance homolog (E. coli)	ACHAP|C6orf82	6	6p21.32
PSMD12		5718	PSMD12	proteasome (prosome, macropain) 26S subunit, non-ATPase, 12	Rpn5|p55	17	17q24.2
PSMD3		5709	PSMD3	proteasome (prosome, macropain) 26S subunit, non-ATPase, 3	P58|RPN3|S3|TSTA2	17	17q21.1
EIF3M		10480	EIF3M	eukaryotic translation initiation factor 3, subunit M	B5|GA17|PCID1|TANGO7|hfl-B5	11	11p13
ACADS		35	ACADS	acyl-CoA dehydrogenase, C-2 to C-3 short chain	ACAD3|SCAD	12	12q24.31
UBA1		7317	UBA1	ubiquitin-like modifier activating enzyme 1	A1S9|A1S9T|A1ST|AMCX1|CFAP124|GXP1|POC20|SMAX2|UBA1A|UBE1|UBE1X	X	Xp11.23
FASTKD2		22868	FASTKD2	FAST kinase domains 2	KIAA0971	2	2q33.3
PSMD7		5713	PSMD7	proteasome (prosome, macropain) 26S subunit, non-ATPase, 7	MOV34|P40|Rpn8|S12	16	16q22.3
FEN1		2237	FEN1	flap structure-specific endonuclease 1	FEN-1|MF1|RAD2	11	11q12
PSMA2		5683	PSMA2	proteasome (prosome, macropain) subunit, alpha type, 2	HC3|MU|PMSA2|PSC2	7	7p13
TUBB4A		10382	TUBB4A	tubulin, beta 4A class IVa	DYT4|TUBB4|beta-5	19	19p13.3
RPA2		6118	RPA2	replication protein A2, 32kDa	REPA2|RP-A p32|RP-A p34|RPA32	1	1p35
EIF3C		8663	EIF3C	eukaryotic translation initiation factor 3, subunit C	EIF3CL|EIF3S8|eIF3-p110	16	16p11.2
TPM4		7171	TPM4	tropomyosin 4	HEL-S-108	19	19p13.1
NAP1L4		4676	NAP1L4	nucleosome assembly protein 1-like 4	NAP1L4b|NAP2|NAP2L|hNAP2	11	11p15.5
BLVRB		645	BLVRB	biliverdin reductase B	BVRB|FLR|HEL-S-10|SDR43U1	19	19q13.1-q13.2
MCM5		4174	MCM5	minichromosome maintenance complex component 5	CDC46|P1-CDC46	22	22q13.1
DDX39A		10212	DDX39A	DEAD (Asp-Glu-Ala-Asp) box polypeptide 39A	BAT1|BAT1L|DDX39|DDXL|URH49	19	19p13.12
PSMC5		5705	PSMC5	proteasome (prosome, macropain) 26S subunit, ATPase, 5	S8|SUG-1|SUG1|TBP10|TRIP1|p45|p45/SUG	17	17q23.3
XPO5		57510	XPO5	exportin 5	exp5	6	6p21.1
EZR		7430	EZR	ezrin	CVIL|CVL|HEL-S-105|VIL2	6	6q25.3
PSMA3		5684	PSMA3	proteasome (prosome, macropain) subunit, alpha type, 3	HC8|PSC3	14	14q23
LRRC47		57470	LRRC47	leucine rich repeat containing 47	-	1	1p36.32
MCM7		4176	MCM7	minichromosome maintenance complex component 7	CDC47|MCM2|P1.1-MCM3|P1CDC47|P85MCM|PNAS146|PPP1R104	7	7q21.3-q22.1
GDI2		2665	GDI2	GDP dissociation inhibitor 2	HEL-S-46e|RABGDIB	10	10p15
ARHGDIA		396	ARHGDIA	Rho GDP dissociation inhibitor (GDI) alpha	GDIA1|HEL-S-47e|NPHS8|RHOGDI|RHOGDI-1	17	17q25.3
UAP1		6675	UAP1	UDP-N-acetylglucosamine pyrophosphorylase 1	AGX|AGX1|AGX2|SPAG2	1	1q23.3
UBAP2L		9898	UBAP2L	ubiquitin associated protein 2-like	NICE-4	1	1q21.3
PPID		5481	PPID	peptidylprolyl isomerase D	CYP-40|CYPD	4	4q31.3
MPP1		4354	MPP1	membrane protein, palmitoylated 1, 55kDa	AAG12|DXS552E|EMP55|MRG1|PEMP	X	Xq28
STAR		6770	STAR	steroidogenic acute regulatory protein	STARD1	8	8p11.2
EPPK1		83481	EPPK1	epiplakin 1	EPIPL|EPIPL1	8	8q24.3
EIF3F		8665	EIF3F	eukaryotic translation initiation factor 3, subunit F	EIF3S5|eIF3-p47	11	11p15.4
PSMC6		5706	PSMC6	proteasome (prosome, macropain) 26S subunit, ATPase, 6	CADP44|HEL-S-73|P44|SUG2|p42	14	14q22.1
FERMT3		83706	FERMT3	fermitin family member 3	KIND3|MIG-2|MIG2B|UNC112C|URP2|URP2SF	11	11q13.1
ACP1		52	ACP1	acid phosphatase 1, soluble	HAAP|LMW-PTP	2	2p25
SAR1A		56681	SAR1A	secretion associated, Ras related GTPase 1A	SAR1|SARA1|Sara|masra2	10	10q22.1
CKB		1152	CKB	creatine kinase, brain	B-CK|BCK|CKBB|HEL-211|HEL-S-29	14	14q32
PRDX2		7001	PRDX2	peroxiredoxin 2	HEL-S-2a|NKEF-B|NKEFB|PRP|PRX2|PRXII|PTX1|TDPX1|TPX1|TSA	19	19p13.2
XPO1		7514	XPO1	exportin 1	CRM1|emb|exp1	2	2p15
EEF1B2		1933	EEF1B2	eukaryotic translation elongation factor 1 beta 2	EEF1B|EEF1B1|EF1B	2	2q33.3
MAPK1		5594	MAPK1	mitogen-activated protein kinase 1	ERK|ERK-2|ERK2|ERT1|MAPK2|P42MAPK|PRKM1|PRKM2|p38|p40|p41|p41mapk|p42-MAPK	22	22q11.21
TST		7263	TST	thiosulfate sulfurtransferase (rhodanese)	RDS	22	22q13.1
UCHL5		51377	UCHL5	ubiquitin carboxyl-terminal hydrolase L5	CGI-70|INO80R|UCH-L5|UCH37	1	1q32
ANP32B		10541	ANP32B	acidic (leucine-rich) nuclear phosphoprotein 32 family, member B	APRIL|PHAPI2|SSP29	9	9q22.32
IPO7		10527	IPO7	importin 7	Imp7|RANBP7	11	11p15.4
EIF4G1		1981	EIF4G1	eukaryotic translation initiation factor 4 gamma, 1	EIF-4G1|EIF4F|EIF4G|EIF4GI|P220|PARK18	3	3q27.1
TSNAX		7257	TSNAX	translin-associated factor X	TRAX	1	1q42.1
FKBP4		2288	FKBP4	FK506 binding protein 4, 59kDa	FKBP51|FKBP52|FKBP59|HBI|Hsp56|PPIase|p52	12	12p13.33
CAP1		10487	CAP1	CAP, adenylate cyclase-associated protein 1 (yeast)	CAP|CAP1-PEN	1	1p34.2
IQGAP1		8826	IQGAP1	IQ motif containing GTPase activating protein 1	HUMORFA01|SAR1|p195	15	15q26.1
LIMK2		3985	LIMK2	LIM domain kinase 2	-	22	22q12.2
DRG1		4733	DRG1	developmentally regulated GTP binding protein 1	NEDD3	22	22q12.2
BLMH		642	BLMH	bleomycin hydrolase	BH|BMH	17	17q11.2
ACLY		47	ACLY	ATP citrate lyase	ACL|ATPCL|CLATP	17	17q21.2
AIMP1		9255	AIMP1	aminoacyl tRNA synthetase complex-interacting multifunctional protein 1	EMAP2|EMAPII|HLD3|SCYE1|p43	4	4q24
PSMD11		5717	PSMD11	proteasome (prosome, macropain) 26S subunit, non-ATPase, 11	Rpn6|S9|p44.5	17	17q11.2
PPA1		5464	PPA1	pyrophosphatase (inorganic) 1	HEL-S-66p|IOPPP|PP|PP1|SID6-8061	10	10q11.1-q24
TRIM25		7706	TRIM25	tripartite motif containing 25	EFP|RNF147|Z147|ZNF147	17	17q23.2
PGD		5226	PGD	phosphogluconate dehydrogenase	6PGD	1	1p36.22
IARS		3376	IARS	isoleucyl-tRNA synthetase	IARS1|ILERS|ILRS|IRS|PRO0785	9	9q21
MYL6		4637	MYL6	myosin, light chain 6, alkali, smooth muscle and non-muscle	ESMLC|LC17|LC17-GI|LC17-NM|LC17A|LC17B|MLC-3|MLC1SM|MLC3NM|MLC3SM	12	12q13.2
TXNL1		9352	TXNL1	thioredoxin-like 1	HEL-S-114|TRP32|TXL-1|TXNL|Txl	18	18q21.31
GOT1		2805	GOT1	glutamic-oxaloacetic transaminase 1, soluble	AST1|ASTQTL1|GIG18|cAspAT|cCAT	10	10q24.1-q25.1
GLRX3		10539	GLRX3	glutaredoxin 3	GLRX4|GRX3|GRX4|PICOT|TXNL2|TXNL3	10	10q26
ARPC3		10094	ARPC3	actin related protein 2/3 complex, subunit 3, 21kDa	ARC21|p21-Arc	12	12q24.11
RCC2		55920	RCC2	regulator of chromosome condensation 2	TD-60	1	1p36.13
PSMA7		5688	PSMA7	proteasome (prosome, macropain) subunit, alpha type, 7	C6|HSPC|RC6-1|XAPC7	20	20q13.33
TNPO1		3842	TNPO1	transportin 1	IPO2|KPNB2|MIP|MIP1|TRN	5	5q13.2
ZC3H15		55854	ZC3H15	zinc finger CCCH-type containing 15	HT010|LEREPO4|MSTP012	2	2q32.1
TLN1		7094	TLN1	talin 1	ILWEQ|TLN	9	9p13
DCTPP1		79077	DCTPP1	dCTP pyrophosphatase 1	CDA03|RS21C6|XTP3TPA	16	16p11.2
CSTB		1476	CSTB	cystatin B (stefin B)	CST6|EPM1|EPM1A|PME|STFB|ULD	21	21q22.3
MCM4		4173	MCM4	minichromosome maintenance complex component 4	CDC21|CDC54|NKCD|NKGCD|P1-CDC21|hCdc21	8	8q11.2
VARS		7407	VARS	valyl-tRNA synthetase	G7A|VARS1|VARS2	6	6p21.3
API5		8539	API5	apoptosis inhibitor 5	AAC-11|AAC11	11	11p11.2
YARS		8565	YARS	tyrosyl-tRNA synthetase	CMTDIC|TYRRS|YRS|YTS	1	1p35.1
PGM2		55276	PGM2	phosphoglucomutase 2	MSTP006	4	4p14
EIF3A		8661	EIF3A	eukaryotic translation initiation factor 3, subunit A	EIF3|EIF3S10|P167|TIF32|eIF3-p170|eIF3-theta|p180|p185	10	10q26
TK1		7083	TK1	thymidine kinase 1, soluble	TK2	17	17q23.2-q25.3
CDC37		11140	CDC37	cell division cycle 37	P50CDC37	19	19p13.2
ETF1		2107	ETF1	eukaryotic translation termination factor 1	D5S1995|ERF|ERF1|RF1|SUP45L1|TB3-1	5	5q31.1
IPO5		3843	IPO5	importin 5	IMB3|KPNB3|Pse1|RANBP5|imp5	13	13q32.2
FLNB		2317	FLNB	filamin B, beta	ABP-278|ABP-280|AOI|FH1|FLN-B|FLN1L|LRS1|SCT|TABP|TAP	3	3p14.3
PIP4K2A		5305	PIP4K2A	phosphatidylinositol-5-phosphate 4-kinase, type II, alpha	PI5P4KA|PIP5K2A|PIP5KII-alpha|PIP5KIIA|PIPK	10	10p12.2
CNBP		7555	CNBP	CCHC-type zinc finger, nucleic acid binding protein	CNBP1|DM2|PROMM|RNF163|ZCCHC22|ZNF9	3	3q21

## Sheet: Cellular component
Analysis: Cellular component
Dataset name: Curcu-DownReg Proteins
Number of genes in the dataset: 233
Number of genes in the dataset (which are available in Cellular component database): 230
Number of genes in background: 19230
Is analysis quantitative: No
Cellular component	# of genes in the dataset	# of genes in the background dataset	% of genes	Fold enrichment	P-value (Hypergeometric test)	AdjP-Value (BH method)
Exosomes	153	2043	65.6652	6.18094	9.37114e-92	7.34698e-89	PPIA; ALDOA; CLIC1; PRDX6; PKM; ACTB; TPI1; ENO1; LCP1; TAGLN2; HSP90AB1; XRCC6; TALDO1; EEF1A1; VIM; CFL1; LDHA; RAN; GPI; EEF2; PFN1; GAPDH; MIF; TUBB4B; CCT5; PSMD2; LDHB; MDH1; CCT8; YWHAB; GSTP1; GART; TUBB; CCT3; STIP1; YWHAE; SOD1; CCT4; PA2G4; IDH1; AHCY; PSMD13; PARK7; EEF1D; CCT6A; YWHAQ; CCT7; SUB1; PSMA5; TXN; PRDX1; XRCC5; FKBP1A; DDX39B; DNAJA1; EIF4A1; PGK1; PDCD6IP; IMPDH2; YWHAZ;…
Centrosome	96	656	41.2017	12.0784	4.18696e-79	1.64129e-76	PPIA; ALDOA; CLIC1; ACTB; TPI1; ENO1; LCP1; HSP90AB1; XRCC6; EEF1A1; VIM; CFL1; LDHA; RAN; EEF2; RANBP1; PFN1; GAPDH; TUBB4B; CCT5; PSMD2; DDX6; CCT8; YWHAB; GART; TUBB; CCT3; NAP1L1; YWHAE; PTGES3; CCT4; PA2G4; PSMD13; EEF1D; CCT6A; YWHAQ; CCT7; SUB1; PCBP2; TXN; PRDX1; XRCC5; DNAJA1; EIF4A1; PGK1; IMPDH2; YWHAZ; EIF5A; PGAM1; TUBA1B; EPRS; MCM6; G6PD; DARS; PHGDH; PSMB2; FASN; HSPH1; TCP1; MCM3…
Cytoplasm	204	5684	87.5536	2.96211	3.51607e-77	9.18866e-75	PPIA; ALDOA; CLIC1; PRDX6; PKM; ACTB; TPI1; ENO1; LCP1; HSP90AB1; XRCC6; TALDO1; EEF1A1; VIM; CFL1; LDHA; RAN; GPI; EEF2; RANBP1; PFN1; GAPDH; MIF; TUBB4B; CRKL; CCT5; PSMD2; LDHB; DDX6; MDH1; CCT8; YWHAB; GSTP1; SET; UBE2L3; TUBB; CCT3; STIP1; NAP1L1; YWHAE; PTGES3; SOD1; CCT4; PA2G4; IDH1; AHCY; PSMD13; PARK7; EEF1D; CCT6A; YWHAQ; CCT7; ADRM1; SSB; SUB1; PSMA5; PCBP2; TXN; PRDX1; XRCC5; FKBP1A;…
Lysosome	110	1620	47.2103	5.60427	4.31635e-56	8.46005e-54	PPIA; CLIC1; PRDX6; PKM; ACTB; TPI1; ENO1; LCP1; TAGLN2; EEF1A1; CFL1; LDHA; GPI; EEF2; PFN1; GAPDH; TUBB4B; HEXB; CCT5; PSMD2; LDHB; MDH1; CCT8; YWHAB; GSTP1; GART; TUBB; CCT3; STIP1; YWHAE; SOD1; CCT4; PA2G4; IDH1; AHCY; PARK7; CCT6A; YWHAQ; CCT7; PSMA5; PRDX1; XRCC5; DNAJA1; EIF4A1; PGK1; PDCD6IP; YWHAZ; PSMD14; EIF5A; PSMA4; ALDOC; HSPA4; PSMA1; PSMB1; VCL; TCP1; STXBP2; PSMC2; PSMD1; TKT; MS…
Cytosol	82	1178	35.1931	5.74543	8.17734e-41	1.28221e-38	PPIA; ALDOA; PRDX6; PKM; ACTB; LCP1; HSP90AB1; EEF1A1; VIM; CFL1; LDHA; RAN; EEF2; TUBB4B; CCT5; PSMD2; MDH1; CCT8; YWHAB; SET; GART; TUBB; CCT3; SUMO3; YWHAE; PTGES3; SOD1; CCT4; PA2G4; IDH1; EEF1D; CCT6A; YWHAQ; CCT7; TXN; FKBP1A; EIF4A1; IMPDH2; YWHAZ; EIF5A; PGAM1; TUBA1B; EPRS; G6PD; ARF1; DARS; PHGDH; VCL; FASN; HSPH1; TCP1; STXBP2; PSMD1; TKT; FLNA; EEF1G; CCT2; CALM2; HPRT1; YWHAG; CAD; U…
Proteasome complex	18	34	7.72532	43.7031	3.02528e-26	3.95303e-24	ADRM1; PSMA5; PSMD14; PSMA4; PSMB2; PSMA1; PSMB1; PSMC2; PSMD5; PSMC3; PSMC1; PSMD3; PSMA2; PSMC5; PSMA3; PSMC6; PSMD11; PSMA7;
Nucleus	145	5847	62.2318	2.04677	6.64491e-24	7.44229e-22	PPIA; ALDOA; CLIC1; PRDX6; PKM; ACTB; ENO1; HSP90AB1; XRCC6; TALDO1; EEF1A1; VIM; CFL1; RAN; EEF2; RANBP1; GAPDH; TUBB4B; CRKL; CCT5; LDHB; DDX6; MCM2; CCT8; YWHAB; GSTP1; SET; UBE2L3; TUBB; SUMO3; STIP1; NAP1L1; YWHAE; PTGES3; SOD1; PA2G4; PARK7; EEF1D; YWHAQ; ADRM1; HEMGN; SSB; SUB1; PSMA5; PCBP2; TXN; PRDX1; XRCC5; DDX39B; DNAJA1; EIF4A1; PGK1; YWHAZ; PSMD14; EIF5A; LGALS1; TUBA1B; FUBP1; NUDC…
Nucleolus	62	1257	26.6094	4.07125	4.06869e-22	3.98731e-20	PPIA; ACTB; HSP90AB1; XRCC6; EEF1A1; VIM; LDHA; RAN; EEF2; GAPDH; TUBB4B; CCT5; MCM2; TUBB; CCT3; YWHAE; CCT4; PA2G4; CCT7; SSB; SUB1; PCBP2; PRDX1; XRCC5; DDX39B; DNAJA1; EIF4A1; EIF5A; FUBP1; MCM6; MCM3; MSN; FLNA; ACTN4; EEF1G; CCT2; OLA1; UBAC1; PSMC1; FEN1; MCM5; DDX39A; PSMC5; XPO5; MCM7; UAP1; PPID; XPO1; EEF1B2; MAPK1; ANP32B; EIF4G1; FKBP4; IQGAP1; TRIM25; ARPC3; RCC2; PSMA7; CSTB; MCM4;…
Mitochondrion	59	1259	25.3219	3.86813	6.43496e-20	5.60556e-18	PPIA; ALDOA; ACTB; LCP1; HSP90AB1; EEF1A1; VIM; CFL1; RAN; GPI; EEF2; GAPDH; ARG2; MDH1; CCT8; YWHAB; GSTP1; NAP1L1; YWHAE; SOD1; CCT4; IDH1; PARK7; EEF1D; CCT7; SUB1; PRDX1; XRCC5; PGK1; COX17; EIF5A; TUBA1B; ALDOC; FASN; MCM3; COX6B1; WARS; MSN; FLNA; ACTN4; CAPZB; EEF1G; CCT2; CAND1; PSMA6; ACADS; FEN1; MCM5; EZR; STAR; TST; IQGAP1; LIMK2; ACLY; PPA1; IARS; GOT1; RCC2; IPO5;
Cytoskeleton	30	427	12.8755	5.80007	8.18457e-15	6.4167e-13	PPIA; ACTB; VIM; CFL1; PFN1; GAPDH; TUBB4B; YWHAB; TUBB; CCT3; YWHAE; YWHAQ; PDCD6IP; YWHAZ; VCL; MSN; FLNA; HSPB1; ACTN4; CAPZB; UBAC1; YWHAG; TPM4; ARHGDIA; EPPK1; FERMT3; MYL6; ARPC3; TLN1; FLNB;
Proteasome regulatory particle	5	8	2.14592	51.6191	1.36019e-08	9.69444e-07	PSMD2; PSMD13; PSMD1; PSMD12; PSMD7;
Microtubule	12	129	5.15021	7.68289	5.66111e-08	3.69859e-06	HSP90AB1; TUBB4B; CCT8; CCT3; CCT4; CCT6A; CCT7; TCP1; HSPB1; CCT2; TUBB4A; AIMP1;
Eukaryotic translation elongation factor 1 complex	3	3	1.28755	82.5287	1.75625e-06	0.000105915	EEF1A1; EEF1D; EEF1B2;
Ribosome	10	144	4.29185	5.73649	1.04641e-05	0.000585989	EEF1A1; EEF2; EIF4A1; NACA; PSMA6; EIF3C; BLMH; AIMP1; IARS; ETF1;
Eukaryotic translation initiation factor 3 complex	4	15	1.71674	22.048	2.58154e-05	0.00134928	EIF3M; EIF3C; EIF3F; EIF3A;
Chromosome	6	59	2.57511	8.40531	7.81813e-05	0.00383088	MCM2; MCM6; MCM3; MCM5; MCM7; MCM4;
Annulate lamellae	2	2	0.858369	82.5287	0.000146187	0.00603213	EIF5A; XPO1;
Ku70:Ku80 complex	2	2	0.858369	82.5287	0.000146187	0.00603213	XRCC6; XRCC5;
Ribonucleoprotein complex	6	65	2.57511	7.62956	0.000134918	0.00603213	ACTB; EEF2; PA2G4; SSB; ACTN4; XPO1;
Proteasome core complex	2	4	0.858369	41.3672	0.000863133	0.0338348	PSMA6; PSMA3;
Actin cytoskeleton	7	132	3.00429	4.38244	0.00114616	0.0427898	ALDOA; FLNA; ACTN4; CAPZB; EZR; ARPC3; FLNB;
Nuclear pore	4	42	1.71674	7.87765	0.00163841	0.0558484	RAN; EIF5A; IPO7; IPO5;
Soluble fraction	8	180	3.43348	3.67232	0.00161607	0.0558484	CLIC1; EPRS; DARS; WARS; ACP1; IPO7; IARS; YARS;
Chromatin assembly complex	2	6	0.858369	27.6011	0.00212349	0.0665927	NAP1L1; NAP1L4;
Nonhomologous end joining complex	2	6	0.858369	27.6011	0.00212349	0.0665927	XRCC6; XRCC5;
Nucleoplasm	13	449	5.5794	2.39126	0.00340281	0.102608	XRCC6; RAN; MCM2; XRCC5; MCM6; MCM3; CALM2; RPA2; MCM5; MCM7; XPO1; MAPK1; MCM4;
Nuclear telomere cap complex	2	8	0.858369	20.7094	0.00390088	0.11327	XRCC6; XRCC5;
Eukaryotic translation initiation factor 4F complex	2	9	0.858369	18.411	0.00497549	0.139314	EIF4A1; EIF4G1;
Filopodium	2	10	0.858369	16.5717	0.00616989	0.16124	MSN; EZR;
Myosin complex	2	10	0.858369	16.5717	0.00616989	0.16124	MYL4; MYL6;
Chromatin	3	32	1.28755	7.76043	0.00672169	0.169994	RAN; MCM2; MCM7;
Intermediate filament cytoskeleton	2	11	0.858369	15.0665	0.00748105	0.177732	VIM; DRG1;
Microvillus	2	11	0.858369	15.0665	0.00748105	0.177732	MSN; EZR;
Protein complex	4	65	1.71674	5.0906	0.00798443	0.184112	SET; SOD1; VCL; ACTN4;
Aminoacyl-tRNA synthetase multienzyme complex	1	1	0.429185	82.5287	0.0121165	0.215894	AIMP1;
Apical part of cell	2	13	0.858369	12.7504	0.0104418	0.215894	MSN; EZR;
Cell-substrate junction	1	1	0.429185	82.5287	0.0121165	0.215894	VCL;
Citrate lyase complex	1	1	0.429185	82.5287	0.0121165	0.215894	ACLY;
Dendrite cytoplasm	1	1	0.429185	82.5287	0.0121165	0.215894	SOD1;
Extracellular vesicular exosome	1	1	0.429185	82.5287	0.0121165	0.215894	ALDOA;
Intracellular	6	151	2.57511	3.28453	0.0103156	0.215894	LGALS1; EEF1G; STMN1; MPP1; FKBP4; VARS;
MCM complex	1	1	0.429185	82.5287	0.0121165	0.215894	MCM7;
Nascent polypeptide-associated complex	1	1	0.429185	82.5287	0.0121165	0.215894	NACA;
Proteasome regulatory particle, base subcomplex	1	1	0.429185	82.5287	0.0121165	0.215894	PSMD5;
Extracellular	33	1825	14.1631	1.49274	0.0129448	0.225527	PKM; ACTB; ENO1; HSP90AB1; VIM; CFL1; PFN1; GAPDH; MIF; HEXB; ARG2; PSMD2; LDHB; SUMO3; SOD1; PARK7; ADRM1; TXN; PGK1; LGALS1; HSPA4; G6PD; PHGDH; TKT; PSMD5; HBG2; PSMA6; TPM4; PRDX2; AIMP1; GOT1; TLN1; YARS;
Focal adhesion	3	45	1.28755	5.51903	0.0171453	0.292215	VCL; TRIM25; TLN1;
Ino80 complex	1	2	0.429185	41.4696	0.0240868	0.377681	UCHL5;
Tertiary granule	1	2	0.429185	41.4696	0.0240868	0.377681	STXBP2;
U4 snRNP	1	2	0.429185	41.4696	0.0240868	0.377681	DDX39B;
U6 snRNP	1	2	0.429185	41.4696	0.0240868	0.377681	DDX39B;
Actin filament	2	24	0.858369	6.9089	0.0338673	0.510615	EZR; IQGAP1;
Ruffle	2	24	0.858369	6.9089	0.0338673	0.510615	NME1-NME2; EZR;
Alpha DNA polymerase:primase complex	1	3	0.429185	27.6924	0.0359127	0.531236	MCM3;
A band	1	4	0.429185	20.7865	0.0475958	0.654651	MYL4;
DNA replication factor A complex	1	4	0.429185	20.7865	0.0475958	0.654651	RPA2;
Dynactin complex	1	4	0.429185	20.7865	0.0475958	0.654651	ACTR1B;
Muscle thin filament tropomyosin	1	4	0.429185	20.7865	0.0475958	0.654651	TPM4;
Perinuclear region of cytoplasm	4	119	1.71674	2.78078	0.056865	0.768657	YWHAB; SET; ANP32A; ACTN4;
Pseudopodium	1	5	0.429185	16.6375	0.059138	0.785834	ACTN4;
Azurophil granule	1	6	0.429185	13.8692	0.0705409	0.850832	STXBP2;
Beta-catenin destruction complex	1	6	0.429185	13.8692	0.0705409	0.850832	CACYBP;
Costamere	1	6	0.429185	13.8692	0.0705409	0.850832	VCL;
F-actin capping protein complex	1	6	0.429185	13.8692	0.0705409	0.850832	CAPZB;
I band	1	6	0.429185	13.8692	0.0705409	0.850832	ALDOA;
Telomerase holoenzyme complex	1	6	0.429185	13.8692	0.0705409	0.850832	PTGES3;
Arp2/3 protein complex	1	7	0.429185	11.8907	0.0818062	0.91623	ARPC3;
Cortical cytoskeleton	1	7	0.429185	11.8907	0.0818062	0.91623	EZR;
Polysome	1	7	0.429185	11.8907	0.0818062	0.91623	PSMA1;
Unconventional myosin complex	1	7	0.429185	11.8907	0.0818062	0.91623	MYL6;
WASH complex	1	7	0.429185	11.8907	0.0818062	0.91623	CAPZB;
Internal side of plasma membrane	1	8	0.429185	10.4062	0.0929355	0.953994	G6PD;
Kinetochore	3	90	1.28755	2.75982	0.0961295	0.953994	TUBB; SUMO3; XPO1;
MLL5-L complex	1	8	0.429185	10.4062	0.0929355	0.953994	ACTB;
Neuronal cell body	1	8	0.429185	10.4062	0.0929355	0.953994	SOD1;
Specific granule	1	8	0.429185	10.4062	0.0929355	0.953994	STXBP2;
Stress granule	1	8	0.429185	10.4062	0.0929355	0.953994	DDX6;
Transcription export complex	1	8	0.429185	10.4062	0.0929355	0.953994	DDX39B;
Transcription factor complex	2	43	0.858369	3.85684	0.0955576	0.953994	XRCC6; SUB1;
Ubiquitin ligase complex	2	43	0.858369	3.85684	0.0955576	0.953994	UBE2L3; CAND1;
Acrosome	1	11	0.429185	7.57075	0.125524	1	DNAJA1;
Brush border	1	12	0.429185	6.94038	0.136126	1	CLIC1;
Cell junction	1	38	0.429185	2.19295	0.37104	1	TRIM25;
Cell projection	1	41	0.429185	2.03253	0.393672	1	FLNA;
Cell surface	4	205	1.71674	1.61426	0.237698	1	MIF; HSPA4; HSPB1; GDI2;
Cell-cell adherens junction	1	13	0.429185	6.40692	0.146599	1	VCL;
Cytoplasmic vesicle	2	160	0.858369	1.0367	0.579813	1	SOD1; PGK1;
Endoplasmic reticulum	14	1104	6.00858	1.0473	0.469708	1	VIM; HEXB; SET; EEF1D; PSMA4; AHSA1; ANP32A; G6PD; YWHAG; GDI2; SAR1A; LIMK2; BLMH; CNBP;
Endosome	1	303	0.429185	0.275087	0.975844	1	ARF1;
Extracellular matrix	2	120	0.858369	1.38224	0.428067	1	SOD1; LGALS1;
Extracellular region	7	442	3.00429	1.30885	0.289609	1	PPIA; MIF; SOD1; VCL; FLNA; CALM2; TLN1;
Extracellular space	4	404	1.71674	0.819138	0.724557	1	SOD1; LGALS1; AIMP1; YARS;
Extrinsic to membrane	1	13	0.429185	6.40692	0.146599	1	EZR;
Golgi aparatus	12	897	5.15021	1.10497	0.404501	1	ACTB; VIM; HEXB; STIP1; YWHAE; DNAJA1; HSPA4; ARF1; FASN; NASP; YWHAG; IQGAP1;
Golgi membrane	1	55	0.429185	1.51525	0.48902	1	ARF1;
Hemoglobin complex	1	10	0.429185	8.32707	0.114793	1	HBZ;
Integral to membrane	3	1702	1.28755	0.145952	1	1	UBAC1; EMC7; FLNB;
Integral to plasma membrane	2	934	0.858369	0.177603	0.999889	1	ADRM1; MPP1;
Intermediate filament	1	36	0.429185	2.31475	0.355487	1	VIM;
Intracellular membrane-bounded organelle	2	127	0.858369	1.30606	0.456738	1	G6PD; TLN1;
Lamellipodium	1	23	0.429185	3.62251	0.244626	1	NME1-NME2;
Membrane	1	350	0.429185	0.238147	0.986514	1	CUTA;
Membrane fraction	5	346	2.14592	1.19496	0.409219	1	CLIC1; XRCC6; VIM; ADRM1; MPP1;
Microsome	2	156	0.858369	1.06328	0.566028	1	CFL1; ADRM1;
Microtubule cytoskeleton	2	47	0.858369	3.52867	0.110926	1	PSMA3; MAPK1;
Mitochondrial intermembrane space	1	12	0.429185	6.94038	0.136126	1	STAR;
Mitochondrial matrix	2	79	0.858369	2.09951	0.248358	1	SOD1; TST;
Muscle myosin complex	1	15	0.429185	5.55323	0.167169	1	MYL4;
NuA4 histone acetyltransferase complex	1	14	0.429185	5.94961	0.156947	1	ACTB;
Nuclear chromosome, telomeric region	1	12	0.429185	6.94038	0.136126	1	XRCC5;
Nuclear envelope	2	71	0.858369	2.33605	0.212597	1	CLIC1; XPO1;
Nuclear matrix	1	37	0.429185	2.2522	0.363311	1	CAD;
Nuclear membrane	2	78	0.858369	2.12643	0.243871	1	TAGLN2; TNPO1;
Others	2	51	0.858369	3.25196	0.126884	1	PGK1; HSPA4;
Perinuclear region	3	131	1.28755	1.89613	0.212323	1	PKM; UBE2L3; PDCD6IP;
Peroxisome	3	111	1.28755	2.23774	0.151952	1	SOD1; IDH1; PSMD3;
Plasma membrane	37	3479	15.8798	0.877947	0.833283	1	CLIC1; ACTB; ENO1; TAGLN2; VIM; CFL1; SET; TUBB; SOD1; ADRM1; SSB; YWHAZ; LGALS1; TUBA1B; ANP32A; HSPA4; ARF1; VCL; STXBP2; MSN; FLNA; HSPB1; ACTN4; EEF1G; CALM2; UBAC1; GSTO1; CUTA; EZR; GDI2; MPP1; FERMT3; PRDX2; TST; IQGAP1; TLN1; FLNB;
Sarcoplasmic reticulum	1	32	0.429185	2.604	0.323222	1	FKBP1A;
Secretory granule	1	50	0.429185	1.66675	0.456816	1	STXBP2;
SNARE complex	1	9	0.429185	9.25127	0.103931	1	STXBP2;
Spindle microtubule	1	24	0.429185	3.47164	0.25379	1	CALM2;
Spindle pole	1	24	0.429185	3.47164	0.25379	1	CALM2;
Spliceosomal complex	1	46	0.429185	1.81165	0.429604	1	DDX39B;
Stress fiber	1	16	0.429185	5.20637	0.177268	1	TPM4;

## Sheet: Molecular function
Analysis: Molecular function
Dataset name: Curcu-DownReg Proteins
Number of genes in the dataset: 233
Number of genes in the dataset (which are available in Molecular function database) :232
Number of genes in background: 19230
Is analysis quantitative: No
Molecular function	# of genes in the dataset	# of genes in the background dataset	% of genes	Fold enrichment	P-value (Hypergeometric test)	AdjP-Value (BH method)
Chaperone activity	17	126	7.29614	11.1405	2.08744e-13	4.67586e-11	HSP90AB1; CCT5; CCT8; CCT3; PTGES3; CCT4; CCT6A; CCT7; COX17; HSPA4; TCP1; HSPB1; CCT2; SGTA; NACA; NAP1L4; CDC37;
Ubiquitin-specific protease activity	26	377	11.1588	5.69367	8.74766e-13	9.79737e-11	PSMD2; UBE2L3; SUMO3; PSMD13; PSMA5; PSMD14; PSMA4; PSMB2; PSMB1; PSMC2; PSMD1; PSMD5; PSMC3; PSMC1; PSMA6; PSMD12; PSMD3; UBA1; PSMD7; PSMA2; PSMC5; PSMA3; PSMC6; UCHL5; PSMD11; PSMA7;
Translation regulator activity	11	101	4.72103	8.99555	3.98127e-08	2.97268e-06	EEF1A1; EEF2; EIF4A1; EIF1; EEF1G; EIF3C; EIF3F; EEF1B2; EIF4G1; EIF3A; ETF1;
Isomerase activity	7	45	3.00429	12.8533	1.07448e-06	6.01711e-05	PPIA; TPI1; GPI; FKBP1A; FKBP3; PPID; FKBP4;
Structural constituent of cytoskeleton	10	137	4.29185	6.02958	6.73032e-06	0.000301518	ACTB; VIM; TUBB; MSN; ACTN4; CAPZB; ACTR1B; TUBB4A; TPM4; MYL6;
Catalytic activity	20	532	8.58369	3.10408	8.11815e-06	0.000303078	PKM; ENO1; LDHA; GAPDH; LDHB; MDH1; IDH1; TXN; PGK1; IMPDH2; PGAM1; G6PD; PHGDH; FASN; HPRT1; CKB; PPA1; PGD; PGM2; TK1;
Ligase activity	8	112	3.43348	5.90175	6.63603e-05	0.00212353	GART; EPRS; WARS; PAICS; CAD; IARS; VARS; YARS;
Transferase activity, transferring aldehyde or ketonic groups	2	3	0.858369	55.1105	0.000435048	0.0121813	TALDO1; TKT;
Peroxidase activity	3	20	1.28755	12.4144	0.00171893	0.0427822	PRDX6; PRDX1; PRDX2;
Lyase activity	3	21	1.28755	11.8235	0.0019876	0.0445222	ALDOA; ALDOC; GLO1;
Cytoskeletal anchoring activity	3	39	1.28755	6.36789	0.0116416	0.237064	FLNA; EZR; FERMT3;
Cytoskeletal protein binding	7	218	3.00429	2.65367	0.0172186	0.321414	CFL1; PFN1; VCL; EPPK1; ARPC3; TLN1; FLNB;
Translation factor activity, nucleic acid binding	1	2	0.429185	41.4696	0.0240868	0.415034	EIF5A;
Glutathione transferase activity	2	21	0.858369	7.89541	0.0263852	0.422164	GSTP1; GSTO1;
Helicase activity	2	25	0.858369	6.63265	0.0365239	0.45452	DDX39A; MCM7;
Amidinotransferase activity	1	3	0.429185	27.6924	0.0359127	0.45452	GMPS;
Histone binding	1	3	0.429185	27.6924	0.0359127	0.45452	NASP;
Superoxide dismutase activity	1	3	0.429185	27.6924	0.0359127	0.45452	SOD1;
Receptor signaling complex scaffold activity	8	322	3.43348	2.0529	0.0430214	0.481839	CRKL; YWHAB; STIP1; YWHAE; YWHAQ; YWHAZ; ST13; YWHAG;
Heat shock protein activity	2	27	0.858369	6.14153	0.042067	0.481839	DNAJA1; HSPH1;
MHC class I receptor activity	2	37	0.858369	4.4821	0.073827	0.787321	SET; ANP32A;
MHC class II receptor activity	2	38	0.858369	4.36418	0.0773262	0.787321	SET; ANP32A;
Hydrolase activity	5	203	2.14592	2.03669	0.101197	0.970018	HEXB; ARG2; AHCY; ATIC; BLMH;
Ubiquitin binding	1	9	0.429185	9.25127	0.103931	0.970018	UBE2L3;
Molecular function unknown	24	5685	10.3004	0.348551	1	1	TAGLN2; ADRM1; HEMGN; PDCD6IP; AHSA1; STXBP2; CACYBP; OLA1; UBAC1; EMC7; CUTA; EIF3M; FASTKD2; LRRC47; ARHGDIA; UBAP2L; STAR; FERMT3; ANP32B; CAP1; DRG1; GLRX3; DCTPP1; API5;
Protease inhibitor activity	1	94	0.429185	0.88665	0.682952	1	CSTB;
Transaminase activity	1	23	0.429185	3.62251	0.244626	1	GOT1;
Transporter activity	9	576	3.86266	1.29092	0.265299	1	RANBP1; HBZ; HBG2; XPO5; XPO1; IPO7; TSNAX; TNPO1; IPO5;
ATPase activity	2	111	0.858369	1.4943	0.390085	1	DARS; ACLY;
GTPase activator activity	1	144	0.429185	0.578807	0.828304	1	IQGAP1;
Oxidoreductase activity	4	161	1.71674	2.0554	0.132184	1	COX6B1; ACADS; BLVRB; TXNL1;
Acid phosphatase activity	1	12	0.429185	6.94038	0.136126	1	ACP1;
Receptor binding	1	129	0.429185	0.646105	0.793584	1	LGALS1;
Structural molecule activity	5	269	2.14592	1.537	0.228242	1	TUBB4B; MYL4; TUBA1B; STMN1; MPP1;
Protein serine/threonine kinase activity	2	301	0.858369	0.551087	0.882354	1	MAPK1; LIMK2;
Transcription regulator activity	3	832	1.28755	0.298568	0.997857	1	PA2G4; FUBP1; CAND1;
Receptor activity	1	361	0.429185	0.230891	0.988236	1	ADRM1;
Transcription factor activity	3	842	1.28755	0.295022	0.998071	1	SUB1; BTF3; TRIM25;
Calcium ion binding	2	185	0.858369	0.896615	0.658669	1	LCP1; CALM2;
DNA repair protein	1	57	0.429185	1.46209	0.501363	1	XRCC5;
Protein binding	4	182	1.71674	1.81825	0.17995	1	NUDC; MCM6; MTPN; RCC2;
RNA binding	6	366	2.57511	1.35515	0.284402	1	DDX6; PARK7; SSB; PCBP2; DDX39B; CNBP;
GTPase activity	3	222	1.28755	1.11892	0.505894	1	RAN; ARF1; SAR1A;
DNA binding	10	654	4.29185	1.26315	0.27085	1	XRCC6; MCM2; NAP1L1; PA2G4; PCBP2; MCM3; RPA2; MCM5; ZC3H15; MCM4;
Auxiliary transport protein activity	1	333	0.429185	0.250305	0.983346	1	GDI2;
Peptidase activity	1	58	0.429185	1.43689	0.507423	1	PSMA1;
Kinase activity	1	14	0.429185	5.94961	0.156947	1	PKM;
Guanyl-nucleotide exchange factor activity	1	112	0.429185	0.744165	0.745719	1	EEF1D;
Lipid kinase activity	1	35	0.429185	2.38086	0.347567	1	PIP4K2A;
Intracellular ligand-gated ion channel activity	1	30	0.429185	2.77754	0.306492	1	CLIC1;
Cytokine activity	2	107	0.858369	1.55016	0.372845	1	MIF; AIMP1;
Deoxyribonuclease activity	1	17	0.429185	4.90029	0.187245	1	FEN1;
Phosphorylase activity	1	20	0.429185	4.16562	0.216458	1	UAP1;
Signal transducer activity	1	31	0.429185	2.68797	0.314908	1	STMN1;
Sulfotransferase activity	1	53	0.429185	1.57242	0.476373	1	TST;

## Sheet: Biological process
Analysis: Biological process
Dataset name: Curcu-DownReg Proteins
Number of genes in the dataset: 233
Number of genes in the dataset (which are available in Biological process database) :232
Number of genes in background: 19230
Is analysis quantitative: No
Biological process	# of genes in the dataset	# of genes in the background dataset	% of genes	Fold enrichment	P-value (Hypergeometric test)	AdjP-Value (BH method)
Protein metabolism	59	1323	25.3219	3.68101	6.97569e-19	1.24167e-16	EEF1A1; EEF2; CCT5; PSMD2; CCT8; UBE2L3; CCT3; SUMO3; PTGES3; CCT4; PSMD13; CCT6A; PSMA5; DNAJA1; EIF4A1; PSMD14; EIF5A; EPRS; PSMA4; HSPA4; PSMB2; PSMA1; PSMB1; MTPN; HSPH1; TCP1; PSMC2; PSMD1; WARS; CACYBP; HSPB1; EIF1; EEF1G; CCT2; PSMD5; SGTA; PSMC3; PSMC1; NACA; PSMA6; PSMD12; PSMD3; PSMD7; PSMA2; EIF3C; PSMC5; PSMA3; EIF3F; PSMC6; EEF1B2; UCHL5; EIF4G1; PSMD11; IARS; PSMA7; CSTB; EIF3A; CDC…
Metabolism	58	1683	24.8927	2.8446	1.54294e-13	9.1548e-12	ALDOA; PRDX6; PKM; TPI1; ENO1; TALDO1; LDHA; GPI; GAPDH; HEXB; ARG2; LDHB; MDH1; GSTP1; SOD1; IDH1; AHCY; TXN; PRDX1; PGK1; IMPDH2; COX17; PGAM1; ALDOC; G6PD; GLO1; DARS; PHGDH; FASN; TKT; COX6B1; FKBP3; GMPS; PAICS; HPRT1; CAD; ATIC; GSTO1; ACADS; BLVRB; UAP1; PPID; STAR; ACP1; CKB; PRDX2; TST; FKBP4; BLMH; ACLY; PPA1; PGD; TXNL1; GOT1; VARS; YARS; PGM2; TK1;
Cell growth and/or maintenance	29	1125	12.4464	2.12812	0.000101614	0.00452184	ACTB; VIM; CFL1; PFN1; TUBB4B; TUBB; MYL4; TUBA1B; VCL; MSN; FLNA; ACTN4; CAPZB; STMN1; UBAC1; ACTR1B; TUBB4A; TPM4; EZR; ARHGDIA; MPP1; EPPK1; CAP1; DRG1; MYL6; ARPC3; RCC2; TLN1; FLNB;
Protein folding	2	16	0.858369	10.3612	0.0156859	0.558417	PPIA; CCT7;
Biological_process unknown	15	4731	6.43777	0.261837	1	1	TAGLN2; HEMGN; AHSA1; OLA1; EMC7; CUTA; EIF3M; FASTKD2; LRRC47; UBAP2L; FERMT3; ANP32B; GLRX3; ZC3H15; DCTPP1;
Transport	8	1215	3.43348	0.544074	0.982265	1	CLIC1; HBZ; HBG2; XPO5; GDI2; IPO7; TNPO1; IPO5;
Cell communication	24	3713	10.3004	0.533668	0.999941	1	LCP1; HSP90AB1; RAN; RANBP1; MIF; CRKL; STIP1; YWHAE; EEF1D; YWHAQ; ADRM1; FKBP1A; NUDC; STXBP2; NASP; ST13; CALM2; YWHAG; SAR1A; XPO1; MAPK1; IQGAP1; LIMK2; PIP4K2A;
Signal transduction	27	3934	11.588	0.566623	0.999884	1	LCP1; HSP90AB1; RAN; RANBP1; MIF; CRKL; YWHAB; STIP1; YWHAE; EEF1D; YWHAQ; ADRM1; FKBP1A; NUDC; ARF1; STXBP2; STMN1; NASP; ST13; CALM2; YWHAG; SAR1A; XPO1; MAPK1; IQGAP1; LIMK2; PIP4K2A;
Regulation of nucleobase, nucleoside, nucleotide and nucleic acid metabolism	28	2828	12.0172	0.817405	0.898621	1	XRCC6; DDX6; MCM2; SET; GART; NAP1L1; PA2G4; PARK7; SSB; SUB1; PCBP2; XRCC5; DDX39B; FUBP1; MCM6; BTF3; MCM3; CAND1; FEN1; RPA2; NAP1L4; MCM5; DDX39A; MCM7; TSNAX; TRIM25; MCM4; CNBP;
Regulation of cell cycle	2	57	0.858369	2.90971	0.151731	1	YWHAZ; NASP;
Immune response	4	576	1.71674	0.574539	0.921543	1	HEMGN; LGALS1; ANP32A; AIMP1;
Proteolysis and peptidolysis	1	16	0.429185	5.20637	0.177268	1	UBA1;
Endosome transport	1	3	0.429185	27.6924	0.0359127	1	ARF1;
Apoptosis	2	220	0.858369	0.753978	0.748683	1	PDCD6IP; API5;
Peptide metabolism	1	4	0.429185	20.7865	0.0475958	1	PPIA;
DNA replication	1	13	0.429185	6.40692	0.146599	1	MCM7;
Cytoskeletal anchoring	1	4	0.429185	20.7865	0.0475958	1	FERMT3;
