# Supplementary material for: SWATH-MS based quantitative proteomics analysis reveals that curcumin alters the metabolic enzyme profile of CML cells by affecting the activity of miR-22/IPO7/HIF-1α axis
Source: J Exp Clin Cancer Res. 2018 Jul 25;37:170. doi: 10.1186/s13046-018-0843-y (PMC6060558; doi:10.1186/s13046-018-0843-y)
Supplement: Supplementary file 7 — Table S4. UpReg Proteins_FunRichGOterms. (XLSX 35 kb) [file 13046_2018_843_MOESM7_ESM.xlsx]

## Sheet: Dataset(Curcu-UpReg Proteins)
Name of dataset: Curcu-UpReg Proteins
No. of identified items: 142 of 143
No. of unidentified items: 1
ID type: GeneSymbol
Number of mapped gene: 142
Is dataset quantitative: NO
Mapped items:
Dataset item (Gene symbol )		Entrez ID	Gene symbol	Description	Alternate names	Chromosome	Map location
NDUFA2		4695	NDUFA2	NADH dehydrogenase (ubiquinone) 1 alpha subcomplex, 2, 8kDa	B8|CD14|CIB8	5	5q31.2
PHB2		11331	PHB2	prohibitin 2	BAP|BCAP37|Bap37|PNAS-141|REA|hBAP|p22	12	12p13
PHB		5245	PHB	prohibitin	HEL-215|HEL-S-54e|PHB1	17	17q21
CHCHD2		51142	CHCHD2	coiled-coil-helix-coiled-coil-helix domain containing 2	C7orf17	7	7p11.2
SLC35B2		347734	SLC35B2	solute carrier family 35 (adenosine 3'-phospho 5'-phosphosulfate transporter), member B2	PAPST1|SLL|UGTrel4	6	6p21.1
LBR		3930	LBR	lamin B receptor	DHCR14B|LMN2R|PHA|TDRD18	1	1q42.1
UQCRC2		7385	UQCRC2	ubiquinol-cytochrome c reductase core protein II	MC3DN5|QCR2|UQCR2	16	16p12
SNAP29		9342	SNAP29	synaptosomal-associated protein, 29kDa	CEDNIK|SNAP-29	22	22q11.21
MBOAT7		79143	MBOAT7	membrane bound O-acyltransferase domain containing 7	BB1|LENG4|LPIAT|LRC4|MBOA7|OACT7|hMBOA-7	19	19q13.4
RPL9		6133	RPL9	ribosomal protein L9	L9|NPC-A-16	4	4p13
SLC25A11		8402	SLC25A11	solute carrier family 25 (mitochondrial carrier; oxoglutarate carrier), member 11	OGC|SLC20A4	17	17p13.3
FBL		2091	FBL	fibrillarin	FIB|FLRN|RNU3IP1	19	19q13.1
SLC25A1		6576	SLC25A1	solute carrier family 25 (mitochondrial carrier; citrate transporter), member 1	CTP|D2L2AD|SEA|SLC20A3	22	22q11.21
HIST1H1B		3009	HIST1H1B	histone cluster 1, H1b	H1|H1.5|H1B|H1F5|H1s-3	6	6p22.1
RPSA		3921	RPSA	ribosomal protein SA	37LRP|67LR|ICAS|LAMBR|LAMR1|LBP|LBP/p40|LRP|LRP/LR|NEM/1CHD4|SA|lamR|p40	3	3p22.2
SLC25A13		10165	SLC25A13	solute carrier family 25 (aspartate/glutamate carrier), member 13	ARALAR2|CITRIN|CTLN2	7	7q21.3
OCIAD1		54940	OCIAD1	OCIA domain containing 1	ASRIJ|OCIA|TPA018	4	4p11
UQCRC1		7384	UQCRC1	ubiquinol-cytochrome c reductase core protein I	D3S3191|QCR1|UQCR1	3	3p21.3
BCLAF1		9774	BCLAF1	BCL2-associated transcription factor 1	BTF|bK211L9.1	6	6q23.3
USMG5		84833	USMG5	up-regulated during skeletal muscle growth 5 homolog (mouse)	DAPIT|HCVFTP2|bA792D24.4	10	10q24.33
ATP2A2		488	ATP2A2	ATPase, Ca++ transporting, cardiac muscle, slow twitch 2	ATP2B|DAR|DD|SERCA2	12	12q24.11
MTCH1		23787	MTCH1	mitochondrial carrier 1	CGI-64|PIG60|PSAP|SLC25A49	6	6p21.2
SURF4		6836	SURF4	surfeit 4	ERV29	9	9q34.2
CYC1		1537	CYC1	cytochrome c-1	MC3DN6|UQCR4	8	8q24.3
UTP14A		10813	UTP14A	UTP14, U3 small nucleolar ribonucleoprotein, homolog A (yeast)	NYCO16|SDCCAG16|dJ537K23.3	X	Xq26.1
SPCS3		60559	SPCS3	signal peptidase complex subunit 3 homolog (S. cerevisiae)	PRO3567|SPC22/23|SPC3|YLR066W	4	4q34.2
PRKCB		5579	PRKCB	protein kinase C, beta	PKC-beta|PKCB|PRKCB1|PRKCB2	16	16p11.2
CISD1		55847	CISD1	CDGSH iron sulfur domain 1	C10orf70|MDS029|ZCD1|mitoNEET	10	10q21.1
EMC2		9694	EMC2	ER membrane protein complex subunit 2	KIAA0103|TTC35	8	8q23.1
SLC25A21		89874	SLC25A21	solute carrier family 25 (mitochondrial oxoadipate carrier), member 21	ODC|ODC1	14	14q11.2
TMEM43		79188	TMEM43	transmembrane protein 43	ARVC5|ARVD5|EDMD7|LUMA	3	3p25.1
TMX2		51075	TMX2	thioredoxin-related transmembrane protein 2	CGI-31|PDIA12|PIG26|TXNDC14	11	11cen-q22.3
COX5B		1329	COX5B	cytochrome c oxidase subunit Vb	COXVB	2	2q11.2
FDFT1		2222	FDFT1	farnesyl-diphosphate farnesyltransferase 1	DGPT|ERG9|SQS|SS	8	8p23.1-p22
TIMM8B		26521	TIMM8B	translocase of inner mitochondrial membrane 8 homolog B (yeast)	DDP2|TIM8B	11	11q23.1-q23.2
CHP1		11261	CHP1	calcineurin-like EF-hand protein 1	CHP|SLC9A1BP|Sid470p|p22|p24	15	15q13.3
ANXA2		302	ANXA2	annexin A2	ANX2|ANX2L4|CAL1H|HEL-S-270|LIP2|LPC2|LPC2D|P36|PAP-IV	15	15q22.2
NDUFS1		4719	NDUFS1	NADH dehydrogenase (ubiquinone) Fe-S protein 1, 75kDa (NADH-coenzyme Q reductase)	CI-75Kd|CI-75k|PRO1304	2	2q33-q34
SFXN1		94081	SFXN1	sideroflexin 1	-	5	5q35.3
TIMM50		92609	TIMM50	translocase of inner mitochondrial membrane 50 homolog (S. cerevisiae)	TIM50|TIM50L	19	19q13.2
BCAP31		10134	BCAP31	B-cell receptor-associated protein 31	6C6-AG|BAP31|CDM|DDCH|DXS1357E	X	Xq28
NDUFA5		4698	NDUFA5	NADH dehydrogenase (ubiquinone) 1 alpha subcomplex, 5	B13|CI-13KD-B|CI-13kB|NUFM|UQOR13	7	7q31.33
NUP210		23225	NUP210	nucleoporin 210kDa	GP210|POM210	3	3p25.1
NDUFB4		4710	NDUFB4	NADH dehydrogenase (ubiquinone) 1 beta subcomplex, 4, 15kDa	B15|CI-B15	3	3q13.33
ZMPSTE24		10269	ZMPSTE24	zinc metallopeptidase STE24	FACE-1|FACE1|HGPS|PRO1|STE24|Ste24p	1	1p34
TMCO1		54499	TMCO1	transmembrane and coiled-coil domains 1	HP10122|PCIA3|PNAS-136|TMCC4	1	1q24.1
YME1L1		10730	YME1L1	YME1-like 1 ATPase	FTSH|MEG4|PAMP|YME1L	10	10p14
TECR		9524	TECR	trans-2,3-enoyl-CoA reductase	GPSN2|MRT14|SC2|TER	19	19p13.12
NDUFV1		4723	NDUFV1	NADH dehydrogenase (ubiquinone) flavoprotein 1, 51kDa	CI-51K|CI51KD|UQOR1	11	11q13
HIST1H1C		3006	HIST1H1C	histone cluster 1, H1c	H1.2|H1C|H1F2|H1s-1	6	6p21.3
CYP51A1		1595	CYP51A1	cytochrome P450, family 51, subfamily A, polypeptide 1	CP51|CYP51|CYPL1|LDM|P450-14DM|P450L1	7	7q21.2
UQCRH		7388	UQCRH	ubiquinol-cytochrome c reductase hinge protein	QCR6|UQCR8	1	1p34.1
TOMM20		9804	TOMM20	translocase of outer mitochondrial membrane 20 homolog (yeast)	MAS20|MOM19|TOM20	1	1q42
LMAN2		10960	LMAN2	lectin, mannose-binding 2	C5orf8|GP36B|VIP36	5	5q35.3
NDUFA9		4704	NDUFA9	NADH dehydrogenase (ubiquinone) 1 alpha subcomplex, 9, 39kDa	CC6|CI-39k|CI39k|NDUFS2L|SDR22E1	12	12p13.3
UQCR10		29796	UQCR10	ubiquinol-cytochrome c reductase, complex III subunit X	HSPC051|HSPC119|HSPC151|QCR9|UCCR7.2|UCRC	22	22q12.2
ATP6V0D1		9114	ATP6V0D1	ATPase, H+ transporting, lysosomal 38kDa, V0 subunit d1	ATP6D|ATP6DV|P39|VATX|VMA6|VPATPD	16	16q22.1
HIGD1A		25994	HIGD1A	HIG1 hypoxia inducible domain family, member 1A	HIG1|RCF1a	3	3p22.1
TOR1AIP2		163590	TOR1AIP2	torsin A interacting protein 2	IFRG15|LULL1|NET9	1	1q25.2
DERL1		79139	DERL1	derlin 1	DER-1|DER1	8	8q24.13
MGST2		4258	MGST2	microsomal glutathione S-transferase 2	GST2|MGST-II	4	4q28.3
KRTCAP2		200185	KRTCAP2	keratinocyte associated protein 2	KCP2	1	1q22
COMTD1		118881	COMTD1	catechol-O-methyltransferase domain containing 1	-	10	10q22.2
TOMM40		10452	TOMM40	translocase of outer mitochondrial membrane 40 homolog (yeast)	C19orf1|D19S1177E|PER-EC1|PEREC1|TOM40	19	19q13
TIMM22		29928	TIMM22	translocase of inner mitochondrial membrane 22 homolog (yeast)	TEX4|TIM22	17	17p13
MTCH2		23788	MTCH2	mitochondrial carrier 2	HSPC032|MIMP|SLC25A50	11	11p11.2
MT-CO2		4513	MT-CO2	mitochondrially encoded cytochrome c oxidase II	COII|MTCO2	MT	-
HMGB3		3149	HMGB3	high mobility group box 3	HMG-2a|HMG-4|HMG2A|HMG4	X	Xq28
UQCRB		7381	UQCRB	ubiquinol-cytochrome c reductase binding protein	MC3DN3|QCR7|QP-C|QPC|UQBC|UQBP|UQCR6|UQPC	8	8q22
MPDU1		9526	MPDU1	mannose-P-dolichol utilization defect 1	CDGIF|HBEBP2BPA|Lec35|My008|PP3958|PQLC5|SL15	17	17p13.1-p12
MDC1		9656	MDC1	mediator of DNA-damage checkpoint 1	NFBD1	6	6p21.3
WDR3		10885	WDR3	WD repeat domain 3	DIP2|UTP12	1	1p12
MT-ND5		4540	MT-ND5	mitochondrially encoded NADH dehydrogenase 5	MTND5	MT	-
MT-ND1		4535	MT-ND1	mitochondrially encoded NADH dehydrogenase 1	MTND1	MT	-
COX20		116228	COX20	COX20 cytochrome c oxidase assembly factor	FAM36A	1	1q44
TIMMDC1		51300	TIMMDC1	translocase of inner mitochondrial membrane domain containing 1	C3orf1	3	3q13.33
UQCRQ		27089	UQCRQ	ubiquinol-cytochrome c reductase, complex III subunit VII, 9.5kDa	MC3DN4|QCR8|QP-C|QPC|UQCR7	5	5q31.1
SURF1		6834	SURF1	surfeit 1	-	9	9q34.2
ATP6V1A		523	ATP6V1A	ATPase, H+ transporting, lysosomal 70kDa, V1 subunit A	ATP6A1|ATP6V1A1|HO68|VA68|VPP2|Vma1	3	3q13.31
HIST1H2BN		8341	HIST1H2BN	histone cluster 1, H2bn	H2B/d|H2BFD	6	6p22.1
STX17		55014	STX17	syntaxin 17	-	9	9q31.1
NAPA		8775	NAPA	N-ethylmaleimide-sensitive factor attachment protein, alpha	SNAPA	19	19q13.33
C14orf1		11161	C14orf1	chromosome 14 open reading frame 1	ERG28|NET51	14	14q24.3
HIST2H3A		333932	HIST2H3A	histone cluster 2, H3a	H3/n|H3/o	1	1q21.2
RPS21		6227	RPS21	ribosomal protein S21	HLDF|S21	20	20q13.3
CCDC115		84317	CCDC115	coiled-coil domain containing 115	ccp1	2	2q21.1
GALNT2		2590	GALNT2	polypeptide N-acetylgalactosaminyltransferase 2	GalNAc-T2	1	1q41-q42
GPR89B		51463	GPR89B	G protein-coupled receptor 89B	GPHR|GPR89|GPR89C|SH120|UNQ192	1	1q21.1
ATP6V1F		9296	ATP6V1F	ATPase, H+ transporting, lysosomal 14kDa, V1 subunit F	ATP6S14|VATF|Vma7	7	7q32
DHCR24		1718	DHCR24	24-dehydrocholesterol reductase	DCE|Nbla03646|SELADIN1|seladin-1	1	1p32.3
DNTTIP2		30836	DNTTIP2	deoxynucleotidyltransferase, terminal, interacting protein 2	ERBP|FCF2|HSU15552|LPTS-RP2|TdIF2	1	1p22.1
HS2ST1		9653	HS2ST1	heparan sulfate 2-O-sulfotransferase 1	dJ604K5.2	1	1p22.3
CLPTM1		1209	CLPTM1	cleft lip and palate associated transmembrane protein 1	-	19	19q13.3
NOP56		10528	NOP56	NOP56 ribonucleoprotein	NOL5A|SCA36	20	20p13
ATP6V1G1		9550	ATP6V1G1	ATPase, H+ transporting, lysosomal 13kDa, V1 subunit G1	ATP6G|ATP6G1|ATP6GL|ATP6J|Vma10	9	9q32
GTPBP4		23560	GTPBP4	GTP binding protein 4	CRFG|NGB|NOG1	10	10p15-p14
VDAC1		7416	VDAC1	voltage-dependent anion channel 1	PORIN|VDAC-1	5	5q31
NNT		23530	NNT	nicotinamide nucleotide transhydrogenase	GCCD4	5	5p12
ATP13A1		57130	ATP13A1	ATPase type 13A1	ATP13A|CGI-152	19	19p13.11
TOMM5		401505	TOMM5	translocase of outer mitochondrial membrane 5 homolog (yeast)	C9orf105|Tom5|bA613M10.3	9	9p13.2
NDUFB6		4712	NDUFB6	NADH dehydrogenase (ubiquinone) 1 beta subcomplex, 6, 17kDa	B17|CI	9	9p21.1
TM9SF4		9777	TM9SF4	transmembrane 9 superfamily protein member 4	dJ836N17.2	20	20q11.21
MCU		90550	MCU	mitochondrial calcium uniporter	C10orf42|CCDC109A	10	10q22.1
NDUFB5		4711	NDUFB5	NADH dehydrogenase (ubiquinone) 1 beta subcomplex, 5, 16kDa	CISGDH|SGDH	3	3q26.33
TOMM22		56993	TOMM22	translocase of outer mitochondrial membrane 22 homolog (yeast)	1C9-2|MST065|MSTP065|TOM22	22	22q13.1
DDX18		8886	DDX18	DEAD (Asp-Glu-Ala-Asp) box polypeptide 18	MrDb	2	2q14.1
MARCH5		54708	MARCH5	membrane-associated ring finger (C3HC4) 5	MARCH-V|MITOL|RNF153	10	10q23.32-q23.33
KDELR2		11014	KDELR2	KDEL (Lys-Asp-Glu-Leu) endoplasmic reticulum protein retention receptor 2	ELP-1|ERD2.2	7	7p22.1
AGPAT5		55326	AGPAT5	1-acylglycerol-3-phosphate O-acyltransferase 5	1AGPAT5|LPAATE	8	8p23.1
MGST3		4259	MGST3	microsomal glutathione S-transferase 3	GST-III	1	1q23
PTDSS1		9791	PTDSS1	phosphatidylserine synthase 1	LMHD|PSS1|PSSA	8	8q22
TOMM6		100188893	TOMM6	translocase of outer mitochondrial membrane 6 homolog (yeast)	OBTP|TOM6	6	6p21.1
SLC25A12		8604	SLC25A12	solute carrier family 25 (aspartate/glutamate carrier), member 12	AGC1|ARALAR	2	2q24
IER3IP1		51124	IER3IP1	immediate early response 3 interacting protein 1	HSPC039|MEDS|PRO2309	18	18q12
HIST1H3A		8350	HIST1H3A	histone cluster 1, H3a	H3/A|H3FA	6	6p22.2
TFCP2		7024	TFCP2	transcription factor CP2	LBP1C|LSF|LSF1D|SEF|TFCP2C	12	12q13
OXA1L		5018	OXA1L	oxidase (cytochrome c) assembly 1-like	OXA1	14	14q11.2
TM9SF2		9375	TM9SF2	transmembrane 9 superfamily member 2	P76	13	13q32.3
TGFB1		7040	TGFB1	transforming growth factor, beta 1	CED|DPD1|LAP|TGFB|TGFbeta	19	19q13.1
CYB5R1		51706	CYB5R1	cytochrome b5 reductase 1	B5R.1|B5R1|B5R2|NQO3A2|humb5R2	1	1q32.1
GALNT7		51809	GALNT7	polypeptide N-acetylgalactosaminyltransferase 7	GALNAC-T7|GalNAcT7	4	4q31.1
SMARCA5		8467	SMARCA5	SWI/SNF related, matrix associated, actin dependent regulator of chromatin, subfamily a, member 5	ISWI|SNF2H|WCRF135|hISWI|hSNF2H	4	4q31.1-q31.2
HIST1H4A		8359	HIST1H4A	histone cluster 1, H4a	H4FA	6	6p22.2
TOMM7		54543	TOMM7	translocase of outer mitochondrial membrane 7 homolog (yeast)	TOM7	7	7p15.3
GP1BB		2812	GP1BB	glycoprotein Ib (platelet), beta polypeptide	BDPLT1|BS|CD42C|GPIBB	22	22q11.21
MTX2		10651	MTX2	metaxin 2	-	2	2q31.1
NDUFB3		4709	NDUFB3	NADH dehydrogenase (ubiquinone) 1 beta subcomplex, 3, 12kDa	B12|CI-B12	2	2q31.3
ANO10		55129	ANO10	anoctamin 10	SCAR10|TMEM16K	3	3p22.1
DNAJB12		54788	DNAJB12	DnaJ (Hsp40) homolog, subfamily B, member 12	DJ10	10	10q22.1
VDAC3		7419	VDAC3	voltage-dependent anion channel 3	HD-VDAC3|VDAC-3	8	8p11.2
NIPBL		25836	NIPBL	Nipped-B homolog (Drosophila)	CDLS|CDLS1|IDN3|IDN3-B|Scc2	5	5p13.2
ERLIN2		11160	ERLIN2	ER lipid raft associated 2	C8orf2|Erlin-2|NET32|SPFH2|SPG18	8	8p11.2
CHCHD3		54927	CHCHD3	coiled-coil-helix-coiled-coil-helix domain containing 3	MINOS3|Mic19|PPP1R22	7	7q33
VTI1A		143187	VTI1A	vesicle transport through interaction with t-SNAREs 1A	MMDS3|MVti1|VTI1RP2|Vti1-rp2	10	10q25.2
RMDN3		55177	RMDN3	regulator of microtubule dynamics 3	FAM82A2|FAM82C|RMD-3|RMD3|ptpip51	15	15q15.1
MPV17L2		84769	MPV17L2	MPV17 mitochondrial membrane protein-like 2	FKSG24	19	19p13.11
NDUFB9		4715	NDUFB9	NADH dehydrogenase (ubiquinone) 1 beta subcomplex, 9, 22kDa	B22|CI-B22|LYRM3|UQOR22	8	8q13.3
DHX30		22907	DHX30	DEAH (Asp-Glu-Ala-His) box helicase 30	DDX30|RETCOR	3	3p21.31
MT-ND4		4538	MT-ND4	mitochondrially encoded NADH dehydrogenase 4	MTND4	MT	-
MESDC2		23184	MESDC2	mesoderm development candidate 2	BOCA|MESD	15	15q13
ATAD3B		83858	ATAD3B	ATPase family, AAA domain containing 3B	AAA-TOB3|TOB3	1	1p36.33
MSI2		124540	MSI2	musashi RNA-binding protein 2	MSI2H	17	17q22

## Sheet: Cellular component
Analysis: Cellular component
Dataset name: Curcu-UpReg Proteins
Number of genes in the dataset: 142
Number of genes in the dataset (which are available in Cellular component database) :134
Number of genes in background: 19230
Is analysis quantitative: No
Cellular component	# of genes in the dataset	# of genes in the background dataset	% of genes	Fold enrichment	P-value (Hypergeometric test)	AdjP-Value (BH method)
Mitochondrion	65	1259	45.7746	6.99216	3.90764e-39	3.06359e-36	PHB2; PHB; LBR; UQCRC2; RPL9; SLC25A11; SLC25A1; HIST1H1B; SLC25A13; UQCRC1; ATP2A2; MTCH1; SURF4; CYC1; SLC25A21; COX5B; TIMM8B; NDUFS1; SFXN1; TIMM50; BCAP31; NDUFA5; NUP210; NDUFB4; ZMPSTE24; YME1L1; TECR; NDUFV1; HIST1H1C; UQCRH; TOMM20; LMAN2; NDUFA9; HIGD1A; TOMM40; TIMM22; MTCH2; MT-CO2; UQCRB; MT-ND5; MT-ND1; TIMMDC1; SURF1; ATP6V1F; HS2ST1; VDAC1; NNT; NDUFB6; TM9SF4; NDUFB5; TOMM22; MAR…
Lysosome	51	1620	35.9155	4.26381	4.86359e-20	1.90653e-17	PHB2; PHB; UQCRC2; SNAP29; RPL9; SLC25A11; SLC25A1; SLC25A13; UQCRC1; ATP2A2; SURF4; CYC1; EMC2; TMEM43; TMX2; FDFT1; CHP1; ANXA2; NDUFS1; SFXN1; BCAP31; NUP210; ZMPSTE24; TECR; LMAN2; NDUFA9; ATP6V0D1; TOR1AIP2; DERL1; TIMM22; MTCH2; MT-CO2; MPDU1; ATP6V1A; NAPA; GALNT2; CLPTM1; ATP6V1G1; VDAC1; ATP13A1; TM9SF4; TOMM22; MGST3; SLC25A12; TM9SF2; CYB5R1; ANO10; VDAC3; ERLIN2; VTI1A; MESDC2;
Mitochondrial respiratory chain complex I	13	46	9.15493	38.29	9.15937e-18	2.39365e-15	NDUFA2; NDUFS1; NDUFA5; NDUFB4; NDUFV1; NDUFA9; MT-ND5; MT-ND1; NDUFB6; NDUFB5; NDUFB3; NDUFB9; MT-ND4;
Mitochondrial respiratory chain	6	8	4.22535	101.602	4.03263e-12	7.90395e-10	UQCRC1; UQCRH; UQCRB; SURF1; NNT; OXA1L;
Mitochondrial outer membrane translocase complex	5	6	3.52113	112.882	1.22018e-10	1.91324e-08	TOMM20; TOMM40; TOMM5; TOMM22; TOMM7;
Mitochondrial membrane	9	56	6.33803	21.7831	2.85234e-10	3.72706e-08	NDUFA2; NDUFA9; UQCR10; TIMM22; MT-ND1; NNT; NDUFB6; MARCH5; TOMM6;
Endoplasmic reticulum	27	1104	19.0141	3.31293	3.29514e-08	3.69056e-06	ATP2A2; SURF4; SPCS3; EMC2; TMEM43; FDFT1; BCAP31; ZMPSTE24; TMCO1; TECR; CYP51A1; TOR1AIP2; DERL1; MGST2; MPDU1; STX17; C14orf1; DHCR24; ATP13A1; KDELR2; MGST3; PTDSS1; IER3IP1; CYB5R1; DNAJB12; ERLIN2; MESDC2;
Mitochondrial inner membrane	7	58	4.92958	16.3635	2.2655e-07	2.22019e-05	PHB; SLC25A11; SLC25A1; SLC25A21; TIMM50; NDUFV1; NNT;
Membrane	14	350	9.85915	5.42024	3.31239e-07	2.88546e-05	SLC35B2; MBOAT7; ATP2A2; SURF4; BCAP31; TECR; ATP6V0D1; DERL1; ATP6V1F; KDELR2; MGST3; TM9SF2; CYB5R1; ANO10;
Endoplasmic reticulum membrane	7	150	4.92958	6.32788	0.000126094	0.00988577	ATP2A2; FDFT1; BCAP31; CYP51A1; MPDU1; DHCR24; ERLIN2;
Exosomes	30	2043	21.1268	1.9891	0.000176109	0.0125518	PHB2; PHB; UQCRC2; FBL; SLC25A1; HIST1H1B; RPSA; PRKCB; COX5B; CHP1; ANXA2; ZMPSTE24; LMAN2; ATP6V0D1; MTCH2; ATP6V1A; NAPA; HIST2H3A; RPS21; ATP6V1F; ATP6V1G1; VDAC1; TOMM22; TM9SF2; TGFB1; CYB5R1; HIST1H4A; VDAC3; NIPBL; CHCHD3;
Box C/D snoRNP complex	2	4	1.40845	67.8754	0.000321734	0.0187821	FBL; NOP56;
Cytoskeleton	11	427	7.74648	3.49148	0.000335395	0.0187821	PHB2; PHB; SLC25A1; ANXA2; ATP6V0D1; VDAC1; TGFB1; CYB5R1; GP1BB; VDAC3; CHCHD3;
Nucleosome	4	44	2.8169	12.3383	0.000307586	0.0187821	HIST1H1B; HIST1H1C; HIST1H2BN; HIST1H4A;
Proton-transporting two-sector ATPase complex	2	5	1.40845	54.3274	0.000533624	0.0278908	ATP6V1A; ATP6V1F;
Ribosome	6	144	4.22535	5.65122	0.000705419	0.0345655	RPL9; RPSA; UTP14A; RPS21; NOP56; GTPBP4;
Vacuolar proton-transporting V-type ATPase complex	2	6	1.40845	45.2879	0.000796558	0.0367354	ATP6V0D1; ATP6V1F;
Mitochondrial outer membrane	3	29	2.11268	14.0501	0.00125139	0.0545052	VDAC1; MTX2; VDAC3;
Integral to membrane of membrane fraction	2	8	1.40845	33.9801	0.00147254	0.0607618	TOMM40; TOMM22;
Mitochondrial inner membrane presequence translocase complex	2	9	1.40845	30.2087	0.00188411	0.0738572	TIMM8B; TIMM50;
Nucleolus	19	1257	13.3803	2.04788	0.00227766	0.0850328	PHB; RPL9; FBL; HIST1H1B; RPSA; BCLAF1; ANXA2; HIST1H1C; WDR3; HIST1H2BN; STX17; DNTTIP2; NOP56; GTPBP4; VDAC1; DDX18; SMARCA5; HIST1H4A; NIPBL;
Centrosome	11	656	7.74648	2.27268	0.00948034	0.337845	PHB2; PHB; RPL9; FBL; RPSA; USMG5; ANXA2; TIMM50; HIST1H3A; HIST1H4A; CHCHD3;
Cohesin loading complex	1	2	0.704225	68.0434	0.0147144	0.461445	NIPBL;
Golgi cisterna membrane	1	2	0.704225	68.0434	0.0147144	0.461445	GPR89B;
RSF complex	1	2	0.704225	68.0434	0.0147144	0.461445	SMARCA5;
ER-Golgi intermediate compartment	2	30	1.40845	9.06965	0.0205756	0.574694	SURF4; LMAN2;
Integral to mitochondrial membrane	1	3	0.704225	45.4376	0.0219908	0.574694	OXA1L;
Integral to nuclear inner membrane	1	3	0.704225	45.4376	0.0219908	0.574694	LBR;
Mitochondrial nucleoid	2	31	1.40845	8.77718	0.0218896	0.574694	VDAC1; DHX30;
Pore complex	1	3	0.704225	45.4376	0.0219908	0.574694	VDAC1;
Integral to membrane	20	1702	14.0845	1.59201	0.0253548	0.6378	SLC35B2; LBR; MBOAT7; USMG5; TMEM43; FDFT1; NDUFB4; KRTCAP2; MPDU1; C14orf1; GPR89B; CLPTM1; ATP13A1; TM9SF4; MARCH5; KDELR2; AGPAT5; SLC25A12; GALNT7; VTI1A;
Zymogen granule	2	34	1.40845	8.00295	0.0260327	0.6378	SNAP29; VDAC1;
Cytosolic small ribosomal subunit	2	36	1.40845	7.55846	0.0289568	0.673638	RPSA; RPS21;
Nuclear replication fork	1	4	0.704225	34.1065	0.0292139	0.673638	SMARCA5;
Golgi-associated vesicle membrane	1	5	0.704225	27.2988	0.0363839	0.815	GPR89B;
Pre-snoRNP complex	1	6	0.704225	22.7566	0.0435014	0.897503	NOP56;
Sarcoplasmic reticulum membrane	1	6	0.704225	22.7566	0.0435014	0.897503	ATP2A2;
Secretory vesicle (None)	1	6	0.704225	22.7566	0.0435014	0.897503	ATP6V1A;
Apical membrane	1	16	0.704225	8.54261	0.111867	1	ANXA2;
Cajal body	1	21	0.704225	6.50962	0.144207	1	FBL;
Condensed chromosome	1	10	0.704225	13.6631	0.0714531	1	SMARCA5;
Cytoplasm	39	5684	27.4648	0.929355	0.73676	1	PHB2; PHB; LBR; SNAP29; RPL9; RPSA; OCIAD1; BCLAF1; ATP2A2; SURF4; PRKCB; COX5B; CHP1; ANXA2; SFXN1; ZMPSTE24; YME1L1; HIST1H1C; LMAN2; MDC1; ATP6V1A; STX17; NAPA; RPS21; DNTTIP2; ATP6V1G1; GTPBP4; PTDSS1; SLC25A12; TFCP2; OXA1L; TGFB1; CYB5R1; HIST1H4A; GP1BB; VDAC3; NIPBL; ERLIN2; MSI2;
Cytoplasmic vesicle	1	160	0.704225	0.854742	0.696028	1	SNAP29;
Cytosol	9	1178	6.33803	1.03571	0.507368	1	PHB2; RPL9; RPSA; PRKCB; BCAP31; TMCO1; RPS21; AGPAT5; MGST3;
Endosome	4	303	2.8169	1.79204	0.186264	1	ANXA2; ATP6V1A; VDAC1; TM9SF2;
Extracellular	9	1825	6.33803	0.668529	0.9308	1	PHB; CYC1; FDFT1; CHP1; ANXA2; NDUFS1; HIST1H1C; NNT; TGFB1;
Extracellular region	1	442	0.704225	0.309421	0.963639	1	TGFB1;
Extracellular space	1	404	0.704225	0.338524	0.951504	1	TGFB1;
Golgi aparatus	11	897	7.74648	1.66207	0.0684562	1	SLC35B2; SNAP29; TMEM43; BCAP31; ZMPSTE24; TMCO1; LMAN2; NAPA; GALNT2; KDELR2; IER3IP1;
Golgi lumen	1	11	0.704225	12.4221	0.0783133	1	TGFB1;
Golgi stack	1	7	0.704225	19.5103	0.0505667	1	GALNT2;
Integral to endoplasmic reticulum membrane	1	31	0.704225	4.41042	0.205421	1	DERL1;
Integral to Golgi membrane	1	19	0.704225	7.19449	0.131414	1	GALNT2;
Integral to plasma membrane	9	934	6.33803	1.30627	0.253421	1	PHB; SLC25A11; SLC25A13; ATP2A2; BCAP31; ATP6V1A; CLPTM1; TM9SF2; GP1BB;
Intracellular	1	151	0.704225	0.905683	0.674883	1	MTCH1;
Membrane fraction	3	346	2.11268	1.17798	0.471994	1	MGST2; ATP6V1F; MGST3;
Microsome	3	156	2.11268	2.61261	0.10887	1	ATP2A2; MGST2; MGST3;
Microtubule	1	129	0.704225	1.06013	0.616845	1	TMX2;
Mitochondrial intermembrane space	1	12	0.704225	11.3878	0.0851232	1	NDUFS1;
Mitochondrial matrix	1	79	0.704225	1.73101	0.443851	1	NDUFA9;
Nuclear envelope	2	71	1.40845	3.83299	0.0968275	1	LBR; NUP210;
Nuclear membrane	2	78	1.40845	3.48904	0.113258	1	LBR; NUP210;
Nuclear speck	1	31	0.704225	4.41042	0.205421	1	TIMM50;
Nucleoplasm	4	449	2.8169	1.20934	0.424153	1	PHB; MDC1; SMARCA5; HIST1H4A;
Nucleus	41	5847	28.8732	0.949766	0.684647	1	PHB2; PHB; LBR; UQCRC2; SNAP29; FBL; HIST1H1B; RPSA; OCIAD1; UQCRC1; BCLAF1; ATP2A2; PRKCB; EMC2; COX5B; ANXA2; BCAP31; NUP210; HIST1H1C; HMGB3; MDC1; WDR3; HIST1H2BN; DHCR24; DNTTIP2; GTPBP4; ATP13A1; DDX18; PTDSS1; HIST1H3A; TFCP2; OXA1L; TGFB1; SMARCA5; HIST1H4A; GP1BB; VDAC3; NIPBL; CHCHD3; RMDN3; DHX30;
Perinuclear region of cytoplasm	2	119	1.40845	2.28704	0.219431	1	GALNT2; GTPBP4;
Plasma membrane	16	3479	11.2676	0.623155	0.99048	1	PHB; SNAP29; MBOAT7; ATP2A2; PRKCB; CHP1; ANXA2; SFXN1; MGST2; ATP6V1A; C14orf1; ATP6V1F; DHCR24; ATP6V1G1; VDAC1; GP1BB;
Platelet alpha granule lumen	1	35	0.704225	3.90652	0.228671	1	TGFB1;
Platelet alpha granule membrane	1	11	0.704225	12.4221	0.0783133	1	GP1BB;
Protein complex	2	65	1.40845	4.18674	0.0833531	1	HIGD1A; OXA1L;
Sarcoplasmic reticulum	1	32	0.704225	4.27264	0.211298	1	ATP2A2;
Small nucleolar ribonucleoprotein complex	1	8	0.704225	17.0746	0.0575801	1	NOP56;
Small ribosomal subunit	1	13	0.704225	10.5125	0.0918831	1	RPS21;
SNARE complex	1	9	0.704225	15.1795	0.0645421	1	VTI1A;
Soluble fraction	1	180	0.704225	0.759776	0.738253	1	ANXA2;
Transport vesicle	1	21	0.704225	6.50962	0.144207	1	C14orf1;

## Sheet: Molecular function
Analysis: Molecular function
Dataset name: Curcu-UpReg Proteins
Number of genes in the dataset: 142
Number of genes in the dataset (which are available in Molecular function database) :136
Number of genes in background: 19230
Is analysis quantitative: No
Molecular function	# of genes in the dataset	# of genes in the background dataset	% of genes	Fold enrichment	P-value (Hypergeometric test)	AdjP-Value (BH method)
Oxidoreductase activity	12	161	8.4507	10.1007	2.67428e-09	5.99039e-07	NDUFA2; COX5B; NDUFS1; NDUFA5; NDUFB4; NDUFV1; NDUFA9; UQCR10; NNT; NDUFB5; NDUFB3; NDUFB9;
Transporter activity	17	576	11.9718	3.99885	1.24736e-06	0.000139705	SLC25A1; SLC25A13; SFXN1; BCAP31; NUP210; LMAN2; DERL1; TOMM40; TIMM22; SURF1; ATP6V1A; ATP6V1G1; DDX18; KDELR2; SLC25A12; TOMM7; VTI1A;
Auxiliary transport protein activity	10	333	7.04225	4.0704	0.000186963	0.0139599	SLC35B2; SNAP29; SLC25A11; ATP2A2; SURF4; SLC25A21; TIMM8B; TOMM20; STX17; TOMM22;
ATPase activity	4	111	2.8169	4.89151	0.00928112	0.46465	ATP6V0D1; ATP6V1F; ATP13A1; ATAD3B;
Glutathione transferase activity	2	21	1.40845	12.9548	0.0103717	0.46465	MGST2; MGST3;
Electron transporter activity	1	2	0.704225	68.0434	0.0147144	0.470862	NDUFB6;
Protease activator activity	1	2	0.704225	68.0434	0.0147144	0.470862	SPCS3;
Catalytic activity	9	532	6.33803	2.29332	0.0173629	0.486162	UQCRC2; UQCRC1; TECR; UQCRH; UQCRB; MT-ND5; DHCR24; OXA1L; CYB5R1;
Carrier activity	1	3	0.704225	45.4376	0.0219908	0.547328	SLC25A13;
Transferase activity	4	156	2.8169	3.48059	0.0286003	0.640647	FDFT1; AGPAT5; PTDSS1; GALNT7;
Apoptotic protease activator activity	1	5	0.704225	27.2988	0.0363839	0.740909	RMDN3;
Caspase activator activity	1	7	0.704225	19.5103	0.0505667	0.943911	MTCH1;
Molecular function unknown	35	5685	24.6479	0.833914	0.918265	1	CHCHD2; OCIAD1; USMG5; CYC1; UTP14A; CISD1; EMC2; TMEM43; TMX2; TMCO1; CYP51A1; HIGD1A; TOR1AIP2; KRTCAP2; COMTD1; MTCH2; MPDU1; WDR3; COX20; TIMMDC1; UQCRQ; C14orf1; CCDC115; CLPTM1; NOP56; TM9SF4; MCU; IER3IP1; TM9SF2; MTX2; ANO10; DNAJB12; ERLIN2; CHCHD3; MPV17L2;
Cell adhesion molecule activity	1	356	0.704225	0.384167	0.930283	1	RPSA;
Ligase activity	1	112	0.704225	1.22103	0.56505	1	MARCH5;
Receptor binding	1	129	0.704225	1.06013	0.616845	1	TGFB1;
Chromatin binding	1	13	0.704225	10.5125	0.0918831	1	LBR;
Metallopeptidase activity	2	101	1.40845	2.69459	0.171295	1	ZMPSTE24; YME1L1;
G-protein coupled receptor activity	1	736	0.704225	0.185822	0.99616	1	GPR89B;
Protein serine/threonine kinase activity	1	301	0.704225	0.454361	0.89445	1	PRKCB;
Transcription regulator activity	1	832	0.704225	0.164382	0.998172	1	PHB2;
Receptor activity	2	361	1.40845	0.753941	0.749112	1	MBOAT7; GP1BB;
Transcription factor activity	2	842	1.40845	0.323251	0.98722	1	BCLAF1; TFCP2;
Receptor signaling complex scaffold activity	2	322	1.40845	0.845254	0.690364	1	PHB; NAPA;
Calcium ion binding	2	185	1.40845	1.47117	0.397485	1	CHP1; ANXA2;
DNA repair protein	2	57	1.40845	4.77425	0.0664066	1	MDC1; NIPBL;
RNA binding	2	366	1.40845	0.743642	0.755913	1	DHX30; MSI2;
GTPase activity	1	222	0.704225	0.616041	0.8089	1	GTPBP4;
DNA binding	8	654	5.6338	1.65847	0.111709	1	HIST1H1B; HIST1H1C; HMGB3; HIST1H2BN; DNTTIP2; HIST1H3A; SMARCA5; HIST1H4A;
Chaperone activity	1	126	0.704225	1.08537	0.608172	1	MESDC2;
Voltage-gated ion channel activity	2	130	1.40845	2.09353	0.249397	1	VDAC1; VDAC3;
Structural constituent of ribosome	3	152	2.11268	2.68136	0.102748	1	RPL9; RPSA; RPS21;
Protein tyrosine/serine/threonine phosphatase activity	1	37	0.704225	3.69541	0.240041	1	TIMM50;
Galactosyltransferase activity	1	38	0.704225	3.59819	0.245663	1	GALNT2;
Ribonucleoprotein	1	41	0.704225	3.33497	0.262285	1	FBL;
Sulfotransferase activity	1	53	0.704225	2.58003	0.32521	1	HS2ST1;

## Sheet: Biological process
Analysis: Biological process
Dataset name: Curcu-UpReg Proteins
Number of genes in the dataset: 142
Number of genes in the dataset (which are available in Biological process database) :136
Number of genes in background: 19230
Is analysis quantitative: No
Biological process	# of genes in the dataset	# of genes in the background dataset	% of genes	Fold enrichment	P-value (Hypergeometric test)	AdjP-Value (BH method)
Metabolism	38	1683	26.7606	3.05824	2.49887e-10	2.224e-08	NDUFA2; UQCRC2; UQCRC1; CYC1; COX5B; FDFT1; NDUFS1; NDUFA5; NDUFB4; TECR; NDUFV1; CYP51A1; UQCRH; NDUFA9; MGST2; UQCRB; MPDU1; MT-ND5; SURF1; ATP6V1A; C14orf1; GALNT2; ATP6V1F; DHCR24; HS2ST1; ATP6V1G1; ATP13A1; NDUFB6; NDUFB5; AGPAT5; MGST3; PTDSS1; OXA1L; CYB5R1; GALNT7; NDUFB3; NDUFB9; ATAD3B;
Transport	30	1215	21.1268	3.34462	3.90404e-09	2.3164e-07	SLC35B2; SNAP29; SLC25A11; SLC25A1; SLC25A13; ATP2A2; SURF4; SLC25A21; TIMM8B; SFXN1; BCAP31; NUP210; TOMM20; LMAN2; ATP6V0D1; DERL1; TOMM40; TIMM22; STX17; NAPA; VDAC1; TOMM22; DDX18; KDELR2; SLC25A12; TM9SF2; TOMM7; MTX2; VDAC3; VTI1A;
Electron transport	2	6	1.40845	45.2879	0.000796558	0.0354468	UQCR10; NDUFB6;
Biological_process unknown	29	4731	20.4225	0.830337	0.897877	1	CHCHD2; MBOAT7; OCIAD1; USMG5; UTP14A; CISD1; EMC2; TMEM43; TMX2; TMCO1; HIGD1A; TOR1AIP2; KRTCAP2; COMTD1; WDR3; COX20; TIMMDC1; UQCRQ; CCDC115; CLPTM1; TM9SF4; MCU; MARCH5; IER3IP1; ANO10; DNAJB12; ERLIN2; CHCHD3; MPV17L2;
Protein metabolism	5	1323	3.52113	0.512785	0.970751	1	RPL9; SPCS3; ZMPSTE24; YME1L1; RPS21;
Cell growth and/or maintenance	1	1125	0.704225	0.12157	0.999815	1	MESDC2;
Cell communication	10	3713	7.04225	0.365064	0.99999	1	PHB; RPSA; CHP1; ANXA2; TIMM50; MTCH2; GPR89B; GTPBP4; TGFB1; GP1BB;
Signal transduction	11	3934	7.74648	0.378977	0.999992	1	PHB; RPSA; PRKCB; CHP1; ANXA2; TIMM50; MTCH2; GPR89B; GTPBP4; TGFB1; GP1BB;
Regulation of nucleobase, nucleoside, nucleotide and nucleic acid metabolism	16	2828	11.2676	0.766604	0.903488	1	PHB2; FBL; HIST1H1B; BCLAF1; HIST1H1C; HMGB3; MDC1; HIST1H2BN; DNTTIP2; NOP56; HIST1H3A; TFCP2; SMARCA5; HIST1H4A; NIPBL; MSI2;
RNA metabolism	1	26	0.704225	5.25825	0.175378	1	DHX30;
Apoptosis	2	220	1.40845	1.23713	0.484843	1	MTCH1; RMDN3;
Cell adhesion	1	54	0.704225	2.53226	0.330207	1	RPSA;
Protein modification	1	20	0.704225	6.83494	0.137834	1	SPCS3;
Cytoskeletal anchoring	1	4	0.704225	34.1065	0.0292139	1	LBR;
