# Supplementary material for: SWATH-MS based quantitative proteomics analysis reveals that curcumin alters the metabolic enzyme profile of CML cells by affecting the activity of miR-22/IPO7/HIF-1α axis
Source: J Exp Clin Cancer Res. 2018 Jul 25;37:170. doi: 10.1186/s13046-018-0843-y (PMC6060558; doi:10.1186/s13046-018-0843-y)
Supplement: Supplementary file 8 — Table S5. Regulated Proteins_ClueGO Results. (XLSX 22 kb) [file 13046_2018_843_MOESM8_ESM.xlsx]

## Sheet: Curcu-DownRegProt_ClueGo 
GOID	GOTerm	Ontology Source	Term PValue	Term P-Value Corrected with Benjamini-Hochberg	GO Groups	Group P-Value	Group P-Value Corrected with Benjamini-Hochberg	% Associated Genes	Nr. Genes	Associated Genes Found
GO:0000030	Pentose phosphate pathway	KEGG_10.02.2016	2.3e-06	1e-05	Group1	2.3e-06	1.8e-05	20.6897	6	[G6PD, GPI, PGD, PGM2, TALDO1, TKT]
GO:0003450	Non-homologous end-joining	KEGG_10.02.2016	0.00067	0.0013	Group2	0.00067	0.001	23.0769	3	[FEN1, XRCC5, XRCC6]
GO:0000010	Glycolysis / Gluconeogenesis	KEGG_10.02.2016	2.4e-08	2.1e-07	Group3	9.6e-06	3.8e-05	14.9254	10	[ENO1, GAPDH, GPI, LDHA, LDHB, PGAM1, PGK1, PGM2, PKM, TPI1]
GO:0004066	HIF-1 signaling pathway	KEGG_10.02.2016	0.014	0.015		9.6e-06	3.8e-05	4.85437	5	[ENO1, GAPDH, LDHA, MAPK1, PGK1]
GO:0003030	DNA replication	KEGG_10.02.2016	2.4e-08	1.6e-07	Group4	3.9e-05	0.00012	22.2222	8	[FEN1, MCM2, MCM3, MCM4, MCM5, MCM6, MCM7, RPA2]
GO:0004110	Cell cycle	KEGG_10.02.2016	1e-06	5.8e-06		3.9e-05	0.00012	8.87097	11	[MCM2, MCM3, MCM4, MCM5, MCM6, MCM7, YWHAB, YWHAE, YWHAG, YWHAQ, YWHAZ]
GO:0005203	Viral carcinogenesis	KEGG_10.02.2016	0.0021	0.0039		3.9e-05	0.00012	4.39024	9	[MAPK1, PKM, PSMC1, RANBP1, YWHAB, YWHAE, YWHAG, YWHAQ, YWHAZ]
GO:0004114	Oocyte meiosis	KEGG_10.02.2016	0.0072	0.0097		3.9e-05	0.00012	4.87805	6	[MAPK1, YWHAB, YWHAE, YWHAG, YWHAQ, YWHAZ]
GO:0005130	Pathogenic Escherichia coli infection	KEGG_10.02.2016	9.8e-06	3.3e-05	Group5	0.00031	0.00056	12.7273	7	[EZR, TUBA1B, TUBB, TUBB4A, TUBB4B, YWHAQ, YWHAZ]
GO:0004540	Gap junction	KEGG_10.02.2016	0.0074	0.0095		0.00031	0.00056	5.68182	5	[MAPK1, TUBA1B, TUBB, TUBB4A, TUBB4B]
GO:0004810	Regulation of actin cytoskeleton	KEGG_10.02.2016	0.0029	0.0049	Group6	0.0027	0.0036	4.20561	9	[CRKL, EZR, IQGAP1, LIMK2, MAPK1, MSN, PFN1, PIP4K2A, VCL]
GO:0005132	Salmonella infection	KEGG_10.02.2016	0.031	0.033		0.0027	0.0036	4.65116	4	[FLNA, FLNB, MAPK1, PFN1]
GO:0003050	Proteasome	KEGG_10.02.2016	3.8e-30	1e-28	Group7	1.3e-22	2.1e-21	50	22	[PSMA1, PSMA2, PSMA3, PSMA4, PSMA5, PSMA6, PSMA7, PSMB1, PSMB2, PSMC1, PSMC2, PSMC3, PSMC5, PSMC6, PSMD1, PSMD11, PSMD12, PSMD13, PSMD14, PSMD2, PSMD3, PSMD7]
GO:0005169	Epstein-Barr virus infection	KEGG_10.02.2016	4.3e-14	5.8e-13		1.3e-22	2.1e-21	10.8911	22	[HSPB1, PSMC1, PSMC2, PSMC3, PSMC5, PSMC6, PSMD1, PSMD11, PSMD12, PSMD13, PSMD14, PSMD2, PSMD3, PSMD7, RAN, VIM, XPO1, YWHAB, YWHAE, YWHAG, YWHAQ, YWHAZ]
GO:0005230	Central carbon metabolism in cancer	KEGG_10.02.2016	0.00031	0.00078	Group8	0.00031	0.00063	8.95522	6	[G6PD, IDH1, LDHA, MAPK1, PGAM1, PKM]
GO:0000480	Glutathione metabolism	KEGG_10.02.2016	0.00073	0.0014	Group9	0.00073	0.001	9.61539	5	[G6PD, GSTO1, GSTP1, IDH1, PGD]
GO:0000520	Amino sugar and nucleotide sugar metabolism	KEGG_10.02.2016	0.0042	0.0061	Group10	0.0042	0.0049	8.33333	4	[GPI, HEXB, PGM2, UAP1]
GO:0000620	Pyruvate metabolism	KEGG_10.02.2016	0.00021	0.00063	Group11	9.8e-05	0.00026	12.5	5	[GLO1, LDHA, LDHB, MDH1, PKM]
GO:0000270	Cysteine and methionine metabolism	KEGG_10.02.2016	0.00037	0.00083		9.8e-05	0.00026	11.1111	5	[GOT1, LDHA, LDHB, MDH1, TST]
GO:0000970	Aminoacyl-tRNA biosynthesis	KEGG_10.02.2016	0.00029	0.00079	Group12	0.00029	0.00066	9.09091	6	[DARS, EPRS, IARS, VARS, WARS, YARS]
GO:0000230	Purine metabolism	KEGG_10.02.2016	0.003	0.0048	Group13	0.003	0.0038	4.54545	8	[GART, GMPS, HPRT1, IMPDH2, NME1-NME2, PAICS, PGM2, PKM]
GO:0000983	Drug metabolism	KEGG_10.02.2016	0.0036	0.0055		0.003	0.0038	8.69565	4	[GMPS, HPRT1, IMPDH2, TK1]
GO:0003013	RNA transport	KEGG_10.02.2016	4.4e-06	1.7e-05	Group14	4.4e-06	2.3e-05	6.97674	12	[DDX39B, EEF1A1, EIF1, EIF3A, EIF3C, EIF3F, EIF4A1, EIF4G1, RAN, SUMO3, XPO1, XPO5]

## Sheet: Curcu-UpRegProt_ClueGo
GOID	GOTerm	Ontology Source	Term P-Value	Term P-Value Corrected with Benjamini-Hochberg	GO Group	Group P-Value	Group P-Value Corrected with Benjamini-Hochberg	% Associated Genes	Nr. Genes	Associated Genes Found
GO:0045333	cellular respiration	GO_BiologicalProcess-GOA_15.09.2016	5.2e-24	1.8e-22	Group1	3.1e-24	13.369	25	25	[CISD1, COX20, COX5B, CYC1, NDUFA2, NDUFA5, NDUFA9, NDUFB3, NDUFB4, NDUFB5, NDUFB6, NDUFB9, NDUFS1, NDUFV1, NNT, OXA1L, SLC25A12, SLC25A13, SURF1, UQCR10, UQCRB, UQCRC1, UQCRC2, UQCRH, UQCRQ]
GO:0022904	respiratory electron transport chain	GO_BiologicalProcess-GOA_15.09.2016	1.8e-22	3e-21		3.1e-24	18.8679	20	20	[COX5B, CYC1, NDUFA2, NDUFA5, NDUFA9, NDUFB3, NDUFB4, NDUFB5, NDUFB6, NDUFB9, NDUFS1, NDUFV1, SLC25A12, SLC25A13, UQCR10, UQCRB, UQCRC1, UQCRC2, UQCRH, UQCRQ]
GO:0042775	mitochondrial ATP synthesis coupled electron transport	GO_BiologicalProcess-GOA_15.09.2016	2.7e-21	3.1e-20		3.1e-24	21.1765	18	18	[COX5B, CYC1, NDUFA2, NDUFA5, NDUFA9, NDUFB3, NDUFB4, NDUFB5, NDUFB6, NDUFB9, NDUFS1, NDUFV1, UQCR10, UQCRB, UQCRC1, UQCRC2, UQCRH, UQCRQ]
GO:0006119	oxidative phosphorylation	GO_BiologicalProcess-GOA_15.09.2016	1.2e-20	1.1e-19		3.1e-24	17.2727	19	19	[COX5B, CYC1, NDUFA2, NDUFA5, NDUFA9, NDUFB3, NDUFB4, NDUFB5, NDUFB6, NDUFB9, NDUFS1, NDUFV1, SURF1, UQCR10, UQCRB, UQCRC1, UQCRC2, UQCRH, UQCRQ]
GO:0007005	mitochondrion organization	GO_BiologicalProcess-GOA_15.09.2016	8.9e-20	6e-19		3.1e-24	5.26316	35	35	[CHCHD2, CHCHD3, COX20, CYB5R1, MARCH5, MPV17L2, MTCH2, MTX2, NDUFA2, NDUFA5, NDUFA9, NDUFB3, NDUFB4, NDUFB5, NDUFB6, NDUFB9, NDUFS1, NDUFV1, OXA1L, PHB, PHB2, SURF1, TIMM22, TIMM50, TIMM8B, TIMMDC1, TOMM20, TOMM22, TOMM40, TOMM5, TOMM7, UQCR10, UQCRB, VDAC1, YME1L1]
GO:0033108	mitochondrial respiratory chain complex assembly	GO_BiologicalProcess-GOA_15.09.2016	1.6e-18	9.4e-18		3.1e-24	19.7531	16	16	[COX20, NDUFA2, NDUFA5, NDUFA9, NDUFB3, NDUFB4, NDUFB5, NDUFB6, NDUFB9, NDUFS1, NDUFV1, OXA1L, SURF1, TIMMDC1, UQCR10, UQCRB]
GO:0032981	mitochondrial respiratory chain complex I assembly	GO_BiologicalProcess-GOA_15.09.2016	1.6e-14	6.9e-14		3.1e-24	21.0526	12	12	[NDUFA2, NDUFA5, NDUFA9, NDUFB3, NDUFB4, NDUFB5, NDUFB6, NDUFB9, NDUFS1, NDUFV1, OXA1L, TIMMDC1]
GO:0009060	aerobic respiration	GO_BiologicalProcess-GOA_15.09.2016	2.8e-10	8e-10		3.1e-24	13.5135	10	10	[COX20, NDUFV1, NNT, OXA1L, SURF1, UQCR10, UQCRB, UQCRC1, UQCRC2, UQCRH]
GO:0015992	proton transport	GO_BiologicalProcess-GOA_15.09.2016	5e-10	1.3e-09		3.1e-24	7.92683	13	13	[ATP6V0D1, ATP6V1A, ATP6V1F, ATP6V1G1, CHP1, COX5B, NNT, SURF1, UQCR10, UQCRB, UQCRC1, UQCRH, UQCRQ]
GO:0030641	regulation of cellular pH	GO_BiologicalProcess-GOA_15.09.2016	7.3e-05	9.2e-05		3.1e-24	6.66667	6	6	[ATP6V0D1, ATP6V1A, ATP6V1F, ATP6V1G1, CHP1, TM9SF4]
GO:0000041	transition metal ion transport	GO_BiologicalProcess-GOA_15.09.2016	0.00028	0.00033		3.1e-24	5.21739	6	6	[ATP13A1, ATP6V0D1, ATP6V1A, ATP6V1F, ATP6V1G1, SFXN1]
GO:0030490	maturation of SSU-rRNA	GO_BiologicalProcess-GOA_15.09.2016	0.00048	0.00055	Group2	0.00068	8.51064	4	4	[RPS21, RPSA, UTP14A, WDR3]
GO:0046129	purine ribonucleoside biosynthetic process	GO_BiologicalProcess-GOA_15.09.2016	0.0011	0.0012	Group3	0.0013	5	5	5	[COX5B, SLC25A13, SLC35B2, SURF1, TGFB1]
GO:0016126	sterol biosynthetic process	GO_BiologicalProcess-GOA_15.09.2016	5.8e-07	1.1e-06	Group4	1.3e-06	11.1111	7	7	[C14orf1, CYB5R1, CYP51A1, DHCR24, ERLIN2, FDFT1, LBR]
GO:1902653	secondary alcohol biosynthetic process	GO_BiologicalProcess-GOA_15.09.2016	5.8e-06	1e-05		1.3e-06	10.3448	6	6	[C14orf1, CYP51A1, DHCR24, ERLIN2, FDFT1, LBR]
GO:1905039	carboxylic acid transmembrane transport	GO_BiologicalProcess-GOA_15.09.2016	0.018	0.018	Group5	0.04	4.16667	3	3	[SLC25A1, SLC25A12, SLC25A13]
GO:0006094	gluconeogenesis	GO_BiologicalProcess-GOA_15.09.2016	0.0067	0.007		0.04	4.16667	4	4	[SLC25A1, SLC25A11, SLC25A12, SLC25A13]
GO:0006839	mitochondrial transport	GO_BiologicalProcess-GOA_15.09.2016	9.9e-10	2.4e-09	Group6	3.8e-10	5.51724	16	16	[COX5B, CYB5R1, MCU, MTCH2, MTX2, SLC25A12, SLC25A13, TIMM22, TIMM50, TIMM8B, TOMM20, TOMM22, TOMM40, TOMM5, TOMM7, VDAC1]
GO:0007006	mitochondrial membrane organization	GO_BiologicalProcess-GOA_15.09.2016	2.3e-05	3.6e-05		3.8e-10	6.42202	7	7	[CHCHD3, MTCH2, TIMM22, TIMM50, TOMM20, TOMM22, TOMM7]
GO:0070585	protein localization to mitochondrion	GO_BiologicalProcess-GOA_15.09.2016	6.8e-08	1.4e-07		3.8e-10	5.88235	12	12	[CYB5R1, MARCH5, MTCH2, MTX2, TIMM22, TIMM50, TIMM8B, TOMM20, TOMM22, TOMM40, TOMM5, TOMM7]
GO:0006334	nucleosome assembly	GO_BiologicalProcess-GOA_15.09.2016	5.6e-05	7.3e-05	Group7	0.00016	5.6	7	7	[HIST1H1B, HIST1H1C, HIST1H2BN, HIST1H3A, HIST1H4A, HIST2H3A, SMARCA5]
GO:0000183	chromatin silencing at rDNA	GO_BiologicalProcess-GOA_15.09.2016	7.8e-06	1.2e-05		0.00016	23.5294	4	4	[HIST1H3A, HIST1H4A, HIST2H3A, SMARCA5]
